# Supplementary material for: A phenopushing platform to identify compounds that alleviate acute hypoxic stress by fast-tracking cellular adaptation
Source: Nat Commun. 2025 Mar 18;16:2684. doi: 10.1038/s41467-025-57754-1 (PMC11920246; doi:10.1038/s41467-025-57754-1)
Supplement: Supplementary file 4 — Supplementary Data 1 [file 41467_2025_57754_MOESM4_ESM.xlsx]

## Sheet: Sheet1
Feature	Channel
Selected - Nucleus Area [ÂµmÂ²] (2)	Hoechst
Selected - Nucleus Roundness	Hoechst
Selected - Nucleus Ratio Width to Length	Hoechst
Selected - 488 Symmetry 02	Lipid_droplet
Selected - 488 Symmetry 03	Lipid_droplet
Selected - 488 Symmetry 04	Lipid_droplet
Selected - 488 Symmetry 05	Lipid_droplet
Selected - 488 Symmetry 12	Lipid_droplet
Selected - 488 Symmetry 13	Lipid_droplet
Selected - 488 Symmetry 14	Lipid_droplet
Selected - 488 Symmetry 15	Lipid_droplet
Selected - 488 Threshold Compactness 30%	Lipid_droplet
Selected - 488 Threshold Compactness 40%	Lipid_droplet
Selected - 488 Threshold Compactness 50%	Lipid_droplet
Selected - 488 Threshold Compactness 60%	Lipid_droplet
Selected - 488 Axial Small Length	Lipid_droplet
Selected - 488 Axial Length Ratio	Lipid_droplet
Selected - 488 Radial Mean	Lipid_droplet
Selected - 488 Radial Relative Deviation	Lipid_droplet
Selected - 488 Profile 1/5	Lipid_droplet
Selected - 488 Profile 2/5	Lipid_droplet
Selected - 488 Profile 3/5	Lipid_droplet
Selected - 488 Profile 4/5	Lipid_droplet
Selected - 488 Profile 5/5	Lipid_droplet
Selected - 488 Symmetry 02 SER-Bright	Lipid_droplet
Selected - 488 Symmetry 03 SER-Bright	Lipid_droplet
Selected - 488 Symmetry 04 SER-Bright	Lipid_droplet
Selected - 488 Symmetry 05 SER-Bright	Lipid_droplet
Selected - 488 Symmetry 12 SER-Bright	Lipid_droplet
Selected - 488 Symmetry 13 SER-Bright	Lipid_droplet
Selected - 488 Symmetry 14 SER-Bright	Lipid_droplet
Selected - 488 Symmetry 15 SER-Bright	Lipid_droplet
Selected - 488 Threshold Compactness 30% SER-Bright	Lipid_droplet
Selected - 488 Threshold Compactness 40% SER-Bright	Lipid_droplet
Selected - 488 Threshold Compactness 50% SER-Bright	Lipid_droplet
Selected - 488 Threshold Compactness 60% SER-Bright	Lipid_droplet
Selected - 488 Axial Small Length SER-Bright	Lipid_droplet
Selected - 488 Axial Length Ratio SER-Bright	Lipid_droplet
Selected - 488 Radial Mean SER-Bright	Lipid_droplet
Selected - 488 Radial Relative Deviation SER-Bright	Lipid_droplet
Selected - 488 Radial Mean Ratio SER-Bright	Lipid_droplet
Selected - 488 Profile 1/5 SER-Bright	Lipid_droplet
Selected - 488 Profile 2/5 SER-Bright	Lipid_droplet
Selected - 488 Profile 3/5 SER-Bright	Lipid_droplet
Selected - 488 Profile 4/5 SER-Bright	Lipid_droplet
Selected - 488 Profile 5/5 SER-Bright	Lipid_droplet
Selected - 488 Symmetry 02 SER-Dark	Lipid_droplet
Selected - 488 Symmetry 03 SER-Dark	Lipid_droplet
Selected - 488 Symmetry 04 SER-Dark	Lipid_droplet
Selected - 488 Symmetry 05 SER-Dark	Lipid_droplet
Selected - 488 Symmetry 12 SER-Dark	Lipid_droplet
Selected - 488 Symmetry 13 SER-Dark	Lipid_droplet
Selected - 488 Symmetry 14 SER-Dark	Lipid_droplet
Selected - 488 Symmetry 15 SER-Dark	Lipid_droplet
Selected - 488 Threshold Compactness 30% SER-Dark	Lipid_droplet
Selected - 488 Threshold Compactness 40% SER-Dark	Lipid_droplet
Selected - 488 Threshold Compactness 50% SER-Dark	Lipid_droplet
Selected - 488 Threshold Compactness 60% SER-Dark	Lipid_droplet
Selected - 488 Axial Small Length SER-Dark	Lipid_droplet
Selected - 488 Axial Length Ratio SER-Dark	Lipid_droplet
Selected - 488 Radial Mean SER-Dark	Lipid_droplet
Selected - 488 Radial Relative Deviation SER-Dark	Lipid_droplet
Selected - 488 Radial Mean Ratio SER-Dark	Lipid_droplet
Selected - 488 Profile 1/5 SER-Dark	Lipid_droplet
Selected - 488 Profile 2/5 SER-Dark	Lipid_droplet
Selected - 488 Profile 3/5 SER-Dark	Lipid_droplet
Selected - 488 Profile 4/5 SER-Dark	Lipid_droplet
Selected - 488 Profile 5/5 SER-Dark	Lipid_droplet
Selected - 488 Symmetry 02 SER-Ridge	Lipid_droplet
Selected - 488 Symmetry 03 SER-Ridge	Lipid_droplet
Selected - 488 Symmetry 04 SER-Ridge	Lipid_droplet
Selected - 488 Symmetry 05 SER-Ridge	Lipid_droplet
Selected - 488 Symmetry 12 SER-Ridge	Lipid_droplet
Selected - 488 Symmetry 13 SER-Ridge	Lipid_droplet
Selected - 488 Symmetry 14 SER-Ridge	Lipid_droplet
Selected - 488 Symmetry 15 SER-Ridge	Lipid_droplet
Selected - 488 Threshold Compactness 30% SER-Ridge	Lipid_droplet
Selected - 488 Threshold Compactness 40% SER-Ridge	Lipid_droplet
Selected - 488 Threshold Compactness 50% SER-Ridge	Lipid_droplet
Selected - 488 Threshold Compactness 60% SER-Ridge	Lipid_droplet
Selected - 488 Axial Small Length SER-Ridge	Lipid_droplet
Selected - 488 Axial Length Ratio SER-Ridge	Lipid_droplet
Selected - 488 Radial Mean SER-Ridge	Lipid_droplet
Selected - 488 Radial Relative Deviation SER-Ridge	Lipid_droplet
Selected - 488 Radial Mean Ratio SER-Ridge	Lipid_droplet
Selected - 488 Profile 1/5 SER-Ridge	Lipid_droplet
Selected - 488 Profile 2/5 SER-Ridge	Lipid_droplet
Selected - 488 Profile 3/5 SER-Ridge	Lipid_droplet
Selected - 488 Profile 4/5 SER-Ridge	Lipid_droplet
Selected - 488 Profile 5/5 SER-Ridge	Lipid_droplet
Selected - 488 Symmetry 02 SER-Valley	Lipid_droplet
Selected - 488 Symmetry 03 SER-Valley	Lipid_droplet
Selected - 488 Symmetry 04 SER-Valley	Lipid_droplet
Selected - 488 Symmetry 05 SER-Valley	Lipid_droplet
Selected - 488 Symmetry 12 SER-Valley	Lipid_droplet
Selected - 488 Symmetry 13 SER-Valley	Lipid_droplet
Selected - 488 Symmetry 14 SER-Valley	Lipid_droplet
Selected - 488 Symmetry 15 SER-Valley	Lipid_droplet
Selected - 488 Threshold Compactness 30% SER-Valley	Lipid_droplet
Selected - 488 Threshold Compactness 40% SER-Valley	Lipid_droplet
Selected - 488 Threshold Compactness 50% SER-Valley	Lipid_droplet
Selected - 488 Threshold Compactness 60% SER-Valley	Lipid_droplet
Selected - 488 Axial Small Length SER-Valley	Lipid_droplet
Selected - 488 Axial Length Ratio SER-Valley	Lipid_droplet
Selected - 488 Radial Mean SER-Valley	Lipid_droplet
Selected - 488 Radial Relative Deviation SER-Valley	Lipid_droplet
Selected - 488 Radial Mean Ratio SER-Valley	Lipid_droplet
Selected - 488 Profile 1/5 SER-Valley	Lipid_droplet
Selected - 488 Profile 2/5 SER-Valley	Lipid_droplet
Selected - 488 Profile 3/5 SER-Valley	Lipid_droplet
Selected - 488 Profile 4/5 SER-Valley	Lipid_droplet
Selected - 488 Profile 5/5 SER-Valley	Lipid_droplet
Selected - 488 Symmetry 02 SER-Spot	Lipid_droplet
Selected - 488 Symmetry 03 SER-Spot	Lipid_droplet
Selected - 488 Symmetry 04 SER-Spot	Lipid_droplet
Selected - 488 Symmetry 05 SER-Spot	Lipid_droplet
Selected - 488 Symmetry 12 SER-Spot	Lipid_droplet
Selected - 488 Symmetry 13 SER-Spot	Lipid_droplet
Selected - 488 Symmetry 14 SER-Spot	Lipid_droplet
Selected - 488 Symmetry 15 SER-Spot	Lipid_droplet
Selected - 488 Threshold Compactness 30% SER-Spot	Lipid_droplet
Selected - 488 Threshold Compactness 40% SER-Spot	Lipid_droplet
Selected - 488 Threshold Compactness 50% SER-Spot	Lipid_droplet
Selected - 488 Threshold Compactness 60% SER-Spot	Lipid_droplet
Selected - 488 Axial Small Length SER-Spot	Lipid_droplet
Selected - 488 Axial Length Ratio SER-Spot	Lipid_droplet
Selected - 488 Radial Mean SER-Spot	Lipid_droplet
Selected - 488 Radial Relative Deviation SER-Spot	Lipid_droplet
Selected - 488 Radial Mean Ratio SER-Spot	Lipid_droplet
Selected - 488 Profile 1/5 SER-Spot	Lipid_droplet
Selected - 488 Profile 2/5 SER-Spot	Lipid_droplet
Selected - 488 Profile 3/5 SER-Spot	Lipid_droplet
Selected - 488 Profile 4/5 SER-Spot	Lipid_droplet
Selected - 488 Profile 5/5 SER-Spot	Lipid_droplet
Selected - 488 Symmetry 02 SER-Hole	Lipid_droplet
Selected - 488 Symmetry 03 SER-Hole	Lipid_droplet
Selected - 488 Symmetry 04 SER-Hole	Lipid_droplet
Selected - 488 Symmetry 05 SER-Hole	Lipid_droplet
Selected - 488 Symmetry 12 SER-Hole	Lipid_droplet
Selected - 488 Symmetry 13 SER-Hole	Lipid_droplet
Selected - 488 Symmetry 14 SER-Hole	Lipid_droplet
Selected - 488 Symmetry 15 SER-Hole	Lipid_droplet
Selected - 488 Threshold Compactness 30% SER-Hole	Lipid_droplet
Selected - 488 Threshold Compactness 40% SER-Hole	Lipid_droplet
Selected - 488 Threshold Compactness 50% SER-Hole	Lipid_droplet
Selected - 488 Threshold Compactness 60% SER-Hole	Lipid_droplet
Selected - 488 Axial Small Length SER-Hole	Lipid_droplet
Selected - 488 Axial Length Ratio SER-Hole	Lipid_droplet
Selected - 488 Radial Mean SER-Hole	Lipid_droplet
Selected - 488 Radial Relative Deviation SER-Hole	Lipid_droplet
Selected - 488 Radial Mean Ratio SER-Hole	Lipid_droplet
Selected - 488 Profile 1/5 SER-Hole	Lipid_droplet
Selected - 488 Profile 2/5 SER-Hole	Lipid_droplet
Selected - 488 Profile 3/5 SER-Hole	Lipid_droplet
Selected - 488 Profile 4/5 SER-Hole	Lipid_droplet
Selected - 488 Profile 5/5 SER-Hole	Lipid_droplet
Selected - 488 Symmetry 02 SER-Saddle	Lipid_droplet
Selected - 488 Symmetry 03 SER-Saddle	Lipid_droplet
Selected - 488 Symmetry 04 SER-Saddle	Lipid_droplet
Selected - 488 Symmetry 05 SER-Saddle	Lipid_droplet
Selected - 488 Symmetry 12 SER-Saddle	Lipid_droplet
Selected - 488 Symmetry 13 SER-Saddle	Lipid_droplet
Selected - 488 Symmetry 14 SER-Saddle	Lipid_droplet
Selected - 488 Symmetry 15 SER-Saddle	Lipid_droplet
Selected - 488 Threshold Compactness 30% SER-Saddle	Lipid_droplet
Selected - 488 Threshold Compactness 40% SER-Saddle	Lipid_droplet
Selected - 488 Threshold Compactness 50% SER-Saddle	Lipid_droplet
Selected - 488 Threshold Compactness 60% SER-Saddle	Lipid_droplet
Selected - 488 Axial Small Length SER-Saddle	Lipid_droplet
Selected - 488 Axial Length Ratio SER-Saddle	Lipid_droplet
Selected - 488 Radial Mean SER-Saddle	Lipid_droplet
Selected - 488 Radial Relative Deviation SER-Saddle	Lipid_droplet
Selected - 488 Radial Mean Ratio SER-Saddle	Lipid_droplet
Selected - 488 Profile 1/5 SER-Saddle	Lipid_droplet
Selected - 488 Profile 2/5 SER-Saddle	Lipid_droplet
Selected - 488 Profile 3/5 SER-Saddle	Lipid_droplet
Selected - 488 Profile 4/5 SER-Saddle	Lipid_droplet
Selected - 488 Profile 5/5 SER-Saddle	Lipid_droplet
Selected - 488 Symmetry 02 SER-Edge	Lipid_droplet
Selected - 488 Symmetry 03 SER-Edge	Lipid_droplet
Selected - 488 Symmetry 04 SER-Edge	Lipid_droplet
Selected - 488 Symmetry 05 SER-Edge	Lipid_droplet
Selected - 488 Symmetry 12 SER-Edge	Lipid_droplet
Selected - 488 Symmetry 13 SER-Edge	Lipid_droplet
Selected - 488 Symmetry 14 SER-Edge	Lipid_droplet
Selected - 488 Symmetry 15 SER-Edge	Lipid_droplet
Selected - 488 Threshold Compactness 30% SER-Edge	Lipid_droplet
Selected - 488 Threshold Compactness 40% SER-Edge	Lipid_droplet
Selected - 488 Threshold Compactness 50% SER-Edge	Lipid_droplet
Selected - 488 Threshold Compactness 60% SER-Edge	Lipid_droplet
Selected - 488 Axial Small Length SER-Edge	Lipid_droplet
Selected - 488 Axial Length Ratio SER-Edge	Lipid_droplet
Selected - 488 Radial Mean SER-Edge	Lipid_droplet
Selected - 488 Radial Relative Deviation SER-Edge	Lipid_droplet
Selected - 488 Radial Mean Ratio SER-Edge	Lipid_droplet
Selected - 488 Profile 1/5 SER-Edge	Lipid_droplet
Selected - 488 Profile 2/5 SER-Edge	Lipid_droplet
Selected - 488 Profile 3/5 SER-Edge	Lipid_droplet
Selected - 488 Profile 4/5 SER-Edge	Lipid_droplet
Selected - 488 Profile 5/5 SER-Edge	Lipid_droplet
Selected - Cell Area [ÂµmÂ²] (2)	Unsaturated Lipid
Selected - Cell Roundness	Unsaturated Lipid
Selected - Cell Ratio Width to Length	Unsaturated Lipid
Selected - 594 Symmetry 02	Unsaturated Lipid
Selected - 594 Symmetry 03	Unsaturated Lipid
Selected - 594 Symmetry 04	Unsaturated Lipid
Selected - 594 Symmetry 05	Unsaturated Lipid
Selected - 594 Symmetry 12	Unsaturated Lipid
Selected - 594 Symmetry 13	Unsaturated Lipid
Selected - 594 Symmetry 14	Unsaturated Lipid
Selected - 594 Symmetry 15	Unsaturated Lipid
Selected - 594 Threshold Compactness 30%	Unsaturated Lipid
Selected - 594 Threshold Compactness 40%	Unsaturated Lipid
Selected - 594 Threshold Compactness 50%	Unsaturated Lipid
Selected - 594 Threshold Compactness 60%	Unsaturated Lipid
Selected - 594 Axial Small Length	Unsaturated Lipid
Selected - 594 Axial Length Ratio	Unsaturated Lipid
Selected - 594 Radial Mean	Unsaturated Lipid
Selected - 594 Radial Relative Deviation	Unsaturated Lipid
Selected - 594 Profile 1/5	Unsaturated Lipid
Selected - 594 Profile 2/5	Unsaturated Lipid
Selected - 594 Profile 3/5	Unsaturated Lipid
Selected - 594 Profile 4/5	Unsaturated Lipid
Selected - 594 Profile 5/5	Unsaturated Lipid
Selected - 594 Symmetry 02 SER-Bright	Unsaturated Lipid
Selected - 594 Symmetry 03 SER-Bright	Unsaturated Lipid
Selected - 594 Symmetry 04 SER-Bright	Unsaturated Lipid
Selected - 594 Symmetry 05 SER-Bright	Unsaturated Lipid
Selected - 594 Symmetry 12 SER-Bright	Unsaturated Lipid
Selected - 594 Symmetry 13 SER-Bright	Unsaturated Lipid
Selected - 594 Symmetry 14 SER-Bright	Unsaturated Lipid
Selected - 594 Symmetry 15 SER-Bright	Unsaturated Lipid
Selected - 594 Threshold Compactness 30% SER-Bright	Unsaturated Lipid
Selected - 594 Threshold Compactness 40% SER-Bright	Unsaturated Lipid
Selected - 594 Threshold Compactness 50% SER-Bright	Unsaturated Lipid
Selected - 594 Threshold Compactness 60% SER-Bright	Unsaturated Lipid
Selected - 594 Axial Small Length SER-Bright	Unsaturated Lipid
Selected - 594 Axial Length Ratio SER-Bright	Unsaturated Lipid
Selected - 594 Radial Mean SER-Bright	Unsaturated Lipid
Selected - 594 Radial Relative Deviation SER-Bright	Unsaturated Lipid
Selected - 594 Radial Mean Ratio SER-Bright	Unsaturated Lipid
Selected - 594 Profile 1/5 SER-Bright	Unsaturated Lipid
Selected - 594 Profile 2/5 SER-Bright	Unsaturated Lipid
Selected - 594 Profile 3/5 SER-Bright	Unsaturated Lipid
Selected - 594 Profile 4/5 SER-Bright	Unsaturated Lipid
Selected - 594 Profile 5/5 SER-Bright	Unsaturated Lipid
Selected - 594 Symmetry 02 SER-Dark	Unsaturated Lipid
Selected - 594 Symmetry 03 SER-Dark	Unsaturated Lipid
Selected - 594 Symmetry 04 SER-Dark	Unsaturated Lipid
Selected - 594 Symmetry 05 SER-Dark	Unsaturated Lipid
Selected - 594 Symmetry 12 SER-Dark	Unsaturated Lipid
Selected - 594 Symmetry 13 SER-Dark	Unsaturated Lipid
Selected - 594 Symmetry 14 SER-Dark	Unsaturated Lipid
Selected - 594 Symmetry 15 SER-Dark	Unsaturated Lipid
Selected - 594 Threshold Compactness 30% SER-Dark	Unsaturated Lipid
Selected - 594 Threshold Compactness 40% SER-Dark	Unsaturated Lipid
Selected - 594 Threshold Compactness 50% SER-Dark	Unsaturated Lipid
Selected - 594 Threshold Compactness 60% SER-Dark	Unsaturated Lipid
Selected - 594 Axial Small Length SER-Dark	Unsaturated Lipid
Selected - 594 Axial Length Ratio SER-Dark	Unsaturated Lipid
Selected - 594 Radial Mean SER-Dark	Unsaturated Lipid
Selected - 594 Radial Relative Deviation SER-Dark	Unsaturated Lipid
Selected - 594 Radial Mean Ratio SER-Dark	Unsaturated Lipid
Selected - 594 Profile 1/5 SER-Dark	Unsaturated Lipid
Selected - 594 Profile 2/5 SER-Dark	Unsaturated Lipid
Selected - 594 Profile 3/5 SER-Dark	Unsaturated Lipid
Selected - 594 Profile 4/5 SER-Dark	Unsaturated Lipid
Selected - 594 Profile 5/5 SER-Dark	Unsaturated Lipid
Selected - 594 Symmetry 02 SER-Ridge	Unsaturated Lipid
Selected - 594 Symmetry 03 SER-Ridge	Unsaturated Lipid
Selected - 594 Symmetry 04 SER-Ridge	Unsaturated Lipid
Selected - 594 Symmetry 05 SER-Ridge	Unsaturated Lipid
Selected - 594 Symmetry 12 SER-Ridge	Unsaturated Lipid
Selected - 594 Symmetry 13 SER-Ridge	Unsaturated Lipid
Selected - 594 Symmetry 14 SER-Ridge	Unsaturated Lipid
Selected - 594 Symmetry 15 SER-Ridge	Unsaturated Lipid
Selected - 594 Threshold Compactness 30% SER-Ridge	Unsaturated Lipid
Selected - 594 Threshold Compactness 40% SER-Ridge	Unsaturated Lipid
Selected - 594 Threshold Compactness 50% SER-Ridge	Unsaturated Lipid
Selected - 594 Threshold Compactness 60% SER-Ridge	Unsaturated Lipid
Selected - 594 Axial Small Length SER-Ridge	Unsaturated Lipid
Selected - 594 Axial Length Ratio SER-Ridge	Unsaturated Lipid
Selected - 594 Radial Mean SER-Ridge	Unsaturated Lipid
Selected - 594 Radial Relative Deviation SER-Ridge	Unsaturated Lipid
Selected - 594 Radial Mean Ratio SER-Ridge	Unsaturated Lipid
Selected - 594 Profile 1/5 SER-Ridge	Unsaturated Lipid
Selected - 594 Profile 2/5 SER-Ridge	Unsaturated Lipid
Selected - 594 Profile 3/5 SER-Ridge	Unsaturated Lipid
Selected - 594 Profile 4/5 SER-Ridge	Unsaturated Lipid
Selected - 594 Profile 5/5 SER-Ridge	Unsaturated Lipid
Selected - 594 Symmetry 02 SER-Valley	Unsaturated Lipid
Selected - 594 Symmetry 03 SER-Valley	Unsaturated Lipid
Selected - 594 Symmetry 04 SER-Valley	Unsaturated Lipid
Selected - 594 Symmetry 05 SER-Valley	Unsaturated Lipid
Selected - 594 Symmetry 12 SER-Valley	Unsaturated Lipid
Selected - 594 Symmetry 13 SER-Valley	Unsaturated Lipid
Selected - 594 Symmetry 14 SER-Valley	Unsaturated Lipid
Selected - 594 Symmetry 15 SER-Valley	Unsaturated Lipid
Selected - 594 Threshold Compactness 30% SER-Valley	Unsaturated Lipid
Selected - 594 Threshold Compactness 40% SER-Valley	Unsaturated Lipid
Selected - 594 Threshold Compactness 50% SER-Valley	Unsaturated Lipid
Selected - 594 Threshold Compactness 60% SER-Valley	Unsaturated Lipid
Selected - 594 Axial Small Length SER-Valley	Unsaturated Lipid
Selected - 594 Axial Length Ratio SER-Valley	Unsaturated Lipid
Selected - 594 Radial Mean SER-Valley	Unsaturated Lipid
Selected - 594 Radial Relative Deviation SER-Valley	Unsaturated Lipid
Selected - 594 Radial Mean Ratio SER-Valley	Unsaturated Lipid
Selected - 594 Profile 1/5 SER-Valley	Unsaturated Lipid
Selected - 594 Profile 2/5 SER-Valley	Unsaturated Lipid
Selected - 594 Profile 3/5 SER-Valley	Unsaturated Lipid
Selected - 594 Profile 4/5 SER-Valley	Unsaturated Lipid
Selected - 594 Profile 5/5 SER-Valley	Unsaturated Lipid
Selected - 594 Symmetry 02 SER-Spot	Unsaturated Lipid
Selected - 594 Symmetry 03 SER-Spot	Unsaturated Lipid
Selected - 594 Symmetry 04 SER-Spot	Unsaturated Lipid
Selected - 594 Symmetry 05 SER-Spot	Unsaturated Lipid
Selected - 594 Symmetry 12 SER-Spot	Unsaturated Lipid
Selected - 594 Symmetry 13 SER-Spot	Unsaturated Lipid
Selected - 594 Symmetry 14 SER-Spot	Unsaturated Lipid
Selected - 594 Symmetry 15 SER-Spot	Unsaturated Lipid
Selected - 594 Threshold Compactness 30% SER-Spot	Unsaturated Lipid
Selected - 594 Threshold Compactness 40% SER-Spot	Unsaturated Lipid
Selected - 594 Threshold Compactness 50% SER-Spot	Unsaturated Lipid
Selected - 594 Threshold Compactness 60% SER-Spot	Unsaturated Lipid
Selected - 594 Axial Small Length SER-Spot	Unsaturated Lipid
Selected - 594 Axial Length Ratio SER-Spot	Unsaturated Lipid
Selected - 594 Radial Mean SER-Spot	Unsaturated Lipid
Selected - 594 Radial Relative Deviation SER-Spot	Unsaturated Lipid
Selected - 594 Radial Mean Ratio SER-Spot	Unsaturated Lipid
Selected - 594 Profile 1/5 SER-Spot	Unsaturated Lipid
Selected - 594 Profile 2/5 SER-Spot	Unsaturated Lipid
Selected - 594 Profile 3/5 SER-Spot	Unsaturated Lipid
Selected - 594 Profile 4/5 SER-Spot	Unsaturated Lipid
Selected - 594 Profile 5/5 SER-Spot	Unsaturated Lipid
Selected - 594 Symmetry 02 SER-Hole	Unsaturated Lipid
Selected - 594 Symmetry 03 SER-Hole	Unsaturated Lipid
Selected - 594 Symmetry 04 SER-Hole	Unsaturated Lipid
Selected - 594 Symmetry 05 SER-Hole	Unsaturated Lipid
Selected - 594 Symmetry 12 SER-Hole	Unsaturated Lipid
Selected - 594 Symmetry 13 SER-Hole	Unsaturated Lipid
Selected - 594 Symmetry 14 SER-Hole	Unsaturated Lipid
Selected - 594 Symmetry 15 SER-Hole	Unsaturated Lipid
Selected - 594 Threshold Compactness 30% SER-Hole	Unsaturated Lipid
Selected - 594 Threshold Compactness 40% SER-Hole	Unsaturated Lipid
Selected - 594 Threshold Compactness 50% SER-Hole	Unsaturated Lipid
Selected - 594 Threshold Compactness 60% SER-Hole	Unsaturated Lipid
Selected - 594 Axial Small Length SER-Hole	Unsaturated Lipid
Selected - 594 Axial Length Ratio SER-Hole	Unsaturated Lipid
Selected - 594 Radial Mean SER-Hole	Unsaturated Lipid
Selected - 594 Radial Relative Deviation SER-Hole	Unsaturated Lipid
Selected - 594 Radial Mean Ratio SER-Hole	Unsaturated Lipid
Selected - 594 Profile 1/5 SER-Hole	Unsaturated Lipid
Selected - 594 Profile 2/5 SER-Hole	Unsaturated Lipid
Selected - 594 Profile 3/5 SER-Hole	Unsaturated Lipid
Selected - 594 Profile 4/5 SER-Hole	Unsaturated Lipid
Selected - 594 Profile 5/5 SER-Hole	Unsaturated Lipid
Selected - 594 Symmetry 02 SER-Saddle	Unsaturated Lipid
Selected - 594 Symmetry 03 SER-Saddle	Unsaturated Lipid
Selected - 594 Symmetry 04 SER-Saddle	Unsaturated Lipid
Selected - 594 Symmetry 05 SER-Saddle	Unsaturated Lipid
Selected - 594 Symmetry 12 SER-Saddle	Unsaturated Lipid
Selected - 594 Symmetry 13 SER-Saddle	Unsaturated Lipid
Selected - 594 Symmetry 14 SER-Saddle	Unsaturated Lipid
Selected - 594 Symmetry 15 SER-Saddle	Unsaturated Lipid
Selected - 594 Threshold Compactness 30% SER-Saddle	Unsaturated Lipid
Selected - 594 Threshold Compactness 40% SER-Saddle	Unsaturated Lipid
Selected - 594 Threshold Compactness 50% SER-Saddle	Unsaturated Lipid
Selected - 594 Threshold Compactness 60% SER-Saddle	Unsaturated Lipid
Selected - 594 Axial Small Length SER-Saddle	Unsaturated Lipid
Selected - 594 Axial Length Ratio SER-Saddle	Unsaturated Lipid
Selected - 594 Radial Mean SER-Saddle	Unsaturated Lipid
Selected - 594 Radial Relative Deviation SER-Saddle	Unsaturated Lipid
Selected - 594 Radial Mean Ratio SER-Saddle	Unsaturated Lipid
Selected - 594 Profile 1/5 SER-Saddle	Unsaturated Lipid
Selected - 594 Profile 2/5 SER-Saddle	Unsaturated Lipid
Selected - 594 Profile 3/5 SER-Saddle	Unsaturated Lipid
Selected - 594 Profile 4/5 SER-Saddle	Unsaturated Lipid
Selected - 594 Profile 5/5 SER-Saddle	Unsaturated Lipid
Selected - 594 Symmetry 02 SER-Edge	Unsaturated Lipid
Selected - 594 Symmetry 03 SER-Edge	Unsaturated Lipid
Selected - 594 Symmetry 04 SER-Edge	Unsaturated Lipid
Selected - 594 Symmetry 05 SER-Edge	Unsaturated Lipid
Selected - 594 Symmetry 12 SER-Edge	Unsaturated Lipid
Selected - 594 Symmetry 13 SER-Edge	Unsaturated Lipid
Selected - 594 Symmetry 14 SER-Edge	Unsaturated Lipid
Selected - 594 Symmetry 15 SER-Edge	Unsaturated Lipid
Selected - 594 Threshold Compactness 30% SER-Edge	Unsaturated Lipid
Selected - 594 Threshold Compactness 40% SER-Edge	Unsaturated Lipid
Selected - 594 Threshold Compactness 50% SER-Edge	Unsaturated Lipid
Selected - 594 Threshold Compactness 60% SER-Edge	Unsaturated Lipid
Selected - 594 Axial Small Length SER-Edge	Unsaturated Lipid
Selected - 594 Axial Length Ratio SER-Edge	Unsaturated Lipid
Selected - 594 Radial Mean SER-Edge	Unsaturated Lipid
Selected - 594 Radial Relative Deviation SER-Edge	Unsaturated Lipid
Selected - 594 Radial Mean Ratio SER-Edge	Unsaturated Lipid
Selected - 594 Profile 1/5 SER-Edge	Unsaturated Lipid
Selected - 594 Profile 2/5 SER-Edge	Unsaturated Lipid
Selected - 594 Profile 3/5 SER-Edge	Unsaturated Lipid
Selected - 594 Profile 4/5 SER-Edge	Unsaturated Lipid
Selected - 594 Profile 5/5 SER-Edge	Unsaturated Lipid
Selected - 647 Symmetry 02	MitoTracker
Selected - 647 Symmetry 03	MitoTracker
Selected - 647 Symmetry 04	MitoTracker
Selected - 647 Symmetry 05	MitoTracker
Selected - 647 Symmetry 12	MitoTracker
Selected - 647 Symmetry 13	MitoTracker
Selected - 647 Symmetry 14	MitoTracker
Selected - 647 Symmetry 15	MitoTracker
Selected - 647 Threshold Compactness 30%	MitoTracker
Selected - 647 Threshold Compactness 40%	MitoTracker
Selected - 647 Threshold Compactness 50%	MitoTracker
Selected - 647 Threshold Compactness 60%	MitoTracker
Selected - 647 Axial Small Length	MitoTracker
Selected - 647 Axial Length Ratio	MitoTracker
Selected - 647 Radial Mean	MitoTracker
Selected - 647 Radial Relative Deviation	MitoTracker
Selected - 647 Profile 1/5	MitoTracker
Selected - 647 Profile 2/5	MitoTracker
Selected - 647 Profile 3/5	MitoTracker
Selected - 647 Profile 4/5	MitoTracker
Selected - 647 Profile 5/5	MitoTracker
Selected - 647 Symmetry 02 SER-Bright	MitoTracker
Selected - 647 Symmetry 03 SER-Bright	MitoTracker
Selected - 647 Symmetry 04 SER-Bright	MitoTracker
Selected - 647 Symmetry 05 SER-Bright	MitoTracker
Selected - 647 Symmetry 12 SER-Bright	MitoTracker
Selected - 647 Symmetry 13 SER-Bright	MitoTracker
Selected - 647 Symmetry 14 SER-Bright	MitoTracker
Selected - 647 Symmetry 15 SER-Bright	MitoTracker
Selected - 647 Threshold Compactness 30% SER-Bright	MitoTracker
Selected - 647 Threshold Compactness 40% SER-Bright	MitoTracker
Selected - 647 Threshold Compactness 50% SER-Bright	MitoTracker
Selected - 647 Threshold Compactness 60% SER-Bright	MitoTracker
Selected - 647 Axial Small Length SER-Bright	MitoTracker
Selected - 647 Axial Length Ratio SER-Bright	MitoTracker
Selected - 647 Radial Mean SER-Bright	MitoTracker
Selected - 647 Radial Relative Deviation SER-Bright	MitoTracker
Selected - 647 Radial Mean Ratio SER-Bright	MitoTracker
Selected - 647 Profile 1/5 SER-Bright	MitoTracker
Selected - 647 Profile 2/5 SER-Bright	MitoTracker
Selected - 647 Profile 3/5 SER-Bright	MitoTracker
Selected - 647 Profile 4/5 SER-Bright	MitoTracker
Selected - 647 Profile 5/5 SER-Bright	MitoTracker
Selected - 647 Symmetry 02 SER-Dark	MitoTracker
Selected - 647 Symmetry 03 SER-Dark	MitoTracker
Selected - 647 Symmetry 04 SER-Dark	MitoTracker
Selected - 647 Symmetry 05 SER-Dark	MitoTracker
Selected - 647 Symmetry 12 SER-Dark	MitoTracker
Selected - 647 Symmetry 13 SER-Dark	MitoTracker
Selected - 647 Symmetry 14 SER-Dark	MitoTracker
Selected - 647 Symmetry 15 SER-Dark	MitoTracker
Selected - 647 Threshold Compactness 30% SER-Dark	MitoTracker
Selected - 647 Threshold Compactness 40% SER-Dark	MitoTracker
Selected - 647 Threshold Compactness 50% SER-Dark	MitoTracker
Selected - 647 Threshold Compactness 60% SER-Dark	MitoTracker
Selected - 647 Axial Small Length SER-Dark	MitoTracker
Selected - 647 Axial Length Ratio SER-Dark	MitoTracker
Selected - 647 Radial Mean SER-Dark	MitoTracker
Selected - 647 Radial Relative Deviation SER-Dark	MitoTracker
Selected - 647 Radial Mean Ratio SER-Dark	MitoTracker
Selected - 647 Profile 1/5 SER-Dark	MitoTracker
Selected - 647 Profile 2/5 SER-Dark	MitoTracker
Selected - 647 Profile 3/5 SER-Dark	MitoTracker
Selected - 647 Profile 4/5 SER-Dark	MitoTracker
Selected - 647 Profile 5/5 SER-Dark	MitoTracker
Selected - 647 Symmetry 02 SER-Ridge	MitoTracker
Selected - 647 Symmetry 03 SER-Ridge	MitoTracker
Selected - 647 Symmetry 04 SER-Ridge	MitoTracker
Selected - 647 Symmetry 05 SER-Ridge	MitoTracker
Selected - 647 Symmetry 12 SER-Ridge	MitoTracker
Selected - 647 Symmetry 13 SER-Ridge	MitoTracker
Selected - 647 Symmetry 14 SER-Ridge	MitoTracker
Selected - 647 Symmetry 15 SER-Ridge	MitoTracker
Selected - 647 Threshold Compactness 30% SER-Ridge	MitoTracker
Selected - 647 Threshold Compactness 40% SER-Ridge	MitoTracker
Selected - 647 Threshold Compactness 50% SER-Ridge	MitoTracker
Selected - 647 Threshold Compactness 60% SER-Ridge	MitoTracker
Selected - 647 Axial Small Length SER-Ridge	MitoTracker
Selected - 647 Axial Length Ratio SER-Ridge	MitoTracker
Selected - 647 Radial Mean SER-Ridge	MitoTracker
Selected - 647 Radial Relative Deviation SER-Ridge	MitoTracker
Selected - 647 Radial Mean Ratio SER-Ridge	MitoTracker
Selected - 647 Profile 1/5 SER-Ridge	MitoTracker
Selected - 647 Profile 2/5 SER-Ridge	MitoTracker
Selected - 647 Profile 3/5 SER-Ridge	MitoTracker
Selected - 647 Profile 4/5 SER-Ridge	MitoTracker
Selected - 647 Profile 5/5 SER-Ridge	MitoTracker
Selected - 647 Symmetry 02 SER-Valley	MitoTracker
Selected - 647 Symmetry 03 SER-Valley	MitoTracker
Selected - 647 Symmetry 04 SER-Valley	MitoTracker
Selected - 647 Symmetry 05 SER-Valley	MitoTracker
Selected - 647 Symmetry 12 SER-Valley	MitoTracker
Selected - 647 Symmetry 13 SER-Valley	MitoTracker
Selected - 647 Symmetry 14 SER-Valley	MitoTracker
Selected - 647 Symmetry 15 SER-Valley	MitoTracker
Selected - 647 Threshold Compactness 30% SER-Valley	MitoTracker
Selected - 647 Threshold Compactness 40% SER-Valley	MitoTracker
Selected - 647 Threshold Compactness 50% SER-Valley	MitoTracker
Selected - 647 Threshold Compactness 60% SER-Valley	MitoTracker
Selected - 647 Axial Small Length SER-Valley	MitoTracker
Selected - 647 Axial Length Ratio SER-Valley	MitoTracker
Selected - 647 Radial Mean SER-Valley	MitoTracker
Selected - 647 Radial Relative Deviation SER-Valley	MitoTracker
Selected - 647 Radial Mean Ratio SER-Valley	MitoTracker
Selected - 647 Profile 1/5 SER-Valley	MitoTracker
Selected - 647 Profile 2/5 SER-Valley	MitoTracker
Selected - 647 Profile 3/5 SER-Valley	MitoTracker
Selected - 647 Profile 4/5 SER-Valley	MitoTracker
Selected - 647 Profile 5/5 SER-Valley	MitoTracker
Selected - 647 Symmetry 02 SER-Spot	MitoTracker
Selected - 647 Symmetry 03 SER-Spot	MitoTracker
Selected - 647 Symmetry 04 SER-Spot	MitoTracker
Selected - 647 Symmetry 05 SER-Spot	MitoTracker
Selected - 647 Symmetry 12 SER-Spot	MitoTracker
Selected - 647 Symmetry 13 SER-Spot	MitoTracker
Selected - 647 Symmetry 14 SER-Spot	MitoTracker
Selected - 647 Symmetry 15 SER-Spot	MitoTracker
Selected - 647 Threshold Compactness 30% SER-Spot	MitoTracker
Selected - 647 Threshold Compactness 40% SER-Spot	MitoTracker
Selected - 647 Threshold Compactness 50% SER-Spot	MitoTracker
Selected - 647 Threshold Compactness 60% SER-Spot	MitoTracker
Selected - 647 Axial Small Length SER-Spot	MitoTracker
Selected - 647 Axial Length Ratio SER-Spot	MitoTracker
Selected - 647 Radial Mean SER-Spot	MitoTracker
Selected - 647 Radial Relative Deviation SER-Spot	MitoTracker
Selected - 647 Radial Mean Ratio SER-Spot	MitoTracker
Selected - 647 Profile 1/5 SER-Spot	MitoTracker
Selected - 647 Profile 2/5 SER-Spot	MitoTracker
Selected - 647 Profile 3/5 SER-Spot	MitoTracker
Selected - 647 Profile 4/5 SER-Spot	MitoTracker
Selected - 647 Profile 5/5 SER-Spot	MitoTracker
Selected - 647 Symmetry 02 SER-Hole	MitoTracker
Selected - 647 Symmetry 03 SER-Hole	MitoTracker
Selected - 647 Symmetry 04 SER-Hole	MitoTracker
Selected - 647 Symmetry 05 SER-Hole	MitoTracker
Selected - 647 Symmetry 12 SER-Hole	MitoTracker
Selected - 647 Symmetry 13 SER-Hole	MitoTracker
Selected - 647 Symmetry 14 SER-Hole	MitoTracker
Selected - 647 Symmetry 15 SER-Hole	MitoTracker
Selected - 647 Threshold Compactness 30% SER-Hole	MitoTracker
Selected - 647 Threshold Compactness 40% SER-Hole	MitoTracker
Selected - 647 Threshold Compactness 50% SER-Hole	MitoTracker
Selected - 647 Threshold Compactness 60% SER-Hole	MitoTracker
Selected - 647 Axial Small Length SER-Hole	MitoTracker
Selected - 647 Axial Length Ratio SER-Hole	MitoTracker
Selected - 647 Radial Mean SER-Hole	MitoTracker
Selected - 647 Radial Relative Deviation SER-Hole	MitoTracker
Selected - 647 Radial Mean Ratio SER-Hole	MitoTracker
Selected - 647 Profile 1/5 SER-Hole	MitoTracker
Selected - 647 Profile 2/5 SER-Hole	MitoTracker
Selected - 647 Profile 3/5 SER-Hole	MitoTracker
Selected - 647 Profile 4/5 SER-Hole	MitoTracker
Selected - 647 Profile 5/5 SER-Hole	MitoTracker
Selected - 647 Symmetry 02 SER-Saddle	MitoTracker
Selected - 647 Symmetry 03 SER-Saddle	MitoTracker
Selected - 647 Symmetry 04 SER-Saddle	MitoTracker
Selected - 647 Symmetry 05 SER-Saddle	MitoTracker
Selected - 647 Symmetry 12 SER-Saddle	MitoTracker
Selected - 647 Symmetry 13 SER-Saddle	MitoTracker
Selected - 647 Symmetry 14 SER-Saddle	MitoTracker
Selected - 647 Symmetry 15 SER-Saddle	MitoTracker
Selected - 647 Threshold Compactness 30% SER-Saddle	MitoTracker
Selected - 647 Threshold Compactness 40% SER-Saddle	MitoTracker
Selected - 647 Threshold Compactness 50% SER-Saddle	MitoTracker
Selected - 647 Threshold Compactness 60% SER-Saddle	MitoTracker
Selected - 647 Axial Small Length SER-Saddle	MitoTracker
Selected - 647 Axial Length Ratio SER-Saddle	MitoTracker
Selected - 647 Radial Mean SER-Saddle	MitoTracker
Selected - 647 Radial Relative Deviation SER-Saddle	MitoTracker
Selected - 647 Radial Mean Ratio SER-Saddle	MitoTracker
Selected - 647 Profile 1/5 SER-Saddle	MitoTracker
Selected - 647 Profile 2/5 SER-Saddle	MitoTracker
Selected - 647 Profile 3/5 SER-Saddle	MitoTracker
Selected - 647 Profile 4/5 SER-Saddle	MitoTracker
Selected - 647 Profile 5/5 SER-Saddle	MitoTracker
Selected - 647 Symmetry 02 SER-Edge	MitoTracker
Selected - 647 Symmetry 03 SER-Edge	MitoTracker
Selected - 647 Symmetry 04 SER-Edge	MitoTracker
Selected - 647 Symmetry 05 SER-Edge	MitoTracker
Selected - 647 Symmetry 12 SER-Edge	MitoTracker
Selected - 647 Symmetry 13 SER-Edge	MitoTracker
Selected - 647 Symmetry 14 SER-Edge	MitoTracker
Selected - 647 Symmetry 15 SER-Edge	MitoTracker
Selected - 647 Threshold Compactness 30% SER-Edge	MitoTracker
Selected - 647 Threshold Compactness 40% SER-Edge	MitoTracker
Selected - 647 Threshold Compactness 50% SER-Edge	MitoTracker
Selected - 647 Threshold Compactness 60% SER-Edge	MitoTracker
Selected - 647 Axial Small Length SER-Edge	MitoTracker
Selected - 647 Axial Length Ratio SER-Edge	MitoTracker
Selected - 647 Radial Mean SER-Edge	MitoTracker
Selected - 647 Radial Relative Deviation SER-Edge	MitoTracker
Selected - 647 Radial Mean Ratio SER-Edge	MitoTracker
Selected - 647 Profile 1/5 SER-Edge	MitoTracker
Selected - 647 Profile 2/5 SER-Edge	MitoTracker
Selected - 647 Profile 3/5 SER-Edge	MitoTracker
Selected - 647 Profile 4/5 SER-Edge	MitoTracker
Selected - 647 Profile 5/5 SER-Edge	MitoTracker
Selected - Hoechst Symmetry 02	Hoechst
Selected - Hoechst Symmetry 03	Hoechst
Selected - Hoechst Symmetry 04	Hoechst
Selected - Hoechst Symmetry 05	Hoechst
Selected - Hoechst Symmetry 12	Hoechst
Selected - Hoechst Symmetry 13	Hoechst
Selected - Hoechst Symmetry 14	Hoechst
Selected - Hoechst Symmetry 15	Hoechst
Selected - Hoechst Threshold Compactness 30%	Hoechst
Selected - Hoechst Threshold Compactness 40%	Hoechst
Selected - Hoechst Threshold Compactness 50%	Hoechst
Selected - Hoechst Threshold Compactness 60%	Hoechst
Selected - Hoechst Axial Small Length	Hoechst
Selected - Hoechst Axial Length Ratio	Hoechst
Selected - Hoechst Radial Mean	Hoechst
Selected - Hoechst Radial Relative Deviation	Hoechst
Selected - Hoechst Profile 4/5	Hoechst
Selected - Hoechst Profile 5/5	Hoechst
Selected - Hoechst Symmetry 02 SER-Bright	Hoechst
Selected - Hoechst Symmetry 03 SER-Bright	Hoechst
Selected - Hoechst Symmetry 04 SER-Bright	Hoechst
Selected - Hoechst Symmetry 05 SER-Bright	Hoechst
Selected - Hoechst Symmetry 12 SER-Bright	Hoechst
Selected - Hoechst Symmetry 13 SER-Bright	Hoechst
Selected - Hoechst Symmetry 14 SER-Bright	Hoechst
Selected - Hoechst Symmetry 15 SER-Bright	Hoechst
Selected - Hoechst Threshold Compactness 30% SER-Bright	Hoechst
Selected - Hoechst Threshold Compactness 40% SER-Bright	Hoechst
Selected - Hoechst Threshold Compactness 50% SER-Bright	Hoechst
Selected - Hoechst Threshold Compactness 60% SER-Bright	Hoechst
Selected - Hoechst Axial Small Length SER-Bright	Hoechst
Selected - Hoechst Axial Length Ratio SER-Bright	Hoechst
Selected - Hoechst Radial Mean SER-Bright	Hoechst
Selected - Hoechst Radial Relative Deviation SER-Bright	Hoechst
Selected - Hoechst Radial Mean Ratio SER-Bright	Hoechst
Selected - Hoechst Profile 4/5 SER-Bright	Hoechst
Selected - Hoechst Profile 5/5 SER-Bright	Hoechst
Selected - Hoechst Symmetry 02 SER-Dark	Hoechst
Selected - Hoechst Symmetry 03 SER-Dark	Hoechst
Selected - Hoechst Symmetry 04 SER-Dark	Hoechst
Selected - Hoechst Symmetry 05 SER-Dark	Hoechst
Selected - Hoechst Symmetry 12 SER-Dark	Hoechst
Selected - Hoechst Symmetry 13 SER-Dark	Hoechst
Selected - Hoechst Symmetry 14 SER-Dark	Hoechst
Selected - Hoechst Symmetry 15 SER-Dark	Hoechst
Selected - Hoechst Threshold Compactness 30% SER-Dark	Hoechst
Selected - Hoechst Threshold Compactness 40% SER-Dark	Hoechst
Selected - Hoechst Threshold Compactness 50% SER-Dark	Hoechst
Selected - Hoechst Threshold Compactness 60% SER-Dark	Hoechst
Selected - Hoechst Axial Small Length SER-Dark	Hoechst
Selected - Hoechst Axial Length Ratio SER-Dark	Hoechst
Selected - Hoechst Radial Mean SER-Dark	Hoechst
Selected - Hoechst Radial Relative Deviation SER-Dark	Hoechst
Selected - Hoechst Radial Mean Ratio SER-Dark	Hoechst
Selected - Hoechst Profile 4/5 SER-Dark	Hoechst
Selected - Hoechst Profile 5/5 SER-Dark	Hoechst
Selected - Hoechst Symmetry 02 SER-Ridge	Hoechst
Selected - Hoechst Symmetry 03 SER-Ridge	Hoechst
Selected - Hoechst Symmetry 04 SER-Ridge	Hoechst
Selected - Hoechst Symmetry 05 SER-Ridge	Hoechst
Selected - Hoechst Symmetry 12 SER-Ridge	Hoechst
Selected - Hoechst Symmetry 13 SER-Ridge	Hoechst
Selected - Hoechst Symmetry 14 SER-Ridge	Hoechst
Selected - Hoechst Symmetry 15 SER-Ridge	Hoechst
Selected - Hoechst Threshold Compactness 30% SER-Ridge	Hoechst
Selected - Hoechst Threshold Compactness 40% SER-Ridge	Hoechst
Selected - Hoechst Threshold Compactness 50% SER-Ridge	Hoechst
Selected - Hoechst Threshold Compactness 60% SER-Ridge	Hoechst
Selected - Hoechst Axial Small Length SER-Ridge	Hoechst
Selected - Hoechst Axial Length Ratio SER-Ridge	Hoechst
Selected - Hoechst Radial Mean SER-Ridge	Hoechst
Selected - Hoechst Radial Relative Deviation SER-Ridge	Hoechst
Selected - Hoechst Radial Mean Ratio SER-Ridge	Hoechst
Selected - Hoechst Profile 4/5 SER-Ridge	Hoechst
Selected - Hoechst Profile 5/5 SER-Ridge	Hoechst
Selected - Hoechst Symmetry 02 SER-Valley	Hoechst
Selected - Hoechst Symmetry 03 SER-Valley	Hoechst
Selected - Hoechst Symmetry 04 SER-Valley	Hoechst
Selected - Hoechst Symmetry 05 SER-Valley	Hoechst
Selected - Hoechst Symmetry 12 SER-Valley	Hoechst
Selected - Hoechst Symmetry 13 SER-Valley	Hoechst
Selected - Hoechst Symmetry 14 SER-Valley	Hoechst
Selected - Hoechst Symmetry 15 SER-Valley	Hoechst
Selected - Hoechst Threshold Compactness 30% SER-Valley	Hoechst
Selected - Hoechst Threshold Compactness 40% SER-Valley	Hoechst
Selected - Hoechst Threshold Compactness 50% SER-Valley	Hoechst
Selected - Hoechst Threshold Compactness 60% SER-Valley	Hoechst
Selected - Hoechst Axial Small Length SER-Valley	Hoechst
Selected - Hoechst Axial Length Ratio SER-Valley	Hoechst
Selected - Hoechst Radial Mean SER-Valley	Hoechst
Selected - Hoechst Radial Relative Deviation SER-Valley	Hoechst
Selected - Hoechst Radial Mean Ratio SER-Valley	Hoechst
Selected - Hoechst Profile 4/5 SER-Valley	Hoechst
Selected - Hoechst Profile 5/5 SER-Valley	Hoechst
Selected - Hoechst Symmetry 02 SER-Spot	Hoechst
Selected - Hoechst Symmetry 03 SER-Spot	Hoechst
Selected - Hoechst Symmetry 04 SER-Spot	Hoechst
Selected - Hoechst Symmetry 05 SER-Spot	Hoechst
Selected - Hoechst Symmetry 12 SER-Spot	Hoechst
Selected - Hoechst Symmetry 13 SER-Spot	Hoechst
Selected - Hoechst Symmetry 14 SER-Spot	Hoechst
Selected - Hoechst Symmetry 15 SER-Spot	Hoechst
Selected - Hoechst Threshold Compactness 30% SER-Spot	Hoechst
Selected - Hoechst Threshold Compactness 40% SER-Spot	Hoechst
Selected - Hoechst Threshold Compactness 50% SER-Spot	Hoechst
Selected - Hoechst Threshold Compactness 60% SER-Spot	Hoechst
Selected - Hoechst Axial Small Length SER-Spot	Hoechst
Selected - Hoechst Axial Length Ratio SER-Spot	Hoechst
Selected - Hoechst Radial Mean SER-Spot	Hoechst
Selected - Hoechst Radial Relative Deviation SER-Spot	Hoechst
Selected - Hoechst Radial Mean Ratio SER-Spot	Hoechst
Selected - Hoechst Profile 4/5 SER-Spot	Hoechst
Selected - Hoechst Profile 5/5 SER-Spot	Hoechst
Selected - Hoechst Symmetry 02 SER-Hole	Hoechst
Selected - Hoechst Symmetry 03 SER-Hole	Hoechst
Selected - Hoechst Symmetry 04 SER-Hole	Hoechst
Selected - Hoechst Symmetry 05 SER-Hole	Hoechst
Selected - Hoechst Symmetry 12 SER-Hole	Hoechst
Selected - Hoechst Symmetry 13 SER-Hole	Hoechst
Selected - Hoechst Symmetry 14 SER-Hole	Hoechst
Selected - Hoechst Symmetry 15 SER-Hole	Hoechst
Selected - Hoechst Threshold Compactness 30% SER-Hole	Hoechst
Selected - Hoechst Threshold Compactness 40% SER-Hole	Hoechst
Selected - Hoechst Threshold Compactness 50% SER-Hole	Hoechst
Selected - Hoechst Threshold Compactness 60% SER-Hole	Hoechst
Selected - Hoechst Axial Small Length SER-Hole	Hoechst
Selected - Hoechst Axial Length Ratio SER-Hole	Hoechst
Selected - Hoechst Radial Mean SER-Hole	Hoechst
Selected - Hoechst Radial Relative Deviation SER-Hole	Hoechst
Selected - Hoechst Radial Mean Ratio SER-Hole	Hoechst
Selected - Hoechst Profile 4/5 SER-Hole	Hoechst
Selected - Hoechst Profile 5/5 SER-Hole	Hoechst
Selected - Hoechst Symmetry 02 SER-Saddle	Hoechst
Selected - Hoechst Symmetry 03 SER-Saddle	Hoechst
Selected - Hoechst Symmetry 04 SER-Saddle	Hoechst
Selected - Hoechst Symmetry 05 SER-Saddle	Hoechst
Selected - Hoechst Symmetry 12 SER-Saddle	Hoechst
Selected - Hoechst Symmetry 13 SER-Saddle	Hoechst
Selected - Hoechst Symmetry 14 SER-Saddle	Hoechst
Selected - Hoechst Symmetry 15 SER-Saddle	Hoechst
Selected - Hoechst Threshold Compactness 30% SER-Saddle	Hoechst
Selected - Hoechst Threshold Compactness 40% SER-Saddle	Hoechst
Selected - Hoechst Threshold Compactness 50% SER-Saddle	Hoechst
Selected - Hoechst Threshold Compactness 60% SER-Saddle	Hoechst
Selected - Hoechst Axial Small Length SER-Saddle	Hoechst
Selected - Hoechst Axial Length Ratio SER-Saddle	Hoechst
Selected - Hoechst Radial Mean SER-Saddle	Hoechst
Selected - Hoechst Radial Relative Deviation SER-Saddle	Hoechst
Selected - Hoechst Radial Mean Ratio SER-Saddle	Hoechst
Selected - Hoechst Profile 4/5 SER-Saddle	Hoechst
Selected - Hoechst Profile 5/5 SER-Saddle	Hoechst
Selected - Hoechst Symmetry 02 SER-Edge	Hoechst
Selected - Hoechst Symmetry 03 SER-Edge	Hoechst
Selected - Hoechst Symmetry 04 SER-Edge	Hoechst
Selected - Hoechst Symmetry 05 SER-Edge	Hoechst
Selected - Hoechst Symmetry 12 SER-Edge	Hoechst
Selected - Hoechst Symmetry 13 SER-Edge	Hoechst
Selected - Hoechst Symmetry 14 SER-Edge	Hoechst
Selected - Hoechst Symmetry 15 SER-Edge	Hoechst
Selected - Hoechst Threshold Compactness 30% SER-Edge	Hoechst
Selected - Hoechst Threshold Compactness 40% SER-Edge	Hoechst
Selected - Hoechst Threshold Compactness 50% SER-Edge	Hoechst
Selected - Hoechst Threshold Compactness 60% SER-Edge	Hoechst
Selected - Hoechst Axial Small Length SER-Edge	Hoechst
Selected - Hoechst Axial Length Ratio SER-Edge	Hoechst
Selected - Hoechst Radial Mean SER-Edge	Hoechst
Selected - Hoechst Radial Relative Deviation SER-Edge	Hoechst
Selected - Hoechst Radial Mean Ratio SER-Edge	Hoechst
Selected - Hoechst Profile 4/5 SER-Edge	Hoechst
Selected - Hoechst Profile 5/5 SER-Edge	Hoechst
Selected - Intensity Nucleus HOECHST 33342 Mean	Hoechst
Selected - Intensity Nucleus HOECHST 33342 Median	Hoechst
Selected - Intensity Nucleus HOECHST 33342 Sum	Hoechst
Selected - Intensity Nucleus HOECHST 33342 CV [%]	Hoechst
Selected - Intensity Nucleus HOECHST 33342 Contrast	Hoechst
Selected - Intensity Cell Alexa 488 Mean	Lipid_droplet
Selected - Intensity Cell Alexa 488 Median	Lipid_droplet
Selected - Intensity Cell Alexa 488 Sum	Lipid_droplet
Selected - Intensity Cell Alexa 488 CV [%]	Lipid_droplet
Selected - Intensity Cell Alexa 488 Contrast	Lipid_droplet
Selected - Intensity Cell Alexa 594 Mean	Unsaturated Lipid
Selected - Intensity Cell Alexa 594 Median	Unsaturated Lipid
Selected - Intensity Cell Alexa 594 Sum	Unsaturated Lipid
Selected - Intensity Cell Alexa 594 CV [%]	Unsaturated Lipid
Selected - Intensity Cell Alexa 594 Contrast	Unsaturated Lipid
Selected - Intensity Cell Alexa 647 Mean	MitoTracker
Selected - Intensity Cell Alexa 647 Median	MitoTracker
Selected - Intensity Cell Alexa 647 Sum	MitoTracker
Selected - Intensity Cell Alexa 647 CV [%]	MitoTracker
Selected - Intensity Cell Alexa 647 Contrast	MitoTracker
Selected - Nucleus HOECHST 33342 SER Spot 1 px	Hoechst
Selected - Nucleus HOECHST 33342 SER Hole 1 px	Hoechst
Selected - Nucleus HOECHST 33342 SER Edge 1 px	Hoechst
Selected - Nucleus HOECHST 33342 SER Ridge 1 px	Hoechst
Selected - Nucleus HOECHST 33342 SER Valley 1 px	Hoechst
Selected - Nucleus HOECHST 33342 SER Saddle 1 px	Hoechst
Selected - Nucleus HOECHST 33342 SER Bright 1 px	Hoechst
Selected - Nucleus HOECHST 33342 SER Dark 1 px	Hoechst
Selected - Nucleus HOECHST 33342 Haralick Correlation 1 px	Hoechst
Selected - Nucleus HOECHST 33342 Haralick Contrast 1 px	Hoechst
Selected - Nucleus HOECHST 33342 Haralick Sum Variance 1 px	Hoechst
Selected - Nucleus HOECHST 33342 Haralick Homogeneity 1 px	Hoechst
Selected - Nucleus HOECHST 33342 Gabor Min 2 px w2	Hoechst
Selected - Nucleus HOECHST 33342 Gabor Max 2 px w2	Hoechst
Selected - Cell Alexa 488 SER Spot 1 px	Lipid_droplet
Selected - Cell Alexa 488 SER Hole 1 px	Lipid_droplet
Selected - Cell Alexa 488 SER Edge 1 px	Lipid_droplet
Selected - Cell Alexa 488 SER Ridge 1 px	Lipid_droplet
Selected - Cell Alexa 488 SER Valley 1 px	Lipid_droplet
Selected - Cell Alexa 488 SER Saddle 1 px	Lipid_droplet
Selected - Cell Alexa 488 SER Bright 1 px	Lipid_droplet
Selected - Cell Alexa 488 SER Dark 1 px	Lipid_droplet
Selected - Cell Alexa 488 Haralick Correlation 1 px	Lipid_droplet
Selected - Cell Alexa 488 Haralick Contrast 1 px	Lipid_droplet
Selected - Cell Alexa 488 Haralick Sum Variance 1 px	Lipid_droplet
Selected - Cell Alexa 488 Haralick Homogeneity 1 px	Lipid_droplet
Selected - Cell Alexa 488 Gabor Min 2 px w2	Lipid_droplet
Selected - Cell Alexa 488 Gabor Max 2 px w2	Lipid_droplet
Selected - Cell Alexa 594 SER Spot 1 px	Unsaturated Lipid
Selected - Cell Alexa 594 SER Hole 1 px	Unsaturated Lipid
Selected - Cell Alexa 594 SER Edge 1 px	Unsaturated Lipid
Selected - Cell Alexa 594 SER Ridge 1 px	Unsaturated Lipid
Selected - Cell Alexa 594 SER Valley 1 px	Unsaturated Lipid
Selected - Cell Alexa 594 SER Saddle 1 px	Unsaturated Lipid
Selected - Cell Alexa 594 SER Bright 1 px	Unsaturated Lipid
Selected - Cell Alexa 594 SER Dark 1 px	Unsaturated Lipid
Selected - Cell Alexa 594 Haralick Correlation 1 px	Unsaturated Lipid
Selected - Cell Alexa 594 Haralick Contrast 1 px	Unsaturated Lipid
Selected - Cell Alexa 594 Haralick Sum Variance 1 px	Unsaturated Lipid
Selected - Cell Alexa 594 Haralick Homogeneity 1 px	Unsaturated Lipid
Selected - Cell Alexa 594 Gabor Min 2 px w2	Unsaturated Lipid
Selected - Cell Alexa 594 Gabor Max 2 px w2	Unsaturated Lipid
Selected - Cell Alexa 647 SER Spot 1 px	MitoTracker
Selected - Cell Alexa 647 SER Hole 1 px	MitoTracker
Selected - Cell Alexa 647 SER Edge 1 px	MitoTracker
Selected - Cell Alexa 647 SER Ridge 1 px	MitoTracker
Selected - Cell Alexa 647 SER Valley 1 px	MitoTracker
Selected - Cell Alexa 647 SER Saddle 1 px	MitoTracker
Selected - Cell Alexa 647 SER Bright 1 px	MitoTracker
Selected - Cell Alexa 647 SER Dark 1 px	MitoTracker
Selected - Cell Alexa 647 Haralick Correlation 1 px	MitoTracker
Selected - Cell Alexa 647 Haralick Contrast 1 px	MitoTracker
Selected - Cell Alexa 647 Haralick Sum Variance 1 px	MitoTracker
Selected - Cell Alexa 647 Haralick Homogeneity 1 px	MitoTracker
Selected - Cell Alexa 647 Gabor Min 2 px w2	MitoTracker
Selected - Cell Alexa 647 Gabor Max 2 px w2	MitoTracker
Selected - Total Spot Area	Hoechst
Selected - Relative Spot Intensity	Hoechst
Selected - Number of Spots	Hoechst
Selected - Number of Spots per Area of Nucleus	Hoechst
Selected - Total Spot Area (2)	Lipid_droplet
Selected - Relative Spot Intensity (2)	Lipid_droplet
Selected - Number of Spots (2)	Lipid_droplet
Selected - Number of Spots per Area of Cell	Lipid_droplet
Selected - Total Spot Area (3)	Unsaturated Lipid
Selected - Relative Spot Intensity (3)	Unsaturated Lipid
Selected - Number of Spots (3)	Unsaturated Lipid
Selected - Number of Spots per Area of Cell (2)	Unsaturated Lipid
Selected - Total Spot Area (4)	MitoTracker
Selected - Relative Spot Intensity (4)	MitoTracker
Selected - Number of Spots (4)	MitoTracker
Selected - Number of Spots per Area of Cell (3)	MitoTracker
