# Supplementary material for: A phenopushing platform to identify compounds that alleviate acute hypoxic stress by fast-tracking cellular adaptation
Source: Nat Commun. 2025 Mar 18;16:2684. doi: 10.1038/s41467-025-57754-1 (PMC11920246; doi:10.1038/s41467-025-57754-1)
Supplement: Supplementary file 5 — Supplementary Data 2 [file 41467_2025_57754_MOESM5_ESM.xlsx]

## Sheet: Annotated_Library
Compound	SMILES	InchIkey	AURKA	AURKC	TBK1	AURKB	FLT3	DDR2	RIPK1	MELK	IGF1R	MKNK2	GABRA1	PDGFRA	LCK	CSNK2A1	CHEK2	PLK1	EGFR	AURKB, INCENP	NTRK2	NTRK1	FLT4	CSF1R	AXL	RAF1	CYP2D6	CYP3A4	CYP2C9	SLC2A1	AURKA, TPX2	FLT1	TEK	SIK1	FGFR1	CYP2C19	KCNH2	RET	SRC	KDR	PTK2	KIT	ABL1	HDAC6	HDAC3, NCOR2	HDAC3, NCOR1	HDAC1	HDAC3	BRD4
I-BET-762	CCNC(=O)C[C@@H]1N=C(c2ccc(Cl)cc2)c2cc(OC)ccc2-n2c(C)nnc21	AAAQFGUYHFJNHI-SFHVURJKSA-N																																															6.9
SP-141	COc1ccc2[nH]c3c(-c4cccc5ccccc45)nccc3c2c1	AABFWJDLCCDJJN-UHFFFAOYSA-N
VAL-083	O[C@H]([C@@H]1CO1)[C@@H](O)[C@H]1CO1	AAFJXZWCNVJTMK-GUCUJZIJSA-N
Sophocarpine	O=C1C=CC[C@@H]2[C@H]3CCCN4CCC[C@@H](CN12)[C@@H]34	AAGFPTSOPGCENQ-JLNYLFASSA-N
Erlotinib	C#Cc1cccc(Nc2ncnc3cc(OCCOC)c(OCCOC)cc23)c1	AAKJLRGGTJKAMG-UHFFFAOYSA-N												5.09					7.52																					6.9	5.13		5.68
Erlotinib HCl	C#Cc1cccc(Nc2ncnc3cc(OCCOC)c(OCCOC)cc23)c1	AAKJLRGGTJKAMG-UHFFFAOYSA-N												5.09					7.52																					6.9	5.13		5.68
Erlotinib HCl	C#Cc1cccc(Nc2ncnc3cc(OCCOC)c(OCCOC)cc23)c1	AAKJLRGGTJKAMG-UHFFFAOYSA-N												5.09					7.52																					6.9	5.13		5.68
Erlotinib HCl (OSI-744)	C#Cc1cccc(Nc2ncnc3cc(OCCOC)c(OCCOC)cc23)c1	AAKJLRGGTJKAMG-UHFFFAOYSA-N												5.09					7.52																					6.9	5.13		5.68
AG 1024	CC(C)(C)c1cc(C=C(C#N)C#N)cc(Br)c1O	ABBADGFSRBWENF-UHFFFAOYSA-N
AG-1024	CC(C)(C)c1cc(C=C(C#N)C#N)cc(Br)c1O	ABBADGFSRBWENF-UHFFFAOYSA-N
AG-1024	CC(C)(C)c1cc(C=C(C#N)C#N)cc(Br)c1O	ABBADGFSRBWENF-UHFFFAOYSA-N
Butenafine	CN(Cc1ccc(C(C)(C)C)cc1)Cc1cccc2ccccc12	ABJKWBDEJIDSJZ-UHFFFAOYSA-N																									6.52
Butenafine HCl	CN(Cc1ccc(C(C)(C)C)cc1)Cc1cccc2ccccc12	ABJKWBDEJIDSJZ-UHFFFAOYSA-N																									6.52
CK-636	Cc1[nH]c2ccccc2c1CCNC(=O)c1cccs1	ACAKNPKRLPMONU-UHFFFAOYSA-N
LY3023414	CO[C@@H](C)Cn1c(=O)n(C)c2cnc3ccc(-c4cncc(C(C)(C)O)c4)cc3c21	ACCFLVVUVBJNGT-AWEZNQCLSA-N
Bilastine	CCOCCn1c(C2CCN(CCc3ccc(C(C)(C)C(=O)O)cc3)CC2)nc2ccccc21	ACCMWZWAEFYUGZ-UHFFFAOYSA-N
Ibuprofen piconol	CC(C)Cc1ccc(C(C)C(=O)OCc2ccccn2)cc1	ACEWLPOYLGNNHV-UHFFFAOYSA-N
ibuprofen-piconol	CC(C)Cc1ccc(C(C)C(=O)OCc2ccccn2)cc1	ACEWLPOYLGNNHV-UHFFFAOYSA-N
Hexachlorophene	Oc1c(Cl)cc(Cl)c(Cl)c1Cc1c(O)c(Cl)cc(Cl)c1Cl	ACGUYXCXAPNIKK-UHFFFAOYSA-N													5.61				6.13																	5.91
LY450108	CC(C)S(=O)(=O)NC[C@H](C)c1ccc(NC(=O)c2cc(F)cc(F)c2)cc1	ACOXQYLJOQAHST-ZDUSSCGKSA-N
SP600125	O=C1c2ccccc2-c2[nH]nc3cccc1c23	ACPOUJIDANTYHO-UHFFFAOYSA-N
Ciproxifan	O=C(c1ccc(OCCCc2c[nH]cn2)cc1)C1CC1	ACQBHJXEAYTHCY-UHFFFAOYSA-N
ivabradine	COc1cc2c(cc1OC)CC(=O)N(CCCN(C)C[C@@H]1Cc3cc(OC)c(OC)cc31)CC2	ACRHBAYQBXXRTO-NRFANRHFSA-N
Ivabradine HCl	COc1cc2c(cc1OC)CC(=O)N(CCCN(C)C[C@H]1Cc3cc(OC)c(OC)cc31)CC2	ACRHBAYQBXXRTO-OAQYLSRUSA-N
Clodronate Disodium	O=P([O-])(O)C(Cl)(Cl)P(=O)([O-])O	ACSIXWWBWUQEHA-UHFFFAOYSA-L
Clodronate disodium tetrahydrate	O=P([O-])(O)C(Cl)(Cl)P(=O)([O-])O	ACSIXWWBWUQEHA-UHFFFAOYSA-L
Spiramycin	CO[C@@H]1[C@@H](O[C@@H]2O[C@H](C)[C@@H](O[C@H]3C[C@@](C)(O)[C@@H](O)[C@H](C)O3)[C@H](N(C)C)[C@H]2O)[C@@H](CC=O)C[C@@H](C)[C@@H](O[C@H]2CC[C@H](N(C)C)[C@@H](C)O2)/C=C/C=C/C[C@@H](C)OC(=O)C[C@H]1O	ACTOXUHEUCPTEW-CEUOBAOPSA-N
spiramycin	CO[C@@H]1[C@@H](OC2O[C@H](C)[C@@H](O[C@H]3C[C@@](C)(O)[C@@H](O)[C@H](C)O3)[C@H](N(C)C)[C@H]2O)[C@@H](CC=O)C[C@@H](C)[C@@H](O[C@H]2CC[C@H](N(C)C)[C@@H](C)O2)/C=C/C=C/C[C@@H](C)OC(=O)C[C@H]1O	ACTOXUHEUCPTEW-YJTMPVKHSA-N
Succimer	O=C(O)[C@H](S)[C@H](S)C(=O)O	ACTRVOBWPAIOHC-XIXRPRMCSA-N
gabazine	COc1ccc(-c2ccc(=N)n(CCCC(=O)O)n2)cc1	ACVGNKYJVGNLIL-UHFFFAOYSA-N																									5.4		5.5							6.8
Rutaecarpine	O=c1c2ccccc2nc2n1CCc1c-2[nH]c2ccccc12	ACVGWSKVRYFWRP-UHFFFAOYSA-N																										5.4
Valsartan	CCCCC(=O)N(Cc1ccc(-c2ccccc2-c2nn[nH]n2)cc1)[C@H](C(=O)O)C(C)C	ACWBQPMHZXGDFX-QFIPXVFZSA-N
Z4942813878	C=CC(=O)N1CC(C(C)NC(=O)c2cn(C)nc2C2CCCC2)C1	ACWWGVSDFILOPE-UHFFFAOYSA-N
Binimetinib (MEK162, ARRY-162, ARRY-438162)	Cn1cnc2c(F)c(Nc3ccc(Br)cc3F)c(C(=O)NOCCO)cc21	ACWZRVQXLIRSDF-UHFFFAOYSA-N
MEK162 (ARRY-162, ARRY-438162)	Cn1cnc2c(F)c(Nc3ccc(Br)cc3F)c(C(=O)NOCCO)cc21	ACWZRVQXLIRSDF-UHFFFAOYSA-N
Donepezil	COc1cc2c(cc1OC)C(=O)C(CC1CCN(Cc3ccccc3)CC1)C2	ADEBPBSSDYVVLD-UHFFFAOYSA-N																										4.26									5.7
Donepezil HCl	COc1cc2c(cc1OC)C(=O)C(CC1CCN(Cc3ccccc3)CC1)C2	ADEBPBSSDYVVLD-UHFFFAOYSA-N																										4.26									5.7
Equol	Oc1ccc([C@H]2COc3cc(O)ccc3C2)cc1	ADFCQWZHKCXPAJ-GFCCVEGCSA-N
(Â±)-Equol	Oc1ccc(C2COc3cc(O)ccc3C2)cc1	ADFCQWZHKCXPAJ-UHFFFAOYSA-N
Estramustine phosphate sodium	C[C@]12CC[C@@H]3c4ccc(OC(=O)N(CCCl)CCCl)cc4CC[C@H]3[C@@H]1CC[C@@H]2OP(=O)([O-])[O-]	ADFOJJHRTBFFOF-RBRWEJTLSA-L
Bimiralisib	Nc1cc(C(F)(F)F)c(-c2nc(N3CCOCC3)nc(N3CCOCC3)n2)cn1	ADGGYDAFIHSYFI-UHFFFAOYSA-N
Bimiralisib (PQR309)	Nc1cc(C(F)(F)F)c(-c2nc(N3CCOCC3)nc(N3CCOCC3)n2)cn1	ADGGYDAFIHSYFI-UHFFFAOYSA-N
Iron sucrose	O=C([O-])[C@@H](O)[C@@H](O)[C@H](O)[C@@H](O)C(=O)[O-].O=C([O-])[C@@H](O)[C@@H](O)[C@H](O)[C@@H](O)C(=O)[O-].O=C([O-])[C@@H](O)[C@@H](O)[C@H](O)[C@@H](O)C(=O)[O-].[Fe+3].[Fe+3]	ADQSUDSYBZBMFT-GFPJEPEZSA-H
BLZ945	CNC(=O)c1cc(Oc2ccc3nc(N[C@@H]4CCCC[C@H]4O)sc3c2)ccn1	ADZBMFGQQWPHMJ-RHSMWYFYSA-N																						8.92
Rostafuroxin	C[C@]12CC[C@H](O)C[C@H]1CC[C@@H]1[C@@H]2CC[C@@]2(C)[C@]1(O)CC[C@]2(O)c1ccoc1	AEAPORIZZWBIEX-DTBDINHYSA-N
NVP-AEW541	Nc1ncnc2c1c(-c1cccc(OCc3ccccc3)c1)cn2[C@H]1C[C@@H](CN2CCC2)C1	AECDBHGVIIRMOI-GRGXKFILSA-N					5.85				7.21			6.1	5.25				5.28																5.37		6.89	5.48	5.4	5.15		5.2
ICI-199441	CN(C(=O)Cc1ccc(Cl)c(Cl)c1)[C@H](CN1CCCC1)c1ccccc1	AEJOEPSMZCEYJN-HXUWFJFHSA-N																									7.74	5.2	7							6.5
Glycolic acid	O=C(O)CO	AEMRFAOFKBGASW-UHFFFAOYSA-N
Ethionamide	CCc1cc(C(N)=S)ccn1	AEOCXXJPGCBFJA-UHFFFAOYSA-N
Rotundine	COc1cc2c(cc1OC)[C@@H]1Cc3ccc(OC)c(OC)c3CN1CC2	AEQDJSLRWYMAQI-KRWDZBQOSA-N
Tetrahydropalmatine hydrochloride	COc1cc2c(cc1OC)C1Cc3ccc(OC)c(OC)c3CN1CC2	AEQDJSLRWYMAQI-UHFFFAOYSA-N
Ethambutol 2HCl	CC[C@@H](CO)NCCN[C@@H](CC)CO	AEUTYOVWOVBAKS-UWVGGRQHSA-N
Ethambutol HCl	CC[C@@H](CO)NCCN[C@@H](CC)CO	AEUTYOVWOVBAKS-UWVGGRQHSA-N
PHTPP	Oc1ccc(-c2c(-c3ccccc3)nn3c(C(F)(F)F)cc(C(F)(F)F)nc23)cc1	AEZPAUSGTAHLOQ-UHFFFAOYSA-N
trans-4-Methoxycinnamic-acid	COc1ccc(/C=C/C(=O)O)cc1	AFDXODALSZRGIH-QPJJXVBHSA-N
Imidocarb dipropionate	CCC(=O)O.CCC(=O)O.O=C(Nc1cccc(C2=NCCN2)c1)Nc1cccc(C2=NCCN2)c1	AFGQXWSHYUHHNV-UHFFFAOYSA-N
Aloin	O=C1c2c(O)cccc2[C@H]([C@@H]2O[C@H](CO)[C@@H](O)[C@H](O)[C@H]2O)c2cc(CO)cc(O)c21	AFHJQYHRLPMKHU-OSYMLPPYSA-N
Afuresertib	Cn1ncc(Cl)c1-c1cc(C(=O)N[C@H](CN)Cc2cccc(F)c2)sc1Cl	AFJRDFWMXUECEW-LBPRGKRZSA-N
Selamectin	CO[C@H]1C[C@H](O[C@@H]2/C(C)=C/C[C@@H]3C[C@@H](C[C@]4(CC[C@H](C)[C@@H](C5CCCCC5)O4)O3)OC(=O)[C@@H]3C=C(C)/C(=N\O)[C@H]4OC/C(=C\C=C\[C@@H]2C)[C@@]34O)O[C@@H](C)[C@@H]1O	AFJYYKSVHJGXSN-KAJWKRCWSA-N
Elafibranor	CSc1ccc(C(=O)/C=C/c2cc(C)c(OC(C)(C)C(=O)O)c(C)c2)cc1	AFLFKFHDSCQHOL-IZZDOVSWSA-N
Sulconazole Nitrate	Clc1ccc(CSC(Cn2ccnc2)c2ccc(Cl)cc2Cl)cc1	AFNXATANNDIXLG-UHFFFAOYSA-N																									6.1	7.16	6.7							7.8
BIMU-8	CC(C)n1c(=O)n(C(=O)NC2C[C@@H]3CC[C@H](C2)N3C)c2ccccc21	AFOFVIBWSLOHFR-GOOCMWNKSA-N
EHop-016	CCn1c2ccccc2c2cc(Nc3ccnc(NCCCN4CCOCC4)n3)ccc21	AFTZZRFCMOAFCR-UHFFFAOYSA-N
Pumosetrag Hydrochloride	O=C(N[C@H]1CN2CCC1CC2)c1c[nH]c2ccsc2c1=O	AFUWQWYPPZFWCO-LBPRGKRZSA-N																										5.03
CHC	N#C/C(=C\c1ccc(O)cc1)C(=O)O	AFVLVVWMAFSXCK-VMPITWQZSA-N
Z4942813358	C=CC(=O)N1CC(c2ocnc2CNC(=O)Cc2ccc3c(cnn3C)c2)C1	AFWSLIPUQQSEIU-UHFFFAOYSA-N
Cefditoren Pivoxil	CO/N=C(\C(=O)N[C@@H]1C(=O)N2C(C(=O)OCOC(=O)C(C)(C)C)=C(/C=C\c3scnc3C)CS[C@H]12)c1csc(N)n1	AFZFFLVORLEPPO-UVYJNCLZSA-N
R-96544	COc1cccc(CCc2ccccc2OCC[C@@H]2C[C@@H](O)CN2C)c1	AFZLABYDOCWQBQ-WOJBJXKFSA-N
HJC-0350	Cc1cc(C)c(S(=O)(=O)n2cc(C)cc2C)c(C)c1	AFZWZVLPIMHLSE-UHFFFAOYSA-N
(+)-Î±-Lipoic acid	O=C(O)CCCC[C@@H]1CCSS1	AGBQKNBQESQNJD-SSDOTTSWSA-N
Thioctic acid	O=C(O)CCCCC1CCSS1	AGBQKNBQESQNJD-UHFFFAOYSA-N
Z4942813203	C=CC(=O)N1CCn2ncc(CNC(=O)c3cnc4cc(C)nn4c3C)c2C1	AGDAZZCDKUVOAI-UHFFFAOYSA-N
Drofenine Hydrochloride	CCN(CC)CCOC(=O)C(c1ccccc1)C1CCCCC1	AGJBLWCLQCKRJP-UHFFFAOYSA-N
PF-04885614	CC(C)(N)c1nc(-c2ccc(OC(F)(F)F)cc2)c[nH]1	AGORGFNWYAUYSU-UHFFFAOYSA-N																																			5.665
Clarithromycin	CC[C@H]1OC(=O)[C@H](C)[C@@H](O[C@H]2C[C@@](C)(OC)[C@@H](O)[C@H](C)O2)[C@H](C)[C@@H](O[C@@H]2O[C@H](C)C[C@H](N(C)C)[C@H]2O)[C@](C)(OC)C[C@@H](C)C(=O)[C@H](C)[C@@H](O)[C@]1(C)O	AGOYDEPGAOXOCK-KCBOHYOISA-N																																			4.23
ABT-639	O=C(c1cc(S(=O)(=O)Nc2ccccc2F)c(F)cc1Cl)N1CCN2CCC[C@@H]2C1	AGPIHNZOZNKRGT-CYBMUJFWSA-N
isoleucine	CC[C@H](C)[C@H](N)C(=O)O	AGPKZVBTJJNPAG-WHFBIAKZSA-N
algestone-acetophenide	CC(=O)[C@@]12OC(C)(c3ccccc3)O[C@@H]1C[C@H]1[C@@H]3CCC4=CC(=O)CC[C@]4(C)[C@H]3CC[C@@]12C	AHBKIEXBQNRDNL-BXXPAUNWSA-N
VU 0357121	CCCCOc1ccc(C(=O)Nc2ccc(F)cc2F)cc1	AHCYOTLTLQTPSU-UHFFFAOYSA-N
Ipragliflozin	OC[C@H]1O[C@@H](c2ccc(F)c(Cc3cc4ccccc4s3)c2)[C@H](O)[C@@H](O)[C@@H]1O	AHFWIQIYAXSLBA-RQXATKFSSA-N
Ipragliflozin (ASP1941)	OC[C@H]1O[C@@H](c2ccc(F)c(Cc3cc4ccccc4s3)c2)[C@H](O)[C@@H](O)[C@@H]1O	AHFWIQIYAXSLBA-RQXATKFSSA-N
Org 27569	CCc1c(C(=O)NCCc2ccc(N3CCCCC3)cc2)[nH]c2ccc(Cl)cc12	AHFZDNYNXFMRFQ-UHFFFAOYSA-N
Palbociclib (PD-0332991) HCl	CC(=O)c1c(C)c2cnc(Nc3ccc(N4CCNCC4)cn3)nc2n(C2CCCC2)c1=O	AHJRHEGDXFFMBM-UHFFFAOYSA-N					5.46
PD 0332991 (Palbociclib) HCl	CC(=O)c1c(C)c2cnc(Nc3ccc(N4CCNCC4)cn3)nc2n(C2CCCC2)c1=O	AHJRHEGDXFFMBM-UHFFFAOYSA-N					5.46
Orlistat	CCCCCCCCCCC[C@@H](C[C@@H]1OC(=O)[C@H]1CCCCCC)OC(=O)[C@H](CC(C)C)NC=O	AHLBNYSZXLDEJQ-FWEHEUNISA-N
L-Ornithine	NCCC[C@H](N)C(=O)O	AHLPHDHHMVZTML-BYPYZUCNSA-N
Paroxetine HCl	Fc1ccc([C@@H]2CCNC[C@H]2COc2ccc3c(c2)OCO3)cc1	AHOUBRCZNHFOSL-YOEHRIQHSA-N																									6.02	4.62									4.98
Paroxetine mesylate	Fc1ccc([C@@H]2CCNC[C@H]2COc2ccc3c(c2)OCO3)cc1	AHOUBRCZNHFOSL-YOEHRIQHSA-N																									6.02	4.62									4.98
Z1587655615	CC(CN1CCOCC1)N1CCc2cc(-c3ccccc3)oc2C1	AHWQJYXPSVBMFK-UHFFFAOYSA-N
Tepotinib	CN1CCC(COc2cnc(-c3cccc(Cn4nc(-c5cccc(C#N)c5)ccc4=O)c3)nc2)CC1	AHYMHWXQRWRBKT-UHFFFAOYSA-N
Tepotinib (EMD 1214063)	CN1CCC(COc2cnc(-c3cccc(Cn4nc(-c5cccc(C#N)c5)ccc4=O)c3)nc2)CC1	AHYMHWXQRWRBKT-UHFFFAOYSA-N
Tanshinone I	Cc1coc2c1C(=O)C(=O)c1c-2ccc2c(C)cccc12	AIGAZQPHXLWMOJ-UHFFFAOYSA-N
Z1993927880	CC1CCNCC1NS(=O)(=O)c1ccccc1C(F)(F)F	AIHDCMKQBPASOH-UHFFFAOYSA-N
Brigatinib (AP26113)	COc1cc(N2CCC(N3CCN(C)CC3)CC2)ccc1Nc1ncc(Cl)c(Nc2ccccc2P(C)(C)=O)n1	AILRADAXUVEEIR-UHFFFAOYSA-N					8.68				7.6								7.68
Cyclo(RGDyK)	FC(F)F.N=C(N)NCCC[C@@H]1NC(=O)[C@H](CCCCN)NC(=O)[C@@H](Cc2ccc(O)cc2)NC(=O)[C@H](CC(=O)O)NC(=O)CNC1=O.O=CO	AIMPLMUFWIFALF-TVSMIREGSA-N
Hesperetin	COc1ccc([C@@H]2CC(=O)c3c(O)cc(O)cc3O2)cc1O	AIONOLUJZLIMTK-AWEZNQCLSA-N																									5	5	5							5.3
Z4942813766	C=CC(=O)N[C@@H]1CCCN(C(=O)C2CCCCC2n2cccn2)C1	AIRHSOJGCWNCNV-QQFBHYJXSA-N
ISO-1	COC(=O)CC1CC(c2ccc(O)cc2)=NO1	AIXMJTYHQHQJLU-UHFFFAOYSA-N
DUP-697	CS(=O)(=O)c1ccc(-c2cc(Br)sc2-c2ccc(F)cc2)cc1	AJFTZWGGHJXZOB-UHFFFAOYSA-N																										4.7	6.1							5.3
Taurolidine	O=S1(=O)CCN(CN2CCS(=O)(=O)NC2)CN1	AJKIRUJIDFJUKJ-UHFFFAOYSA-N
Mevastatin	CC[C@H](C)C(=O)O[C@H]1CCC=C2C=C[C@H](C)[C@H](CC[C@@H]3C[C@@H](O)CC(=O)O3)[C@H]21	AJLFOPYRIVGYMJ-INTXDZFKSA-N
PCI-34051	COc1ccc(Cn2ccc3ccc(C(=O)NO)cc32)cc1	AJRGHIGYPXNABY-UHFFFAOYSA-N																																										5.425	4.674370840948551		5.1
BVT-948	CC1(C)C(=O)N=C2c3ccccc3C(=O)C(=O)C21	AJVXVYTVAAWZAP-UHFFFAOYSA-N
Torin 1	CCC(=O)N1CCN(c2ccc(-n3c(=O)ccc4cnc5ccc(-c6cnc7ccccc7c6)cc5c43)cc2C(F)(F)F)CC1	AKCRNFFTGXBONI-UHFFFAOYSA-N
Fenretinide	CC1=C(/C=C/C(C)=C/C=C/C(C)=C/C(=O)Nc2ccc(O)cc2)C(C)(C)CCC1	AKJHMTWEGVYYSE-FXILSDISSA-N
SB-334867	Cc1nc2ccc(NC(=O)Nc3ccnc4cccnc34)cc2o1	AKMNUCBQGHFICM-UHFFFAOYSA-N																									5	5								5
Aurora A Inhibitor I	CCN1CCN(C(=O)Cc2ccc(Nc3ncc(F)c(Nc4ccc(C(=O)Nc5ccccc5Cl)cc4)n3)cc2)CC1	AKSIZPIFQAYJGF-UHFFFAOYSA-N	7.44			6.365
Dexamethasone Acetate	CC(=O)OCC(=O)[C@@]1(O)[C@H](C)C[C@H]2[C@@H]3CCC4=CC(=O)C=C[C@]4(C)[C@@]3(F)[C@@H](O)C[C@@]21C	AKUJBENLRBOFTD-RPRRAYFGSA-N
dexamethasone-acetate	CC(=O)OCC(=O)[C@@]1(O)[C@H](C)C[C@H]2[C@@H]3CCC4=CC(=O)C=C[C@]4(C)[C@@]3(F)[C@@H](O)C[C@@]21C	AKUJBENLRBOFTD-RPRRAYFGSA-N
ORY-1001 (RG-6016) 2HCl	NC1CCC(N[C@@H]2C[C@H]2c2ccccc2)CC1	ALHBJBCQLJZYON-PFSRBDOWSA-N
Flurbiprofen Axetil	CC(=O)OC(C)OC(=O)C(C)c1ccc(-c2ccccc2)c(F)c1	ALIVXCSEERJYHU-UHFFFAOYSA-N
XL228	CC(C)c1cc(CNc2nc(Nc3cc(C4CC4)[nH]n3)cc(N3CCN(C)CC3)n2)on1	ALKJNCZNEOTEMP-UHFFFAOYSA-N									7.3
Rebamipide	O=C(NC(Cc1cc(=O)[nH]c2ccccc12)C(=O)O)c1ccc(Cl)cc1	ALLWOAVDORUJLA-UHFFFAOYSA-N
Neostigmine Bromide	CN(C)C(=O)Oc1cccc([N+](C)(C)C)c1	ALWKGYPQUAPLQC-UHFFFAOYSA-N
4-Aminobenzoic acid	Nc1ccc(C(=O)O)cc1	ALYNCZNDIQEVRV-UHFFFAOYSA-N
Loganin	COC(=O)C1=CO[C@@H](O[C@@H]2O[C@H](CO)[C@@H](O)[C@H](O)[C@H]2O)[C@H]2[C@@H]1C[C@H](O)[C@@H]2C	AMBQHHVBBHTQBF-UOUCRYGSSA-N
Ioversol	O=C(NCC(O)CO)c1c(I)c(C(=O)NCC(O)CO)c(I)c(N(CCO)C(=O)CO)c1I	AMDBBAQNWSUWGN-UHFFFAOYSA-N
Fimasartan	CCCCc1nc(C)c(CC(=S)N(C)C)c(=O)n1Cc1ccc(-c2ccccc2-c2nnn[nH]2)cc1	AMEROGPZOLAFBN-UHFFFAOYSA-N
Z4942813934	C=CC(=O)N1CC(C(C)NC(=O)Cn2cc(C3CCOC3)cn2)C1	AMHPCSNJJUXAIW-UHFFFAOYSA-N
Naratriptan	CNS(=O)(=O)CCc1ccc2[nH]cc(C3CCN(C)CC3)c2c1	AMKVXSZCKVJAGH-UHFFFAOYSA-N
Naratriptan HCl	CNS(=O)(=O)CCc1ccc2[nH]cc(C3CCN(C)CC3)c2c1	AMKVXSZCKVJAGH-UHFFFAOYSA-N
Cilengitide	CC(C)[C@H]1C(=O)N[C@@H](CCCN=C(N)N)C(=O)NCC(=O)N[C@@H](CC(=O)O)C(=O)N[C@H](Cc2ccccc2)C(=O)N1C	AMLYAMJWYAIXIA-VWNVYAMZSA-N
Cilengitide?trifluoroacetate	CC(C)[C@H]1C(=O)N[C@@H](CCCNC(=N)N)C(=O)NCC(=O)N[C@@H](CC(=O)O)C(=O)N[C@H](Cc2ccccc2)C(=O)N1C	AMLYAMJWYAIXIA-VWNVYAMZSA-N
Ginkgolide C	C[C@@H]1C(=O)O[C@H]2[C@H](O)[C@]34[C@@H]5OC(=O)[C@@]3(OC3OC(=O)[C@H](O)C34[C@H](C(C)(C)C)[C@@H]5O)[C@@]12O	AMOGMTLMADGEOQ-BMPVFLRJSA-N
Ampalex	O=C(c1ccc2nccnc2c1)N1CCCCC1	ANDGGVOPIJEHOF-UHFFFAOYSA-N
manidipine	COC(=O)C1=C(C)NC(C)=C(C(=O)OCCN2CCN(C(c3ccccc3)c3ccccc3)CC2)C1c1cccc([N+](=O)[O-])c1	ANEBWFXPVPTEET-UHFFFAOYSA-N
Manidipine	COC(=O)C1=C(C)NC(C)=C(C(=O)OCCN2CCN(C(c3ccccc3)c3ccccc3)CC2)C1c1cccc([N+](=O)[O-])c1	ANEBWFXPVPTEET-UHFFFAOYSA-N
Manidipine 2HCl	COC(=O)C1=C(C)NC(C)=C(C(=O)OCCN2CCN(C(c3ccccc3)c3ccccc3)CC2)C1c1cccc([N+](=O)[O-])c1	ANEBWFXPVPTEET-UHFFFAOYSA-N
Glycopyrrolate	C[N+]1(C)CCC(OC(=O)C(O)(c2ccccc2)C2CCCC2)C1	ANGKOCUUWGHLCE-UHFFFAOYSA-N
GSK163090	Cc1ccc2c(N3CCN(CCc4cccc(N5CCNC5=O)c4)CC3)cccc2n1	ANGUXJDGJCHGOG-UHFFFAOYSA-N																									4.07	4.68	4.22							4.12
Cytisine	O=c1cccc2n1C[C@@H]1CNC[C@H]2C1	ANJTVLIZGCUXLD-DTWKUNHWSA-N																										4.5
Talniflumate	O=C1OC(OC(=O)c2cccnc2Nc2cccc(C(F)(F)F)c2)c2ccccc21	ANMLJLFWUCQGKZ-UHFFFAOYSA-N
homoveratrylamine	COc1ccc(CCN)cc1OC	ANOUKFYBOAKOIR-UHFFFAOYSA-N
Bambuterol HCl	CN(C)C(=O)Oc1cc(OC(=O)N(C)C)cc(C(O)CNC(C)(C)C)c1	ANZXOIAKUNOVQU-UHFFFAOYSA-N																									5.7
Carmofur	CCCCCCNC(=O)n1cc(F)c(=O)[nH]c1=O	AOCCBINRVIKJHY-UHFFFAOYSA-N																									5.3
Doxorubicin (Adriamycin)	COc1cccc2c1C(=O)c1c(O)c3c(c(O)c1C2=O)C[C@@](O)(C(=O)CO)C[C@@H]3O[C@H]1C[C@H](N)[C@H](O)[C@H](C)O1	AOJJSUZBOXZQNB-TZSSRYMLSA-N	7.4												4.5
Doxorubicin (Adriamycin) HCl	COc1cccc2c1C(=O)c1c(O)c3c(c(O)c1C2=O)C[C@@](O)(C(=O)CO)C[C@@H]3O[C@H]1C[C@H](N)[C@H](O)[C@H](C)O1	AOJJSUZBOXZQNB-TZSSRYMLSA-N	7.4												4.5
Epirubicin HCl	COc1cccc2c1C(=O)c1c(O)c3c(c(O)c1C2=O)C[C@@](O)(C(=O)CO)C[C@@H]3O[C@H]1C[C@H](N)[C@@H](O)[C@H](C)O1	AOJJSUZBOXZQNB-VTZDEGQISA-N
lauric-diethanolamide	CCCCCCCCCCCC(=O)N(CCO)CCO	AOMUHOFOVNGZAN-UHFFFAOYSA-N
Relugolix	CONC(=O)Nc1ccc(-c2sc3c(c2CN(C)C)c(=O)n(-c2ccc(OC)nn2)c(=O)n3Cc2c(F)cccc2F)cc1	AOMXMOCNKJTRQP-UHFFFAOYSA-N
Oleanolic Acid	CC1(C)C[C@@H](C(=O)O)C2CC[C@]3(C)C(=CC[C@@H]4[C@@]5(C)CC[C@H](O)C(C)(C)[C@@H]5CC[C@]43C)[C@@H]2C1	AOWMBRPPHGNFDX-HPPBOAITSA-N
DDR1-IN-1	CCN1CCN(Cc2ccc(C(=O)Nc3ccc(C)c(Oc4ccc5c(c4)CC(=O)N5)c3)cc2C(F)(F)F)CC1	AOZPVMOOEJAZGK-UHFFFAOYSA-N
WZ3146	C=CC(=O)Nc1cccc(Oc2nc(Nc3ccc(N4CCN(C)CC4)cc3)ncc2Cl)c1	APHGZZPEOCCYNO-UHFFFAOYSA-N
Amphotericin B	C[C@@H]1OC(=O)C[C@H](O)C[C@H](O)CC[C@@H](O)[C@H](O)C[C@H](O)C[C@]2(O)C[C@H](O)[C@@H](C(=O)O)[C@H](C[C@@H](O[C@@H]3O[C@H](C)[C@@H](O)[C@H](N)[C@@H]3O)/C=C/C=C/C=C/C=C/C=C/C=C/C=C/[C@H](C)[C@@H](O)[C@H]1C)O2	APKFDSVGJQXUKY-INPOYWNPSA-N																																		4.02
7-methoxytacrine	COc1ccc2nc3c(c(N)c2c1)CCCC3	APQPVVOYBLOJDY-UHFFFAOYSA-N
Norethisterone Enanthate	C#C[C@]1(OC(=O)CCCCCC)CC[C@H]2[C@@H]3CCC4=CC(=O)CC[C@@H]4[C@H]3CC[C@@]21C	APTGJECXMIKIET-WOSSHHRXSA-N
SU-16f	Cc1[nH]c(/C=C2\C(=O)Nc3cc(-c4ccccc4)ccc32)c(C)c1CCC(=O)O	APYYTEJNOZQZNA-MOSHPQCFSA-N																	4.66																5.32					5.925
Metolazone	Cc1ccccc1N1C(=O)c2cc(S(N)(=O)=O)c(Cl)cc2NC1C	AQCHWTWZEMGIFD-UHFFFAOYSA-N
Adavivint (SM04690)	CC(C)CC(=O)Nc1cncc(-c2ccc3[nH]nc(-c4nc5cncc(-c6cccc(F)c6)c5[nH]4)c3c2)c1	AQDWDWAYVBQMAM-UHFFFAOYSA-N
AH6809	CC(C)Oc1ccc2c(=O)c3cc(C(=O)O)ccc3oc2c1	AQFFXPQJLZFABJ-UHFFFAOYSA-N																											4.5
CHIR-99021 (CT99021) HCl	Cc1c[nH]c(-c2cnc(NCCNc3ccc(C#N)cn3)nc2-c2ccc(Cl)cc2Cl)n1	AQGNHMOJWBZFQQ-UHFFFAOYSA-N
Propranolol HCl	CC(C)NCC(O)COc1cccc2ccccc12	AQHHHDLHHXJYJD-UHFFFAOYSA-N																									5.7										5.55
Cimetidine	CN/C(=N\C#N)NCCSCc1nc[nH]c1C	AQIXAKUUQRKLND-UHFFFAOYSA-N																										4.8100000000000005								4.5
NNC-63-0532	COC(=O)CN1CN(c2ccccc2)C2(CCN(Cc3cccc4ccccc34)CC2)C1=O	AQMPIDSGLFVVPL-UHFFFAOYSA-N
Esmolol	COC(=O)CCc1ccc(OCC(O)CNC(C)C)cc1	AQNDDEOPVVGCPG-UHFFFAOYSA-N
Esmolol HCl	COC(=O)CCc1ccc(OCC(O)CNC(C)C)cc1	AQNDDEOPVVGCPG-UHFFFAOYSA-N
bimatoprost	CCNC(=O)CCC/C=C\C[C@H]1[C@@H](O)C[C@@H](O)[C@@H]1/C=C/C(O)CCc1ccccc1	AQOKCDNYWBIDND-GCYMYIANSA-N
Bimatoprost	CCNC(=O)CCC/C=C\C[C@H]1[C@@H](O)C[C@H](O)[C@@H]1/C=C/C(O)CCc1ccccc1	AQOKCDNYWBIDND-GLQITXMVSA-N
pruvanserin	N#Cc1c[nH]c2c(C(=O)N3CCN(CCc4ccc(F)cc4)CC3)cccc12	AQRLDDAFYYAIJP-UHFFFAOYSA-N
GSK2194069	O=C(C1CC1)N1CC[C@@H](Cc2n[nH]c(=O)n2-c2ccc(-c3ccc4occc4c3)cc2)C1	AQTPWCUIYUOEMG-INIZCTEOSA-N
Pyrantel Pamoate	CN1CCCN=C1/C=C/c1cccs1.O=C(O)c1cc2ccccc2c(Cc2c(O)c(C(=O)O)cc3ccccc23)c1O	AQXXZDYPVDOQEE-MXDQRGINSA-N
Zanamivir	CC(=O)N[C@@H]1[C@@H](NC(=N)N)C=C(C(=O)O)O[C@H]1[C@H](O)[C@H](O)CO	ARAIBEBZBOPLMB-UFGQHTETSA-N
RU 58841	CC1(C)C(=O)N(c2ccc(C#N)c(C(F)(F)F)c2)C(=O)N1CCCCO	ARBYGDBJECGMGA-UHFFFAOYSA-N
NSC 405020	CCCC(C)NC(=O)c1ccc(Cl)c(Cl)c1	ARDYECYBETXQFD-UHFFFAOYSA-N
S49076	O=C1Nc2ccc(CN3C(=O)CSC3=O)cc2/C1=C/c1cc(CN2CCOCC2)c[nH]1	AREYWCZYVPSHGS-NVMNQCDNSA-N																							7.7
Nifurtimox	CC1CS(=O)(=O)CCN1/N=C/c1ccc([N+](=O)[O-])o1	ARFHIAQFJWUCFH-IZZDOVSWSA-N
nifurtimox	CC1CS(=O)(=O)CCN1N=Cc1ccc([N+](=O)[O-])o1	ARFHIAQFJWUCFH-UHFFFAOYSA-N
PYR-41	CCOC(=O)c1ccc(N2NC(=O)/C(=C/c3ccc([N+](=O)[O-])o3)C2=O)cc1	ARGIPZKQJGFSGQ-LCYFTJDESA-N
UK 383367	NC(=O)c1noc([C@H](CCCC2CCCCC2)CC(=O)NO)n1	ARJCBSRIPGJMAD-LLVKDONJSA-N
ELN-441958	O=C(c1cccc(N2Cc3cccc(Cl)c3C2=O)c1)N1CCC2(CC1)CCN(c1ccncc1)CC2	ARYQHSWJGHCGJS-UHFFFAOYSA-N
VU 0361737	COc1cc(NC(=O)c2ccccn2)ccc1Cl	ARYUXFNGXHNNDM-UHFFFAOYSA-N
Z4942813978	C=CC(=O)N1CC(C(C)NC(=O)c2cc(-c3ccc(Cl)cc3)on2)C1	ASCDCHKCTRYFKR-UHFFFAOYSA-N
Hydroxyzine pamoate	O=C(O)c1cc2ccccc2c(Cc2c(O)c(C(=O)O)cc3ccccc23)c1O.OCCOCCN1CCN(C(c2ccccc2)c2ccc(Cl)cc2)CC1	ASDOKGIIKXGMNB-UHFFFAOYSA-N
Aclidinium Bromide	O=C(O[C@H]1C[N+]2(CCCOc3ccccc3)CCC1CC2)C(O)(c1cccs1)c1cccs1	ASMXXROZKSBQIH-VITNCHFBSA-N
Opicapone	Cc1c(Cl)c(C)[n+]([O-])c(Cl)c1-c1noc(-c2cc(O)c(O)c([N+](=O)[O-])c2)n1	ASOADIZOVZTJSR-UHFFFAOYSA-N
Sodium Nitroprusside Dihydrate	N#C[Fe-2](C#N)(C#N)(C#N)(C#N)N=O	ASPOIVQEUUCDQT-UHFFFAOYSA-N
Decernotinib	CCC(C)(Nc1ccnc(-c2c[nH]c3ncccc23)n1)C(=O)NCC(F)(F)F	ASUGUQWIHMTFJL-UHFFFAOYSA-N
Galanthamine	COc1ccc2c3c1O[C@H]1C[C@@H](O)C=C[C@@]31CCN(C)C2	ASUTZQLVASHGKV-JDFRZJQESA-N
Galanthamine HBr	COc1ccc2c3c1O[C@H]1C[C@@H](O)C=C[C@@]31CCN(C)C2	ASUTZQLVASHGKV-JDFRZJQESA-N
Sulfamethazine	Cc1cc(C)nc(NS(=O)(=O)c2ccc(N)cc2)n1	ASWVTGNCAZCNNR-UHFFFAOYSA-N
aprepitant	C[C@H](O[C@H]1OCCN(Cc2n[nH]c(=O)[nH]2)[C@H]1c1ccc(F)cc1)c1cc(C(F)(F)F)cc(C(F)(F)F)c1	ATALOFNDEOCMKK-OCCQLPPTSA-N
Aprepitant	C[C@@H](O[C@H]1OCCN(Cc2n[nH]c(=O)[nH]2)[C@H]1c1ccc(F)cc1)c1cc(C(F)(F)F)cc(C(F)(F)F)c1	ATALOFNDEOCMKK-OITMNORJSA-N																										7.34
Irsogladine	Nc1nc(N)nc(-c2cc(Cl)ccc2Cl)n1	ATCGGEJZONJOCL-UHFFFAOYSA-N
Cimifugin	COc1c2c(cc3oc(CO)cc(=O)c13)O[C@H](C(C)(C)O)C2	ATDBDSBKYKMRGZ-ZDUSSCGKSA-N
Rifabutin	CO[C@H]1/C=C/O[C@@]2(C)Oc3c(C)c(O)c4c(c3C2=O)C2=NC3(CCN(CC(C)C)CC3)NC2=C(NC(=O)/C(C)=C/C=C/[C@H](C)[C@H](O)[C@@H](C)[C@@H](O)[C@@H](C)[C@H](OC(C)=O)[C@@H]1C)C4=O	ATEBXHFBFRCZMA-NYGPAKPVSA-N
Daphnetin	O=c1ccc2ccc(O)c(O)c2o1	ATEFPOUAMCWAQS-UHFFFAOYSA-N																	5.12									4.9
SB-399885	COc1ccc(S(=O)(=O)Nc2cc(Cl)cc(Cl)c2OC)cc1N1CCNCC1	ATKZKAYWARYLBW-UHFFFAOYSA-N
Resibufogenin	C[C@]12CC[C@H](O)C[C@H]1CC[C@@H]1[C@@H]2CC[C@]2(C)[C@@H](c3ccc(=O)oc3)C[C@H]3O[C@@]312	ATLJNLYIJOCWJE-CWMZOUAVSA-N
pamabrom	CC(C)(N)CO.Cn1c(=O)c2[nH]c(Br)nc2n(C)c1=O	ATOTUUBRFJHZQG-UHFFFAOYSA-N
Z2170385673	Cc1cnn(C2CCN(Cc3ccc(CC#N)cc3)C2)c1	ATPWYJFZBXWDCT-UHFFFAOYSA-N
uridine triacetate	CC(=O)OC[C@H]1O[C@@H](n2ccc(=O)[nH]c2=O)[C@H](OC(C)=O)[C@@H]1OC(C)=O	AUFUWRKPQLGTGF-FMKGYKFTSA-N
Auranofin	CCP(CC)(CC)=[Au]S[C@@H]1O[C@H](COC(C)=O)[C@@H](OC(C)=O)[C@H](OC(C)=O)[C@H]1OC(C)=O	AUJRCFUBUPVWSZ-XTZHGVARSA-M
UNC0321	COc1cc2c(NC3CCN(C)CC3)nc(N3CCCN(C)CC3)nc2cc1OCCOCCN(C)C	AULLUGALUBVBDD-UHFFFAOYSA-N
PF-4800567	Nc1ncnc2c1c(COc1cccc(Cl)c1)nn2C1CCOCC1	AUMDBEHGJRZSOO-UHFFFAOYSA-N
allopregnanolone	CC(=O)[C@H]1CC[C@H]2[C@@H]3CCC4C[C@H](O)CC[C@]4(C)[C@H]3CC[C@]12C	AURFZBICLPNKBZ-JMTGGFPBSA-N
pregnanolone	CC(=O)[C@H]1CC[C@H]2[C@@H]3CCC4C[C@H](O)CC[C@]4(C)[C@H]3CC[C@]12C	AURFZBICLPNKBZ-JMTGGFPBSA-N
Allopregnanolone	CC(=O)[C@H]1CC[C@H]2[C@@H]3CC[C@H]4C[C@H](O)CC[C@]4(C)[C@H]3CC[C@]12C	AURFZBICLPNKBZ-SYBPFIFISA-N
Z4942813682	C=CC(=O)N1CC(O)(CNC(=O)c2cc(F)ccc2OC(C)C)C1	AUTKBZGCARWZHX-UHFFFAOYSA-N
Liothyronine Sodium	N[C@@H](Cc1cc(I)c(Oc2ccc(O)c(I)c2)c(I)c1)C(=O)[O-]	AUYYCJSJGJYCDS-LBPRGKRZSA-M
Triiodothyronine	N[C@@H](Cc1cc(I)c(Oc2ccc(O)c(I)c2)c(I)c1)C(=O)O	AUYYCJSJGJYCDS-LBPRGKRZSA-N
Disulfiram	CCN(CC)C(=S)SSC(=S)N(CC)CC	AUZONCFQVSMFAP-UHFFFAOYSA-N																										5.1	6							5.6999999999999975
Doripenem Hydrate	C[C@@H](O)[C@H]1C(=O)N2C(C(=O)O)=C(S[C@@H]3CN[C@H](CNS(N)(=O)=O)C3)[C@H](C)[C@H]12	AVAACINZEOAHHE-VFZPANTDSA-N
PF-04929113 (SNX-5422)	CC1(C)CC(=O)c2c(C(F)(F)F)nn(-c3ccc(C(N)=O)c(N[C@H]4CC[C@H](OC(=O)CN)CC4)c3)c2C1	AVDSOVJPJZVBTC-CTYIDZIISA-N
LY404039	N[C@@]1(C(=O)O)CS(=O)(=O)[C@H]2[C@H](C(=O)O)[C@H]21	AVDUGNCTZRCAHH-MDASVERJSA-N
bay-w-9798	COC(=O)C1=C(C)N(C)C(C)=C(C(=O)OC)C1c1ccc(C(F)(F)F)cc1	AVFYPHPSIBAAME-UHFFFAOYSA-N
Z4942813754	C=CC(=O)N[C@@H]1CCCN(C(=O)c2cc(C)n(C(C)C3CC3)n2)C1	AVIXELDRVNHRKC-AWKYBWMHSA-N
Ampicillin sodium	CC1(C)S[C@@H]2[C@H](NC(=O)[C@H](N)c3ccccc3)C(=O)N2[C@H]1C(=O)[O-]	AVKUERGKIZMTKX-NJBDSQKTSA-M
Ampicillin Trihydrate	CC1(C)S[C@@H]2[C@H](NC(=O)[C@H](N)c3ccccc3)C(=O)N2[C@H]1C(=O)O	AVKUERGKIZMTKX-NJBDSQKTSA-N
Ethacrynate Sodium	C=C(CC)C(=O)c1ccc(OCC(=O)[O-])c(Cl)c1Cl	AVOLMBLBETYQHX-UHFFFAOYSA-M
Ethacrynic Acid	C=C(CC)C(=O)c1ccc(OCC(=O)O)c(Cl)c1Cl	AVOLMBLBETYQHX-UHFFFAOYSA-N																											6.2
GSK-J1	O=C(O)CCNc1cc(N2CCc3ccccc3CC2)nc(-c2ccccn2)n1	AVZCPICCWKMZDT-UHFFFAOYSA-N
Z4942813503	C=CC(=O)NCCCN(C)C(=O)c1cc(C)n(C(C)C2CC2)n1	AWBDXMPKVTVHCR-UHFFFAOYSA-N
spautin-1	Fc1ccc(CNc2ncnc3ccc(F)cc23)cc1	AWIVHRPYFSSVOG-UHFFFAOYSA-N
Fargesin	COc1ccc([C@@H]2OC[C@@H]3[C@@H](c4ccc5c(c4)OCO5)OC[C@@H]23)cc1OC	AWOGQCSIVCQXBT-UGCQDJOBSA-N
Atglistatin	CN(C)C(=O)Nc1cccc(-c2ccc(N(C)C)cc2)c1	AWOPBSAJHCUSAS-UHFFFAOYSA-N
JNJ-26990990	NS(=O)(=O)NCc1csc2ccccc12	AWSKBQNOSRREEY-UHFFFAOYSA-N
Z2002138074	CC1CN(CCN2CCc3cc(-c4ccccc4)oc3C2)CCO1	AWSXEWZHXYYYAS-UHFFFAOYSA-N
Isopropyl myristate	CCCCCCCCCCCCCC(=O)OC(C)C	AXISYYRBXTVTFY-UHFFFAOYSA-N
Imrecoxib	CCCN1CC(c2ccc(S(C)(=O)=O)cc2)=C(c2ccc(C)cc2)C1=O	AXMZZGKKZDJGAZ-UHFFFAOYSA-N
FH-535	Cc1cc([N+](=O)[O-])ccc1NS(=O)(=O)c1cc(Cl)ccc1Cl	AXNUEXXEQGQWPA-UHFFFAOYSA-N
Escin	C/C=C(/C)C(=O)O[C@H]1[C@H](OC(C)=O)[C@@]2(CO)C(CC1(C)C)C1=CCC3[C@@]4(C)CC[C@H](O[C@@H]5O[C@H](C(=O)O)[C@@H](O[C@@H]6O[C@H](CO)[C@@H](O)[C@H](O)[C@H]6O)[C@H](O)[C@H]5O[C@@H]5O[C@H](CO)[C@@H](O)[C@H](O)[C@H]5O)[C@](C)(CO)C4CC[C@@]3(C)[C@]1(C)C[C@H]2O	AXNVHPCVMSNXNP-ZELRDNAQSA-N
Succinylcholine Chloride Dihydrate	C[N+](C)(C)CCOC(=O)CCC(=O)OCC[N+](C)(C)C	AXOIZCJOOAYSMI-UHFFFAOYSA-N
Enzastaurin (LY317615)	Cn1cc(C2=C(c3cn(C4CCN(Cc5ccccn5)CC4)c4ccccc34)C(=O)NC2=O)c2ccccc21	AXRCEOKUDYDWLF-UHFFFAOYSA-N
Atazanavir	COC(=O)N[C@H](C(=O)N[C@@H](Cc1ccccc1)[C@@H](O)CN(Cc1ccc(-c2ccccn2)cc1)NC(=O)[C@@H](NC(=O)OC)C(C)(C)C)C(C)(C)C	AXRYRYVKAWYZBR-GASGPIRDSA-N
Atazanavir Sulfate	COC(=O)N[C@H](C(=O)N[C@@H](Cc1ccccc1)[C@@H](O)CN(Cc1ccc(-c2ccccn2)cc1)NC(=O)[C@@H](NC(=O)OC)C(C)(C)C)C(C)(C)C	AXRYRYVKAWYZBR-GASGPIRDSA-N
Uprosertib	Cn1ncc(Cl)c1-c1cc(C(=O)N[C@H](CN)Cc2ccc(F)c(F)c2)oc1Cl	AXTAPYRUEKNRBA-JTQLQIEISA-N
Uprosertib (GSK2141795)	Cn1ncc(Cl)c1-c1cc(C(=O)N[C@H](CN)Cc2ccc(F)c(F)c2)oc1Cl	AXTAPYRUEKNRBA-JTQLQIEISA-N
Laurocapram	CCCCCCCCCCCCN1CCCCCC1=O	AXTGDCSMTYGJND-UHFFFAOYSA-N
MK-571 (sodium salt)	CN(C)C(=O)CCSC(SCCC(=O)O)c1cccc(/C=C/c2ccc3ccc(Cl)cc3n2)c1	AXUZQJFHDNNPFG-UXBLZVDNSA-N
PF-3758309	Cc1nc(Nc2n[nH]c3c2CN(C(=O)N[C@H](CN(C)C)c2ccccc2)C3(C)C)c2sccc2n1	AYCPARAPKDAOEN-LJQANCHMSA-N																																			4.38
Indobufen	CCC(C(=O)O)c1ccc(N2Cc3ccccc3C2=O)cc1	AYDXAULLCROVIT-UHFFFAOYSA-N
L-Threonine	C[C@@H](O)[C@H](N)C(=O)O	AYFVYJQAPQTCCC-GBXIJSLDSA-N
Arsenic Trioxide	[As+3].[As+3]	AYIARFMQMZMDCY-UHFFFAOYSA-N
florfenicol	CS(=O)(=O)c1ccc([C@@H](O)[C@@H](CF)NC(=O)C(Cl)Cl)cc1	AYIRNRDRBQJXIF-NXEZZACHSA-N
Florfenicol	CS(=O)(=O)c1ccc([C@@H](O)[C@@H](CF)NC(=O)C(Cl)Cl)cc1	AYIRNRDRBQJXIF-NXEZZACHSA-N
GSK1292263	CC(C)c1noc(N2CCC(COc3ccc(-c4ccc(S(C)(=O)=O)cc4)nc3)CC2)n1	AYJRTVVIBJSSKN-UHFFFAOYSA-N
Butein	O=C(/C=C/c1ccc(O)c(O)c1)c1ccc(O)cc1O	AYMYWHCQALZEGT-ORCRQEGFSA-N																	4.949999999999998																				4.19
CINPA-1	CCOC(=O)Nc1ccc2c(c1)N(C(=O)CN(CC)CC)c1ccccc1CC2	AYQBYSPEGRYKFA-UHFFFAOYSA-N
Melibiose	O=C[C@H](O)[C@@H](O)[C@H](O)[C@H](O)CO[C@H]1O[C@H](CO)[C@H](O)[C@H](O)[C@H]1O	AYRXSINWFIIFAE-GFRRCQKTSA-N
tanespimycin	C=CCNC1=C2C[C@@H](C)C[C@H](OC)[C@H](O)[C@@H](C)/C=C(\C)[C@H](OC(N)=O)[C@@H](OC)/C=C\C=C(/C)C(=O)NC(=CC1=O)C2=O	AYUNIORJHRXIBJ-TXHRRWQRSA-N
Tanespimycin	C=CCNC1=C2C[C@@H](C)C[C@H](OC)[C@H](O)[C@@H](C)/C=C(\C)[C@H](OC(N)=O)[C@@H](OC)/C=C\C=C(/C)C(=O)NC(=CC1=O)C2=O	AYUNIORJHRXIBJ-TXHRRWQRSA-N
BMY 7378	COc1ccccc1N1CCN(CCN2C(=O)CC3(CCCC3)CC2=O)CC1	AYYCFGDXLUPJAQ-UHFFFAOYSA-N																										4.550000000000002
MK-3207 (Hydrochloride)	O=C(CN1C(=O)C2(CCCC2)NC[C@H]1c1cc(F)cc(F)c1)Nc1ccc2c(c1)C[C@@]1(C2)C(=O)Nc2ncccc21	AZAANWYREOQRFB-SETSBSEESA-N
PF-02545920	Cn1cc(-c2ccncc2)c(-c2ccc(OCc3ccc4ccccc4n3)cc2)n1	AZEXWHKOMMASPA-UHFFFAOYSA-N
Dienogest	C[C@]12CCC3=C4CCC(=O)C=C4CC[C@H]3[C@@H]1CC[C@@]2(O)CC#N	AZFLJNIPTRTECV-FUMNGEBKSA-N
DS2-(806622)	O=C(Nc1c(-c2cccs2)nc2ccccn12)c1ccc(Cl)cc1	AZKMWHRDICVYEI-UHFFFAOYSA-N
Genipin	COC(=O)C1=CO[C@@H](O)[C@@H]2C(CO)=CC[C@H]12	AZKVWQKMDGGDSV-BCMRRPTOSA-N
p-Benzoquinone	O=C1C=CC(=O)C=C1	AZQWKYJCGOJGHM-UHFFFAOYSA-N
Ivermectin	CC[C@H](C)[C@H]1O[C@]2(CC[C@@H]1C)C[C@@H]1C[C@@H](C/C=C(\C)[C@@H](O[C@H]3C[C@H](OC)[C@@H](O[C@H]4C[C@H](OC)[C@@H](O)[C@H](C)O4)[C@H](C)O3)[C@@H](C)/C=C/C=C3\CO[C@@H]4[C@H](O)C(C)=C[C@@H](C(=O)O1)[C@]34O)O2	AZSNMRSAGSSBNP-XPNPUAGNSA-N
Abacavir sulfate	Nc1nc(NC2CC2)c2ncn([C@H]3C=C[C@@H](CO)C3)c2n1.Nc1nc(NC2CC2)c2ncn([C@H]3C=C[C@@H](CO)C3)c2n1	AZSQSUWXVPHQLM-WTDCLKBOSA-N
UM171	Cn1nnc(-c2ccc3c(c2)[nH]c2nc(Cc4ccccc4)nc(N[C@H]4CC[C@H](N)CC4)c23)n1	AZXXGVPWWKWGAE-IYARVYRRSA-N
4-CMTB	CC(C)C(C(=O)Nc1nccs1)c1ccc(Cl)cc1	AZYDQCGCBQYFSE-UHFFFAOYSA-N
WAY-200070	Oc1ccc(-c2nc3cc(O)cc(Br)c3o2)cc1	BAAILVWEAXFTSF-UHFFFAOYSA-N
oxatomide	O=c1[nH]c2ccccc2n1CCCN1CCN(C(c2ccccc2)c2ccccc2)CC1	BAINIUMDFURPJM-UHFFFAOYSA-N																									6.1		5.1
Fruquintinib	CNC(=O)c1c(C)oc2cc(Oc3ncnc4cc(OC)c(OC)cc34)ccc12	BALLNEJQLSTPIO-UHFFFAOYSA-N
Genz-644282	CNCCn1c(=O)c2cc(OC)c(OC)cc2c2cnc3cc4c(cc3c21)OCO4	BAORCAMWLWRZQG-UHFFFAOYSA-N
Oxaceprol	CC(=O)N1C[C@H](O)C[C@H]1C(=O)O	BAPRUDZDYCKSOQ-RITPCOANSA-N
Sucralose	OC[C@H]1O[C@H](O[C@]2(CCl)O[C@H](CCl)[C@@H](O)[C@@H]2O)[C@H](O)[C@@H](O)[C@H]1Cl	BAQAVOSOZGMPRM-QBMZZYIRSA-N
GSK-LSD-1	c1ccc([C@@H]2C[C@H]2NC2CCNCC2)cc1	BASFYRLYJAZPPL-UONOGXRCSA-N
PF-04457845	O=C(Nc1cccnn1)N1CCC(=Cc2cccc(Oc3ccc(C(F)(F)F)cn3)c2)CC1	BATCTBJIJJEPHM-UHFFFAOYSA-N																									4.84	4.52
NAD+	NC(=O)c1ccc[n+]([C@@H]2O[C@H](COP(=O)([O-])OP(=O)(O)OC[C@H]3O[C@@H](n4cnc5c(N)ncnc54)[C@H](O)[C@@H]3O)[C@@H](O)[C@H]2O)c1	BAWFJGJZGIEFAR-NNYOXOHSSA-N
nadide	NC(=O)c1ccc[n+]([C@@H]2O[C@H](COP(=O)(O)OP(=O)(O)OC[C@H]3O[C@@H](n4cnc5c(N)ncnc54)[C@H](O)[C@@H]3O)[C@@H](O)[C@H]2O)c1	BAWFJGJZGIEFAR-NNYOXOHSSA-O
tenilsetam	O=C1NCCNC1c1cccs1	BBACKDMGYMXYLE-UHFFFAOYSA-N
Telaprevir (VX-950)	CCC[C@H](NC(=O)[C@@H]1[C@H]2CCC[C@H]2CN1C(=O)[C@@H](NC(=O)[C@@H](NC(=O)c1cnccn1)C1CCCCC1)C(C)(C)C)C(=O)C(=O)NC1CC1	BBAWEDCPNXPBQM-GDEBMMAJSA-N
Cyclocytidine HCl	N=c1ccn2c(n1)O[C@H]1[C@H](O)[C@@H](CO)O[C@H]12	BBDAGFIXKZCXAH-CCXZUQQUSA-N
LDN-212854	c1cc(-c2cnn3cc(-c4ccc(N5CCNCC5)cc4)cnc23)c2cccnc2c1	BBDGBGOVJPEFBT-UHFFFAOYSA-N																																						5.69
Aristolochic acid A	COc1cccc2c1cc([N+](=O)[O-])c1c(C(=O)O)cc3c(c12)OCO3	BBFQZRXNYIEMAW-UHFFFAOYSA-N
lasalocid	CC[C@@H](C(=O)C(C)[C@@H](O)[C@H](C)CCc1ccc(C)c(O)c1C(=O)O)C1OC(CC)(C2CC[C@](O)(CC)[C@H](C)O2)C[C@@H]1C	BBMULGJBVDDDNI-YFGMYPSKSA-N
4E1RCat	O=C(O)c1ccc(N2C(=O)/C(=C/c3ccc(-c4ccc([N+](=O)[O-])cc4)o3)C=C2c2ccccc2)cc1	BBQRBOIMSKMFFO-LTGZKZEYSA-N
Lotamilast	CNc1nc(-c2cccc(NC(=O)c3ccc(C(=O)OC)cc3)c2)c2cc(OC)c(OC)cc2n1	BBTFKAOFCSOZMB-UHFFFAOYSA-N
PF-5274857	Cc1cnc(-c2cc(N3CCN(C(=O)CCS(C)(=O)=O)CC3)ncc2Cl)c(C)c1	BBVNTTZIOTWDSV-UHFFFAOYSA-N
Voriconazole	C[C@@H](c1ncncc1F)[C@](O)(Cn1cncn1)c1ccc(F)cc1F	BCEHBSKCWLPMDN-MGPLVRAMSA-N																										4.89	4.965							4.94
Lapatinib	CS(=O)(=O)CCNCc1ccc(-c2ccc3ncnc(Nc4ccc(OCc5cccc(F)c5)c(Cl)c4)c3c2)o1	BCFGMOOMADDAQU-UHFFFAOYSA-N																	7.96																		6						4.64
Lapatinib (GW-572016) Ditosylate	CS(=O)(=O)CCNCc1ccc(-c2ccc3ncnc(Nc4ccc(OCc5cccc(F)c5)c(Cl)c4)c3c2)o1	BCFGMOOMADDAQU-UHFFFAOYSA-N																	7.96																		6						4.64
Lapatinib Ditosylate	CS(=O)(=O)CCNCc1ccc(-c2ccc3ncnc(Nc4ccc(OCc5cccc(F)c5)c(Cl)c4)c3c2)o1	BCFGMOOMADDAQU-UHFFFAOYSA-N																	7.96																		6						4.64
Lapatinib Ditosylate (Tykerb)	CS(=O)(=O)CCNCc1ccc(-c2ccc3ncnc(Nc4ccc(OCc5cccc(F)c5)c(Cl)c4)c3c2)o1	BCFGMOOMADDAQU-UHFFFAOYSA-N																	7.96																		6						4.64
Lapatinib ditosylate monohydrate	CS(=O)(=O)CCNCc1ccc(-c2ccc3ncnc(Nc4ccc(OCc5cccc(F)c5)c(Cl)c4)c3c2)o1	BCFGMOOMADDAQU-UHFFFAOYSA-N																	7.96																		6						4.64
Imipramine HCl	CN(C)CCCN1c2ccccc2CCc2ccccc21	BCGWQEUPMDMJNV-UHFFFAOYSA-N																									4.9										5.47
SMER-28	C=CCNc1ncnc2ccc(Br)cc12	BCPOLXUSCUFDGE-UHFFFAOYSA-N
Halothane	FC(F)(F)C(Cl)Br	BCQZXOMGPXTTIC-UHFFFAOYSA-N
CEP-37440	CNC(=O)c1ccccc1Nc1nc(Nc2ccc3c(c2OC)CCC[C@H](N2CCN(CCO)CC2)C3)ncc1Cl	BCSHRERPHLTPEE-NRFANRHFSA-N																																							7.899999999999999
AQ-RA741	CCN(CC)CCCCC1CCN(CC(=O)N2c3ccccc3C(=O)Nc3cccnc32)CC1	BCUGCHZRMKTPMU-UHFFFAOYSA-N
SGX-523	Cn1cc(-c2ccc3nnc(Sc4ccc5ncccc5c4)n3n2)cn1	BCZUAADEACICHN-UHFFFAOYSA-N
Formate	O=CO	BDAGIHXWWSANSR-UHFFFAOYSA-N
Cardiogreen	CC1(C)C(/C=C/C=C/C=C/C=C2/N(CCCCS(=O)(=O)O)c3ccc4ccccc4c3C2(C)C)=[N+](CCCCS(=O)(=O)O)c2ccc3ccccc3c21	BDBMLMBYCXNVMC-UHFFFAOYSA-O
Carperitide Acetate	CC[C@H](C)[C@@H]1NC(=O)[C@H](CCCNC(=N)N)NC(=O)[C@H](CC(=O)O)NC(=O)[C@H](CCSC)NC(=O)[C@H](CCCNC(=N)N)NC(=O)CNC(=O)CNC(=O)[C@H](Cc2ccccc2)NC(=O)[C@@H](NC(=O)[C@H](CO)NC(=O)[C@H](CO)NN[C@@H](CCCNC(=N)N)C(=O)N[C@@H](CCCNC(=N)N)C(=O)C(=O)[C@H](CC(C)C)NN[C@H](C=O)CO)CSSC[C@@H](C(=O)N[C@@H](CC(N)=O)C(=O)N[C@@H](CO)C(=O)N[C@@H](Cc2ccccc2)C(=O)C(=O)[C@H](CCCNC(=N)N)NC(=O)[C@H](Cc2ccc(O)cc2)NO)NC(=O)CNC(=O…	BDCJREQSCHSYBR-GFNDBZCESA-N
Azelaic acid	O=C(O)CCCCCCCC(=O)O	BDJRBEYXGGNYIS-UHFFFAOYSA-N
Aliskiren Hemifumarate	COCCCOc1cc(C[C@@H](C[C@H](N)[C@@H](O)C[C@H](C(=O)NCC(C)(C)C(N)=O)C(C)C)C(C)C)ccc1OC.COCCCOc1cc(C[C@@H](C[C@H](N)[C@@H](O)C[C@H](C(=O)NCC(C)(C)C(N)=O)C(C)C)C(C)C)ccc1OC	BDOQBXDAWKJOML-WTPWNWMZSA-N
Halobetasol Propionate	CCC(=O)O[C@]1(C(=O)CCl)[C@@H](C)C[C@H]2[C@@H]3C[C@H](F)C4=CC(=O)C=C[C@]4(C)[C@@]3(F)[C@@H](O)C[C@@]21C	BDSYKGHYMJNPAB-LICBFIPMSA-N
halobetasol-propionate	CCC(=O)O[C@@]1(C(=O)CCl)[C@@H](C)C[C@H]2[C@@H]3C[C@H](F)C4=CC(=O)C=C[C@]4(C)[C@]3(F)[C@H](O)C[C@@]21C	BDSYKGHYMJNPAB-MUYQOBDSSA-N
Nutlin-3	COc1ccc(C2=NC(c3ccc(Cl)cc3)C(c3ccc(Cl)cc3)N2C(=O)N2CCNC(=O)C2)c(OC(C)C)c1	BDUHCSBCVGXTJM-UHFFFAOYSA-N
PF-05175157	Cc1nc2ccc(C(=O)N3CCC4(CC3)CC(=O)c3c(cnn3C(C)C)C4)cc2[nH]1	BDXXSFOJPYSYOC-UHFFFAOYSA-N
Z4942814052	C=CC(=O)N1CC2(CCC(CNC(=O)c3cc4c(C)ccc(F)c4[nH]3)O2)C1	BEJMTHBZCWFAEV-UHFFFAOYSA-N
Kojic acid	O=c1cc(CO)occ1O	BEJNERDRQOWKJM-UHFFFAOYSA-N
phenolsulfonphthalein	O=S1(=O)OC(c2ccc(O)cc2)(c2ccc(O)cc2)c2ccccc21	BELBBZDIHDAJOR-UHFFFAOYSA-N																											5.2
CH-5183284	Cc1nc2ccc(-n3ncc(C(=O)c4cc5ccccc5[nH]4)c3N)cc2[nH]1	BEMNJULZEQTDJY-UHFFFAOYSA-N																																	8.03		5.16		5.23	5.68
CH5183284 (Debio-1347)	Cc1nc2ccc(-n3ncc(C(=O)c4cc5ccccc5[nH]4)c3N)cc2[nH]1	BEMNJULZEQTDJY-UHFFFAOYSA-N																																	8.03		5.16		5.23	5.68
Terlipressin Acetate	NCCCC[C@H](NC(=O)[C@@H]1CCCN1C(=O)[C@@H]1CSSC[C@H](NC(=O)CNC(=O)CNC(=O)CN)C(=O)N[C@@H](Cc2ccc(O)cc2)C(=O)N[C@@H](Cc2ccccc2)C(=O)N[C@@H](CCC(N)=O)C(=O)N[C@@H](CC(N)=O)C(=O)N1)C(=O)NCC(N)=O	BENFXAYNYRLAIU-QSVFAHTRSA-N
SD-208	Fc1ccc(Cl)cc1-c1nc(Nc2ccncc2)c2nccnc2n1	BERLXWPRSBJFHO-UHFFFAOYSA-N
Taselisib	Cc1nc(-c2cn3c(n2)-c2ccc(-c4cnn(C(C)(C)C(N)=O)c4)cc2OCC3)n(C(C)C)n1	BEUQXVWXFDOSAQ-UHFFFAOYSA-N
Oxfendazole	COC(=O)Nc1nc2ccc(S(=O)c3ccccc3)cc2[nH]1	BEZZFPOZAYTVHN-UHFFFAOYSA-N
TAK-438	CNCc1cc(-c2ccccc2F)n(S(=O)(=O)c2cccnc2)c1	BFDBKMOZYNOTPK-UHFFFAOYSA-N
Vonoprazan Fumarate (TAK-438)	CNCc1cc(-c2ccccc2F)n(S(=O)(=O)c2cccnc2)c1	BFDBKMOZYNOTPK-UHFFFAOYSA-N
chlorotrianisene	COc1ccc(C(Cl)=C(c2ccc(OC)cc2)c2ccc(OC)cc2)cc1	BFPSDSIWYFKGBC-UHFFFAOYSA-N																																		7
Ethinyl Estradiol	C#C[C@]1(O)CC[C@H]2[C@@H]3CCc4cc(O)ccc4[C@H]3CC[C@@]21C	BFPYWIDHMRZLRN-SLHNCBLASA-N
Dabrafenib (GSK2118436)	CC(C)(C)c1nc(-c2cccc(NS(=O)(=O)c3c(F)cccc3F)c2F)c(-c2ccnc(N)n2)s1	BFSMGDJOXZAERB-UHFFFAOYSA-N							4.27																	6.82
Dabrafenib Mesylate	CC(C)(C)c1nc(-c2cccc(NS(=O)(=O)c3c(F)cccc3F)c2F)c(-c2ccnc(N)n2)s1	BFSMGDJOXZAERB-UHFFFAOYSA-N							4.27																	6.82
CNX-2006	C=CC(=O)Nc1cccc(Nc2nc(Nc3ccc(NC4CN(CCF)C4)cc3OC)ncc2C(F)(F)F)c1	BFSRTTWIPACGMI-UHFFFAOYSA-N																	7.26
Fipexide hydrochloride	O=C(COc1ccc(Cl)cc1)N1CCN(Cc2ccc3c(c2)OCO3)CC1	BFUJHVVEMMWLHC-UHFFFAOYSA-N																									6.7	6.2								5.3
Exemestane	C=C1C[C@@H]2[C@H](CC[C@]3(C)C(=O)CC[C@@H]23)[C@@]2(C)C=CC(=O)C=C12	BFYIZQONLCFLEV-DAELLWKTSA-N
Exemestane	C=C1C[C@@H]2[C@H](CC[C@]3(C)C(=O)CC[C@@H]23)[C@@]2(C)C=CC(=O)C=C12	BFYIZQONLCFLEV-DAELLWKTSA-N
APR-246 (PRIMA-1MET)	COCC1(CO)C(=O)C2CCN1CC2	BGBNULCRKBVAKL-UHFFFAOYSA-N
Bavisant (dihydrochloride hydrate)	O=C(c1ccc(CN2CCOCC2)cc1)N1CCN(C2CC2)CC1	BGBVSGSIXIIREO-UHFFFAOYSA-N
Tropicamide	CCN(Cc1ccncc1)C(=O)C(CO)c1ccccc1	BGDKAVGWHJFAGW-UHFFFAOYSA-N																											6							6
Bergapten	COc1c2ccoc2cc2oc(=O)ccc12	BGEBZHIAGXMEMV-UHFFFAOYSA-N
StemRegenin 1 (SR1)	CC(C)n1cnc2c(NCCc3ccc(O)cc3)nc(-c3csc4ccccc34)nc21	BGFHMYJZJZLMHW-UHFFFAOYSA-N
PD 169316	O=[N+]([O-])c1ccc(-c2nc(-c3ccc(F)cc3)c(-c3ccncc3)[nH]2)cc1	BGIYKDUASORTBB-UHFFFAOYSA-N
5,7-dichlorokynurenic-acid	O=C(O)c1cc(O)c2c(Cl)cc(Cl)cc2n1	BGKFPRIGXAVYNX-UHFFFAOYSA-N
Cerdulatinib	CCS(=O)(=O)N1CCN(c2ccc(Nc3ncc(C(N)=O)c(NC4CC4)n3)cc2)CC1	BGLPECHZZQDNCD-UHFFFAOYSA-N
Cerdulatinib (PRT062070, PRT2070)	CCS(=O)(=O)N1CCN(c2ccc(Nc3ncc(C(N)=O)c(NC4CC4)n3)cc2)CC1	BGLPECHZZQDNCD-UHFFFAOYSA-N
Levosulpiride	CCN1CCC[C@H]1CNC(=O)c1cc(S(N)(=O)=O)ccc1OC	BGRJTUBHPOOWDU-NSHDSACASA-N																									4.6
Sulpiride	CCN1CCCC1CNC(=O)c1cc(S(N)(=O)=O)ccc1OC	BGRJTUBHPOOWDU-UHFFFAOYSA-N
Vecuronium Bromide	CC(=O)O[C@H]1C[C@@H]2CC[C@@H]3[C@H](CC[C@@]4(C)[C@H]3C[C@H]([N+]3(C)CCCCC3)[C@@H]4OC(C)=O)[C@@]2(C)C[C@@H]1N1CCCCC1	BGSZAXLLHYERSY-XQIGCQGXSA-N
TG003	CCN1/C(=C/C(C)=O)Sc2ccc(OC)cc21	BGVLELSCIHASRV-QPEQYQDCSA-N
JNJ-1661010	O=C(Nc1ccccc1)N1CCN(c2nc(-c3ccccc3)ns2)CC1	BHBOSTKQCZEAJM-UHFFFAOYSA-N
Arotinolol	CC(C)(C)NCC(O)CSc1nc(-c2ccc(C(N)=O)s2)cs1	BHIAIPWSVYSKJS-UHFFFAOYSA-N
Ralfinamide	C[C@H](NCc1ccc(OCc2ccccc2F)cc1)C(N)=O	BHJIBOFHEFDSAU-LBPRGKRZSA-N
FGF401	COCCNc1cc(NC(=O)N2CCCc3cc(CN4CCN(C)CC4=O)c(C=O)nc32)ncc1C#N	BHKDKKZMPODMIQ-UHFFFAOYSA-N
Varespladib (LY315920)	CCc1c(C(=O)C(N)=O)c2c(OCC(=O)O)cccc2n1Cc1ccccc1	BHLXTPHDSZUFHR-UHFFFAOYSA-N
nitrosodimethylurea	CNC(=O)N(C)[N+][O-]	BHMHNSQLZKUIMD-UHFFFAOYSA-N
Cholic acid	C[C@H](CCC(=O)O)[C@H]1CC[C@H]2[C@H]3[C@H](C[C@H](O)[C@@]21C)[C@@]1(C)CC[C@@H](O)C[C@H]1C[C@H]3O	BHQCQFFYRZLCQQ-OELDTZBJSA-N
Tauroursodeoxycholic Acid (TUDCA)	C[C@H](CCC(=O)NCCS(=O)(=O)O)[C@H]1CC[C@H]2[C@@H]3[C@@H](O)C[C@@H]4C[C@H](O)CC[C@]4(C)[C@H]3CC[C@@]21C	BHTRKEVKTKCXOH-LBSADWJPSA-N
SC-68376	Cc1nc(-c2ccccc2)c(-c2ccncc2)o1	BHWCZLOXTLWZAQ-UHFFFAOYSA-N
Talnetant	CC[C@H](NC(=O)c1c(O)c(-c2ccccc2)nc2ccccc12)c1ccccc1	BIAVGWDGIJKWRM-FQEVSTJZSA-N																									4.75	5.4	5.7							5.05
Fosinopril Sodium	CCC(=O)O[C@@H](OP(=O)(CCCCc1ccccc1)CC(=O)N1C[C@H](C2CCCCC2)C[C@H]1C(=O)[O-])C(C)C	BIDNLKIUORFRQP-AJTMIRJTSA-M
fosinopril	CCC(=O)O[C@@H](OP(=O)(CCCCc1ccccc1)CC(=O)N1C[C@H](C2CCCCC2)C[C@H]1C(=O)O)C(C)C	BIDNLKIUORFRQP-AJTMIRJTSA-N
Flavopiridol (Alvocidib)	CN1CC[C@H](c2c(O)cc(O)c3c(=O)cc(-c4ccccc4Cl)oc23)[C@H](O)C1	BIIVYFLTOXDAOV-YVEFUNNKSA-N													4.96				4.68																				4.47
Flavopiridol HCl	CN1CC[C@H](c2c(O)cc(O)c3c(=O)cc(-c4ccccc4Cl)oc23)[C@H](O)C1	BIIVYFLTOXDAOV-YVEFUNNKSA-N													4.96				4.68																				4.47
CRT0044876	O=C(O)c1cc2cccc([N+](=O)[O-])c2[nH]1	BIUCOFQROHIAEO-UHFFFAOYSA-N
2-chloroadenosine	Nc1nc(Cl)nc2c1ncn2[C@@H]1O[C@H](CO)[C@@H](O)[C@H]1O	BIXYYZIIJIXVFW-UUOKFMHZSA-N
Danegaptide Hydrochloride	NCC(=O)N1C[C@H](NC(=O)c2ccccc2)C[C@H]1C(=O)O	BIZKIHUJGMSVFD-MNOVXSKESA-N
UK-5099	N#C/C(=C\c1cn(-c2ccccc2)c2ccccc12)C(=O)O	BIZNHCWFGNKBBZ-JLHYYAGUSA-N
Flumatinib (mesylate)	Cc1ncc(NC(=O)c2ccc(CN3CCN(C)CC3)c(C(F)(F)F)c2)cc1Nc1nccc(-c2cccnc2)n1	BJCJYEYYYGBROF-UHFFFAOYSA-N
dihydroartemisinin	C[C@@H]1CC[C@H]2[C@@H](C)[C@@H](O)O[C@@H]3O[C@@]4(C)CC[C@@H]1[C@@]23OO4	BJDCWCLMFKKGEE-ISOSDAIHSA-N
Dihydroartemisinin (DHA)	C[C@@H]1CC[C@H]2[C@@H](C)[C@H](O)O[C@@H]3O[C@@]4(C)CC[C@@H]1[C@]23OO4	BJDCWCLMFKKGEE-NLWDKMCNSA-N
Macozinone	O=c1nc(N2CCN(CC3CCCCC3)CC2)sc2c([N+](=O)[O-])cc(C(F)(F)F)cc12	BJDZBXGJNBMCAV-UHFFFAOYSA-N																																		5.42
Malic acid	O=C(O)CC(O)C(=O)O	BJEPYKJPYRNKOW-UHFFFAOYSA-N
malic-acid	O=C(O)CC(O)C(=O)O	BJEPYKJPYRNKOW-UHFFFAOYSA-N
Lypressin Acetate	NCCCC[C@H](NC(=O)[C@@H]1CCCN1C(=O)[C@@H]1CSSC[C@H](N)C(=O)N[C@@H](Cc2ccc(O)cc2)C(=O)N[C@@H](Cc2ccccc2)C(=O)N[C@@H](CCC(N)=O)C(=O)N[C@@H](CC(N)=O)C(=O)N1)C(=O)NCC(N)=O	BJFIDCADFRDPIO-DZCXQCEKSA-N
Fructose	O=C(CO)[C@@H](O)[C@H](O)[C@H](O)CO	BJHIKXHVCXFQLS-UYFOZJQFSA-N
Isoeugenol	C/C=C/c1ccc(O)c(OC)c1	BJIOGJUNALELMI-ONEGZZNKSA-N
gestrinone	C#C[C@]1(O)CC[C@H]2[C@@H]3CCC4=CC(=O)CCC4=C3C=C[C@@]21CC	BJJXHLWLUDYTGC-ANULTFPQSA-N
Gestrinone	C#C[C@]1(O)CC[C@H]2[C@@H]3CCC4=CC(=O)CCC4=C3C=C[C@@]21CC	BJJXHLWLUDYTGC-ANULTFPQSA-N
Arbutin	OC[C@H]1O[C@@H](Oc2ccc(O)cc2)[C@H](O)[C@@H](O)[C@@H]1O	BJRNKVDFDLYUGJ-RMPHRYRLSA-N
alpha-Arbutin	OC[C@H]1O[C@H](Oc2ccc(O)cc2)[C@H](O)[C@@H](O)[C@@H]1O	BJRNKVDFDLYUGJ-ZIQFBCGOSA-N
BML-190	COc1ccc2c(c1)c(CC(=O)N1CCOCC1)c(C)n2C(=O)c1ccc(Cl)cc1	BJSDNVVWJYDOLK-UHFFFAOYSA-N																										5.3								5.8
Z4942813460	C=CC(=O)NCC(C)N(C)C(=O)c1cc2ccc(OC(F)(F)F)cc2[nH]1	BJZORQPGCZZLTD-UHFFFAOYSA-N
Z1439060376	CC(Cc1nc2ccccc2s1)NC(C)Cn1cncn1	BJZUJFNVFBGQSE-UHFFFAOYSA-N
A-366	COc1cc2c(cc1OCCCN1CCCC1)N=C(N)C21CCC1	BKCDJTRMYWSXMC-UHFFFAOYSA-N
Palifosfamide	O=P(O)(NCCCl)NCCCl	BKCJZNIZRWYHBN-UHFFFAOYSA-N
Elesclomol (STA-4783)	CN(NC(=O)CC(=O)NN(C)C(=S)c1ccccc1)C(=S)c1ccccc1	BKJIXTWSNXCKJH-UHFFFAOYSA-N
Erastin	CCOc1ccccc1-n1c(C(C)N2CCN(C(=O)COc3ccc(Cl)cc3)CC2)nc2ccccc2c1=O	BKQFRNYHFIQEKN-UHFFFAOYSA-N
CDPPB	N#Cc1cccc(C(=O)Nc2cc(-c3ccccc3)nn2-c2ccccc2)c1	BKUIZWILNWHFHD-UHFFFAOYSA-N
RS-39604	COc1cc(COc2cc(N)c(Cl)cc2C(=O)CCC2CCN(CCNS(C)(=O)=O)CC2)cc(OC)c1	BKVIWGRFRKLFIO-UHFFFAOYSA-N																									6.1	5.7								4.8
Adavosertib ï¼ˆMK-1775ï¼‰	C=CCn1c(=O)c2cnc(Nc3ccc(N4CCN(C)CC4)cc3)nc2n1-c1cccc(C(C)(C)O)n1	BKWJAKQVGHWELA-UHFFFAOYSA-N																6.46										4.72
MK-1775	C=CCn1c(=O)c2cnc(Nc3ccc(N4CCN(C)CC4)cc3)nc2n1-c1cccc(C(C)(C)O)n1	BKWJAKQVGHWELA-UHFFFAOYSA-N																6.46										4.72
cyclopenthiazide	NS(=O)(=O)c1cc2c(cc1Cl)NC(CC1CCCC1)NS2(=O)=O	BKYKPTRYDKTTJY-UHFFFAOYSA-N
Cefmenoxime hydrochloride	CO/N=C(\C(=O)N[C@@H]1C(=O)N2C(C(=O)O)=C(CSc3nnnn3C)CS[C@H]12)c1csc(N)n1.CO/N=C(\C(=O)N[C@@H]1C(=O)N2C(C(=O)O)=C(CSc3nnnn3C)CS[C@H]12)c1csc(N)n1	BLAOCPWZWQXYTM-HWTADWFPSA-N
Goserelin Acetate	CC(C)C[C@H](NC(=O)[C@@H](COC(C)(C)C)NC(=O)[C@H](Cc1ccc(O)cc1)NC(=O)[C@H](CO)NC(=O)[C@H](Cc1c[nH]c2ccccc12)NC(=O)[C@H](Cc1cnc[nH]1)NC(=O)[C@@H]1CCC(=O)N1)C(=O)N[C@@H](CCCN=C(N)N)C(=O)N1CCC[C@H]1C(=O)NNC(N)=O	BLCLNMBMMGCOAS-URPVMXJPSA-N
Benzocaine	CCOC(=O)c1ccc(N)cc1	BLFLLBZGZJTVJG-UHFFFAOYSA-N																										4.8
Benzocaine hydrochloride	CCOC(=O)c1ccc(N)cc1	BLFLLBZGZJTVJG-UHFFFAOYSA-N																										4.8
Serabelisib	Nc1nc2cc(-c3ccc4ncc(C(=O)N5CCOCC5)n4c3)ccc2o1	BLGWHBSBBJNKJO-UHFFFAOYSA-N
Serabelisib (INK-1117,MLN-1117,TAK-117)	Nc1nc2cc(-c3ccc4ncc(C(=O)N5CCOCC5)n4c3)ccc2o1	BLGWHBSBBJNKJO-UHFFFAOYSA-N
Yohimbine HCl	COC(=O)[C@H]1[C@@H](O)CC[C@H]2CN3CCc4c([nH]c5ccccc45)[C@@H]3C[C@@H]21	BLGXFZZNTVWLAY-SCYLSFHTSA-N																									6.885
Z4942813532	C=CC(=O)NCCCN(C)C(=O)c1c(C2CCCC2)noc1C	BLICQSHRYCUAIC-UHFFFAOYSA-N
Darolutamide	CC(O)c1cc(C(=O)N[C@@H](C)Cn2ccc(-c3ccc(C#N)c(Cl)c3)n2)n[nH]1	BLIJXOOIHRSQRB-PXYINDEMSA-N
Darolutamide (ODM-201)	CC(O)c1cc(C(=O)N[C@@H](C)Cn2ccc(-c3ccc(C#N)c(Cl)c3)n2)n[nH]1	BLIJXOOIHRSQRB-PXYINDEMSA-N
Timolol Maleate	CC(C)(C)NC[C@H](O)COc1nsnc1N1CCOCC1	BLJRIMJGRPQVNF-JTQLQIEISA-N																									4.93	4.7
carfilzomib	CC(C)C[C@H](NC(=O)[C@H](CCc1ccccc1)NC(=O)CN1CCOCC1)C(=O)N[C@@H](Cc1ccccc1)C(=O)N[C@@H](CC(C)C)C(=O)[C@@]1(C)CO1	BLMPQMFVWMYDKT-NZTKNTHTSA-N																																			4.04
Carfilzomib (PR-171)	CC(C)C[C@H](NC(=O)[C@H](CCc1ccccc1)NC(=O)CN1CCOCC1)C(=O)N[C@@H](Cc1ccccc1)C(=O)N[C@@H](CC(C)C)C(=O)[C@@]1(C)CO1	BLMPQMFVWMYDKT-NZTKNTHTSA-N																																			4.04
ilepcimide	O=C(C=Cc1ccc2c(c1)OCO2)N1CCCCC1	BLPUOQGPBJPXRL-UHFFFAOYSA-N
ENMD-2076	Cc1cc(Nc2cc(N3CCN(C)CC3)nc(/C=C/c3ccccc3)n2)n[nH]1	BLQYVHBZHAISJM-CMDGGOBGSA-N	7.85			6.54	8.73							7.625										7.109999999999999											7.03			8	7.85	7.7200000000000015	7.26	6.92	6.8100000000000005
ENMD-2076 L-(+)-Tartaric acid	Cc1cc(Nc2cc(N3CCN(C)CC3)nc(/C=C/c3ccccc3)n2)n[nH]1	BLQYVHBZHAISJM-CMDGGOBGSA-N	7.85			6.54	8.73							7.625										7.109999999999999											7.03			8	7.85	7.7200000000000015	7.26	6.92	6.8100000000000005
Terconazole	CC(C)N1CCN(c2ccc(OC[C@H]3CO[C@](Cn4cncn4)(c4ccc(Cl)cc4Cl)O3)cc2)CC1	BLSQLHNBWJLIBQ-OZXSUGGESA-N
AZD1080	N#Cc1ccc2[nH]c(O)c(-c3ccc(CN4CCOCC4)cn3)c2c1	BLTVBQXJFVRPFK-UHFFFAOYSA-N
Artemisinin	C[C@@H]1CC[C@H]2[C@@H](C)C(=O)O[C@@H]3O[C@@]4(C)CC[C@@H]1[C@@]32OO4	BLUAFEHZUWYNDE-GZEPNZDPSA-N
RGFP966	Nc1cc(F)ccc1NC(=O)/C=C/c1cnn(C/C=C/c2ccccc2)c1	BLVQHYHDYFTPDV-VCABWLAWSA-N																																											6.699513552156626		5.25	7.1
Nabumetone	COc1ccc2cc(CCC(C)=O)ccc2c1	BLXXJMDCKKHMKV-UHFFFAOYSA-N																										4.9
7-hydroxy-DPAT	CCCN(CCC)C1CCc2ccc(O)cc2C1	BLYMJBIZMIGWFK-UHFFFAOYSA-N
2-Aminoethyl Diphenylborinate (2-APB)	NCCOB(c1ccccc1)c1ccccc1	BLZVCIGGICSWIG-UHFFFAOYSA-N																										4.9
Hydrocortisone butyrate	CCCC(=O)O[C@]1(C(=O)CO)CC[C@H]2[C@@H]3CCC4=CC(=O)CC[C@]4(C)[C@H]3[C@@H](O)C[C@@]21C	BMCQMVFGOVHVNG-TUFAYURCSA-N
Midostaurin	CO[C@@H]1[C@H](N(C)C(=O)c2ccccc2)C[C@H]2O[C@]1(C)n1c3ccccc3c3c4c(c5c6ccccc6n2c5c31)C(=O)NC4	BMGQWWVMWDBQGC-IIFHNQTCSA-N	7.1				7.475																	6.85																6.6		6.96
Dexrazoxane	C[C@@H](CN1CC(=O)NC(=O)C1)N1CC(=O)NC(=O)C1	BMKDZUISNHGIBY-ZETCQYMHSA-N
Dexrazoxane HCl	C[C@@H](CN1CC(=O)NC(=O)C1)N1CC(=O)NC(=O)C1	BMKDZUISNHGIBY-ZETCQYMHSA-N
Dexrazoxane HCl (ICRF-187, ADR-529)	C[C@@H](CN1CC(=O)NC(=O)C1)N1CC(=O)NC(=O)C1	BMKDZUISNHGIBY-ZETCQYMHSA-N
NSC-663284	O=C1C(Cl)=C(NCCN2CCOCC2)C(=O)c2ncccc21	BMKPVDQDJQWBPD-UHFFFAOYSA-N
Oxothiazolidinecarboxylic acid	O=C1N[C@H](C(=O)O)CS1	BMLMGCPTLHPWPY-REOHCLBHSA-N
BGT226 (NVP-BGT226)	COc1ccc(-c2ccc3ncc4c(c3c2)n(-c2ccc(N3CCNCC3)c(C(F)(F)F)c2)c(=O)n4C)cn1	BMMXYEBLEBULND-UHFFFAOYSA-N
NVP-BGT226	COc1ccc(-c2ccc3ncc4c(c3c2)n(-c2ccc(N3CCNCC3)c(C(F)(F)F)c2)c(=O)n4C)cn1	BMMXYEBLEBULND-UHFFFAOYSA-N
Clinofibrate	CCC(C)(Oc1ccc(C2(c3ccc(OC(C)(CC)C(=O)O)cc3)CCCCC2)cc1)C(=O)O	BMOVQUBVGICXQN-UHFFFAOYSA-N
Eslicarbazepine	NC(=O)N1c2ccccc2C[C@H](O)c2ccccc21	BMPDWHIDQYTSHX-AWEZNQCLSA-N
licarbazepine	NC(=O)N1c2ccccc2CC(O)c2ccccc21	BMPDWHIDQYTSHX-UHFFFAOYSA-N
Cabazitaxel	CO[C@H]1C[C@H]2OC[C@@]2(OC(C)=O)[C@H]2[C@H](OC(=O)c3ccccc3)[C@@]3(O)C[C@H](OC(=O)[C@H](O)[C@@H](NC(=O)OC(C)(C)C)c4ccccc4)C(C)=C([C@@H](OC)C(=O)[C@]12C)C3(C)C	BMQGVNUXMIRLCK-SMSZZMPJSA-N
cabazitaxel	CO[C@H]1C(=O)[C@]2(C)[C@H](OC)C[C@H]3OC[C@@]3(OC(C)=O)[C@H]2[C@@H](OC(=O)c2ccccc2)[C@@]2(O)C[C@H](OC(=O)[C@H](O)[C@@H](NC(=O)OC(C)(C)C)c3ccccc3)C(C)=C1C2(C)C	BMQGVNUXMIRLCK-VCPXPHFHSA-N
SC-514	NC(=O)c1sc(-c2ccsc2)cc1N	BMUACLADCKCNKZ-UHFFFAOYSA-N
isoxsuprine	CC(COc1ccccc1)NC(C)[C@H](O)c1ccc(O)cc1	BMUKKTUHUDJSNZ-JRSKDTKFSA-N
Isoxsuprine hydrochloride	CC(COc1ccccc1)NC(C)C(O)c1ccc(O)cc1	BMUKKTUHUDJSNZ-UHFFFAOYSA-N																									6.5									4.8
TC-LPA5-4	COc1cccc(-n2nc(C(=O)O)cc2-c2ccc(C3CCCCC3)c(Cl)c2)c1	BNALUYKEGYUHQC-UHFFFAOYSA-N
Efaproxiral Sodium	Cc1cc(C)cc(NC(=O)Cc2ccc(OC(C)(C)C(=O)[O-])cc2)c1	BNFRJXLZYUTIII-UHFFFAOYSA-M
Madecassoside	C[C@@H]1[C@H]2C3=CC[C@@H]4[C@@]5(C)C[C@@H](O)[C@H](O)[C@@](C)(CO)[C@@H]5[C@H](O)C[C@@]4(C)[C@@]3(C)CC[C@]2(C(=O)O[C@@H]2O[C@H](CO[C@@H]3O[C@H](CO)[C@@H](O[C@@H]4O[C@@H](C)[C@H](O)[C@@H](O)[C@H]4O)[C@H](O)[C@H]3O)[C@@H](O)[C@H](O)[C@H]2O)CC[C@H]1C	BNMGUJRJUUDLHW-PLERCVOLSA-N
Benserazide HCl	NC(CO)C(=O)NNCc1ccc(O)c(O)c1O	BNQDCRGUHNALGH-UHFFFAOYSA-N
Sildenafil	CCCc1nn(C)c2c(=O)[nH]c(-c3cc(S(=O)(=O)N4CCN(C)CC4)ccc3OCC)nc12	BNRNXUUZRGQAQC-UHFFFAOYSA-N																																			5.48
Sildenafil Mesylate	CCCc1nn(C)c2c(=O)[nH]c(-c3cc(S(=O)(=O)N4CCN(C)CC4)ccc3OCC)nc12	BNRNXUUZRGQAQC-UHFFFAOYSA-N																																			5.48
Edicotinib	CC1(C)CC=C(c2nc(C3CC(C)(C)OC(C)(C)C3)ccc2NC(=O)c2ncc(C#N)[nH]2)CC1	BNVPFDRNGHMRJS-UHFFFAOYSA-N																						8.49
WAY-213613	N[C@@H](CC(=O)Nc1ccc(Oc2cc(F)c(F)cc2Br)cc1)C(=O)O	BNYDDAAZMBUFRG-ZDUSSCGKSA-N
cyclothiazide	NS(=O)(=O)c1cc2c(cc1Cl)NC(C1CC3C=CC1C3)NS2(=O)=O	BOCUKUHCLICSIY-UHFFFAOYSA-N
Cyclothiazide	NS(=O)(=O)c1cc2c(cc1Cl)NC(C1CC3C=CC1C3)NS2(=O)=O	BOCUKUHCLICSIY-UHFFFAOYSA-N
cefadroxil	CC1=C(C(=O)O)N2C(=O)[C@@H](NC(=O)C(N)c3ccc(O)cc3)[C@H]2SC1	BOEGTKLJZSQCCD-HUFXEGEASA-N
Cefadroxil hydrate	CC1=C(C(=O)O)N2C(=O)[C@@H](NC(=O)[C@H](N)c3ccc(O)cc3)[C@H]2SC1	BOEGTKLJZSQCCD-UEKVPHQBSA-N
Deferasirox	O=C(O)c1ccc(-n2nc(-c3ccccc3O)nc2-c2ccccc2O)cc1	BOFQWVMAQOTZIW-UHFFFAOYSA-N
CHS-828	N#CN/C(=N\c1ccncc1)NCCCCCCOc1ccc(Cl)cc1	BOIPLTNGIAPDBY-UHFFFAOYSA-N																									6.72	6.58	6.92							6.2
andrographolide	C=C1CCC2[C@@](C)(CC[C@@H](O)[C@@]2(C)CO)[C@@H]1C/C=C1/C(=O)OC[C@H]1O	BOJKULTULYSRAS-JAAXSKLYSA-N
Andrographolide	C=C1CC[C@H]2[C@@](C)(CC[C@@H](O)[C@@]2(C)CO)[C@@H]1C/C=C1/C(=O)OCC1O	BOJKULTULYSRAS-NXIQKPQYSA-N
Phytol	C/C(=C\CO)CCCC(C)CCCC(C)CCCC(C)C	BOTWFXYSPFMFNR-HMMYKYKNSA-N
Gliclazide	Cc1ccc(S(=O)(=O)NC(=O)NN2CC3CCCC3C2)cc1	BOVGTQGAOIONJV-UHFFFAOYSA-N
A922500	O=C(Nc1ccccc1)Nc1ccc(-c2ccc(C(=O)[C@@H]3CCC[C@H]3C(=O)O)cc2)cc1	BOZRFEQDOFSZBV-DHIUTWEWSA-N
PX-12	CCC(C)SSc1ncc[nH]1	BPBPYQWMFCTCNG-UHFFFAOYSA-N
Temozolomide	Cn1nnc2c(C(N)=O)ncn2c1=O	BPEGJWRSRHCHSN-UHFFFAOYSA-N
Temozolomide	Cn1nnc2c(C(N)=O)ncn2c1=O	BPEGJWRSRHCHSN-UHFFFAOYSA-N
Marbofloxacin	CN1CCN(c2c(F)cc3c(=O)c(C(=O)O)cn4c3c2OCN4C)CC1	BPFYOAJNDMUVBL-UHFFFAOYSA-N
Xylazine HCl	Cc1cccc(C)c1NC1=NCCCS1	BPICBUSOMSTKRF-UHFFFAOYSA-N																									4.7	8
Penicillin V potassium salt	CC1(C)S[C@@H]2[C@H](NC(=O)COc3ccccc3)C(=O)N2[C@H]1C(=O)[O-]	BPLBGHOLXOTWMN-MBNYWOFBSA-M
A-674563	Cc1[nH]nc2ccc(-c3cncc(OC[C@@H](N)Cc4ccccc4)c3)cc12	BPNUQXPIQBZCMR-IBGZPJMESA-N					6.87																														4.87
EMD-386088	Cc1[nH]c2ccc(Cl)cc2c1C1=CCNCC1	BPPGPYJBCVXILI-UHFFFAOYSA-N
Vismodegib	CS(=O)(=O)c1ccc(C(=O)Nc2ccc(Cl)c(-c3ccccn3)c2)c(Cl)c1	BPQMGSKTAYIVFO-UHFFFAOYSA-N
Vismodegib (GDC-0449)	CS(=O)(=O)c1ccc(C(=O)Nc2ccc(Cl)c(-c3ccccn3)c2)c(Cl)c1	BPQMGSKTAYIVFO-UHFFFAOYSA-N
LPA2 antagonist 1	Cc1csc2c(N[C@@H](C)CN3CCN(S(=O)(=O)c4ccc(Cl)c(Cl)c4)CC3)ncnc12	BPRNMVDTWIHULJ-AWEZNQCLSA-N
Terbutaline Sulfate	CC(C)(C)NCC(O)c1cc(O)cc(O)c1.CC(C)(C)NCC(O)c1cc(O)cc(O)c1	BPZKHKAYOKSXAK-UHFFFAOYSA-N
Arformoterol Tartrate	COc1ccc(C[C@@H](C)NC[C@H](O)c2ccc(O)c(NC=O)c2)cc1	BPZSYCZIITTYBL-YJYMSZOUSA-N
Z951654594	OC(CN1CCCC1CC1CCCCC1)Cn1cccn1	BPZXEFRJVIZNSD-UHFFFAOYSA-N
L-838417	Cn1ncnc1COc1nn2c(-c3cc(F)ccc3F)nnc2cc1C(C)(C)C	BQDUNOMMYOKHEP-UHFFFAOYSA-N
BIX 02188	CNC(=O)c1ccc2c(c1)NC(=O)/C2=C(\Nc1cccc(CN(C)C)c1)c1ccccc1	BQNHHYZMVCQLJG-VHXPQNKSSA-N
yoda-1	Clc1cccc(Cl)c1CSc1nnc(-c2cnccn2)s1	BQNXBSYSQXSXPT-UHFFFAOYSA-N
Febuxostat	Cc1nc(-c2ccc(OCC(C)C)c(C#N)c2)sc1C(=O)O	BQSJTQLCZDPROO-UHFFFAOYSA-N
Carazolol	CC(C)NCC(O)COc1cccc2[nH]c3ccccc3c12	BQXQGZPYHWWCEB-UHFFFAOYSA-N
Sulfaguanidine	N=C(N)NS(=O)(=O)c1ccc(N)cc1	BRBKOPJOKNSWSG-UHFFFAOYSA-N
Diphemanil Methylsulfate	COS(=O)(=O)[O-].C[N+]1(C)CCC(=C(c2ccccc2)c2ccccc2)CC1	BREMLQBSKCSNNH-UHFFFAOYSA-M
Geneticin (G418 Sulfate)	CN[C@H]1[C@H](O)[C@H](O[C@@H]2[C@@H](O)[C@H](O[C@H]3O[C@H](C(C)O)[C@@H](O)[C@H](O)[C@H]3N)[C@@H](N)C[C@H]2N)OC[C@@]1(C)O	BRZYSWJRSDMWLG-ZBCCNKPPSA-N
Eprazinone 2HCl	CCOC(CN1CCN(CC(C)C(=O)c2ccccc2)CC1)c1ccccc1	BSHWLCACYCVCJE-UHFFFAOYSA-N
Alvelestat (AZD9668)	Cn1nccc1-c1cc(C(=O)NCc2ccc(S(C)(=O)=O)cn2)c(=O)n(-c2cccc(C(F)(F)F)c2)c1	BSIRHPGCYXLICK-UHFFFAOYSA-N
Cobimetinib	O=C(c1ccc(F)c(F)c1Nc1ccc(I)cc1F)N1CC(O)([C@@H]2CCCCN2)C1	BSMCAPRUBJMWDF-KRWDZBQOSA-N
Cobimetinib (GDC-0973, RG7420)	O=C(c1ccc(F)c(F)c1Nc1ccc(I)cc1F)N1CC(O)([C@@H]2CCCCN2)C1	BSMCAPRUBJMWDF-KRWDZBQOSA-N
Z4942813932	C=CC(=O)N1CC(C(C)NC(=O)c2cnn(C3CCOCC3)c2)C1	BSMNQBGBVGFPDP-UHFFFAOYSA-N
Amitifadine (hydrochloride)	Clc1ccc([C@]23CNC[C@H]2C3)cc1Cl	BSMNRYCSBFHEMQ-KCJUWKMLSA-N
Aspirin	CC(=O)Oc1ccccc1C(=O)O	BSYNRYMUTXBXSQ-UHFFFAOYSA-N
Bexagliflozin	OC[C@H]1O[C@@H](c2ccc(Cl)c(Cc3ccc(OCCOC4CC4)cc3)c2)[C@H](O)[C@@H](O)[C@@H]1O	BTCRKOKVYTVOLU-SJSRKZJXSA-N
Clorgyline HCl	C#CCN(C)CCCOc1ccc(Cl)cc1Cl	BTFHLQRNAMSNLC-UHFFFAOYSA-N																									6.0500000000000025	4.6								5.4499999999999975
Sivelestat sodium tetrahydrate	CC(C)(C)C(=O)Oc1ccc(S(=O)(=O)Nc2ccccc2C(=O)NCC(=O)[O-])cc1	BTGNGJJLZOIYID-UHFFFAOYSA-M
sivelestat	CC(C)(C)C(=O)Oc1ccc(S(=O)(=O)Nc2ccccc2C(=O)NCC(=O)O)cc1	BTGNGJJLZOIYID-UHFFFAOYSA-N
Sivelestat (ONO-5046)	CC(C)(C)C(=O)Oc1ccc(S(=O)(=O)Nc2ccccc2C(=O)NCC(=O)O)cc1	BTGNGJJLZOIYID-UHFFFAOYSA-N
Roscovitine (Seliciclib, CYC202)	CC[C@H](CO)Nc1nc(NCc2ccccc2)c2ncn(C(C)C)c2n1	BTIHMVBBUGXLCJ-OAHLLOKOSA-N
Roscovitine (Seliciclib,CYC202)	CC[C@H](CO)Nc1nc(NCc2ccccc2)c2ncn(C(C)C)c2n1	BTIHMVBBUGXLCJ-OAHLLOKOSA-N
4-Nitrophenol	O=[N+]([O-])c1ccc(O)cc1	BTJIUGUIPKRLHP-UHFFFAOYSA-N
Benfotiamine	C/C(=C(/CCOP(=O)(O)O)SC(=O)c1ccccc1)N(C=O)Cc1cnc(C)nc1N	BTNNPSLJPBRMLZ-GHRIWEEISA-N
Piroctone Olamine	Cc1cc(CC(C)CC(C)(C)C)n(O)c(=O)c1.NCCO	BTSZTGGZJQFALU-UHFFFAOYSA-N
Radezolid	CC(=O)NC[C@H]1CN(c2ccc(-c3ccc(CNCc4cnn[nH]4)cc3)c(F)c2)C(=O)O1	BTTNOGHPGJANSW-IBGZPJMESA-N
Hypericin	Cc1cc(O)c2c(=O)c3c(O)cc(O)c4c5c(O)cc(O)c6c(=O)c7c(O)cc(C)c8c1c2c(c34)c(c78)c65	BTXNYTINYBABQR-UHFFFAOYSA-N																										5.06
Memantine HCl	CC12CC3CC(C)(C1)CC(N)(C3)C2	BUGYDGFZZOZRHP-UHFFFAOYSA-N
Brilanestrant	CC/C(=C(/c1ccc(/C=C/C(=O)O)cc1)c1ccc2[nH]ncc2c1)c1ccc(F)cc1Cl	BURHGPHDEVGCEZ-KJGLQBJMSA-N																											5.66							5.48
Ridaforolimus (Deforolimus, MK-8669)	CO[C@H]1C[C@@H]2CC[C@@H](C)[C@@](O)(O2)C(=O)C(=O)N2CCCC[C@H]2C(=O)O[C@H]([C@H](C)C[C@@H]2CC[C@@H](OP(C)(C)=O)[C@H](OC)C2)CC(=O)[C@H](C)/C=C(\C)[C@@H](O)[C@@H](OC)C(=O)[C@H](C)C[C@H](C)/C=C/C=C/C=C/1C	BUROJSBIWGDYCN-GAUTUEMISA-N
PF-06700841	Cn1cc(Nc2nccc(N3CC4CCC(C3)N4C(=O)[C@@H]3CC3(F)F)n2)cn1	BUWBRTXGQRBBHG-RUXDESIVSA-N
Z4942814082	C=CC(=O)N1CC2(CCC(CNC(=O)C3CC3c3cnn(C(C)C)c3)O2)C1	BUYVFFPTHDSSBH-UHFFFAOYSA-N
AM251	Cc1c(C(=O)NN2CCCCC2)nn(-c2ccc(Cl)cc2Cl)c1-c1ccc(I)cc1	BUZAJRPLUGXRAB-UHFFFAOYSA-N																									5.4		5.7							5.1
GSK2256098	CONC(=O)c1ccccc1Nc1cc(Nc2cc(C)nn2C(C)C)ncc1Cl	BVAHPPKGOOJSPU-UHFFFAOYSA-N																																							7.995
Elbasvir	COC(=O)N[C@H](C(=O)N1CCC[C@H]1c1ncc(-c2ccc3c(c2)O[C@@H](c2ccccc2)n2c-3cc3cc(-c4cnc([C@@H]5CCCN5C(=O)[C@@H](NC(=O)OC)C(C)C)[nH]4)ccc32)[nH]1)C(C)C	BVAZQCUMNICBAQ-PZHYSIFUSA-N
Benzathine penicilline	CC1(C)S[C@@H]2[C@H](NC(=O)Cc3ccccc3)C(=O)N2[C@H]1C(=O)O.CC1(C)S[C@@H]2[C@H](NC(=O)Cc3ccccc3)C(=O)N2[C@H]1C(=O)O.c1ccc(CNCCNCc2ccccc2)cc1	BVGLIYRKPOITBQ-ANPZCEIESA-N
Tenovin-6	CN(C)CCCCC(=O)Nc1ccc(NC(=S)NC(=O)c2ccc(C(C)(C)C)cc2)cc1	BVJSXSQRIUSRCO-UHFFFAOYSA-N
Sodium carbonate	O=C([O-])[O-]	BVKZGUZCCUSVTD-UHFFFAOYSA-L
clebopride	COc1cc(N)c(Cl)cc1C(=O)NC1CCN(Cc2ccccc2)CC1	BVPWJMCABCPUQY-UHFFFAOYSA-N																									7.9	5.5									6.22
Z4942813726	C=CC(=O)N[C@@H]1CCCN(C(=O)Cc2noc3ccc(F)cc23)C1	BWCNWGIOGSCNLF-GFCCVEGCSA-N
LAQ824 (Dacinostat)	O=C(/C=C/c1ccc(CN(CCO)CCc2c[nH]c3ccccc23)cc1)NO	BWDQBBCUWLSASG-MDZDMXLPSA-N																										4.85									4.99							8.155000000000001			8.1	8.245000000000001
LAQ824 (NVP-LAQ824, Dacinostat)	O=C(/C=C/c1ccc(CN(CCO)CCc2c[nH]c3ccccc23)cc1)NO	BWDQBBCUWLSASG-MDZDMXLPSA-N																										4.85									4.99							8.155000000000001			8.1	8.245000000000001
Ketorolac tromethamine salt	NC(CO)(CO)CO.O=C(c1ccccc1)c1ccc2n1CCC2C(=O)O	BWHLPLXXIDYSNW-UHFFFAOYSA-N
Protriptyline hydrochloride	CNCCCC1c2ccccc2C=Cc2ccccc21	BWPIARFWQZKAIA-UHFFFAOYSA-N																									5.1	5.15
IKK-16 (IKK Inhibitor VII)	O=C(c1ccc(Nc2nccc(-c3cc4ccccc4s3)n2)cc1)N1CCC(N2CCCC2)CC1	BWZJBXAPRCVCKQ-UHFFFAOYSA-N
Y-320	Cc1c(C(=O)Nc2ccc(N3CCC(N4CCOCC4)CC3)c(C#N)c2)cnn1-c1ccc(Cl)cc1	BWZNJVZTAWBIFG-UHFFFAOYSA-N
Harmine	COc1ccc2c(c1)[nH]c1c(C)nccc12	BXNJHAXVSOCGBA-UHFFFAOYSA-N																									5.1	5
Harmine hydrochloride	COc1ccc2c(c1)[nH]c1c(C)nccc12	BXNJHAXVSOCGBA-UHFFFAOYSA-N																									5.1	5
resiquimod	CCOCc1nc2c(N)nc3ccccc3c2n1CC(C)(C)O	BXNMTOQRYBFHNZ-UHFFFAOYSA-N
Resiquimod	CCOCc1nc2c(N)nc3ccccc3c2n1CC(C)(C)O	BXNMTOQRYBFHNZ-UHFFFAOYSA-N
piperazinedione	O=C1CNC(=O)CN1	BXRNXXXXHLBUKK-UHFFFAOYSA-N
1-Hexadecanol	CCCCCCCCCCCCCCCCO	BXWNKGSJHAJOGX-UHFFFAOYSA-N
Didanosine	O=c1[nH]cnc2c1ncn2[C@H]1CC[C@@H](CO)O1	BXZVVICBKDXVGW-NKWVEPMBSA-N
Miconazole	Clc1ccc(COC(Cn2ccnc2)c2ccc(Cl)cc2Cl)c(Cl)c1	BYBLEWFAAKGYCD-UHFFFAOYSA-N																	4.53								6	6.07	6.6							6.175
Miconazole Nitrate	Clc1ccc(COC(Cn2ccnc2)c2ccc(Cl)cc2Cl)c(Cl)c1	BYBLEWFAAKGYCD-UHFFFAOYSA-N																	4.53								6	6.07	6.6							6.175
Bendazac	O=C(O)COc1nn(Cc2ccccc2)c2ccccc12	BYFMCKSPFYVMOU-UHFFFAOYSA-N
Tetrahydrozoline HCl	c1ccc2c(c1)CCCC2C1=NCCN1	BYJAVTDNIXVSPW-UHFFFAOYSA-N
Tetryzoline	c1ccc2c(c1)CCCC2C1=NCCN1	BYJAVTDNIXVSPW-UHFFFAOYSA-N
Pentoxifylline	CC(=O)CCCCn1c(=O)c2c(ncn2C)n(C)c1=O	BYPFEZZEUUWMEJ-UHFFFAOYSA-N
GW4064	CC(C)c1onc(-c2c(Cl)cccc2Cl)c1COc1ccc(/C=C/c2cccc(C(=O)O)c2)c(Cl)c1	BYTNEISLBIENSA-MDZDMXLPSA-N
Dimesna	O=S(=O)([O-])CCSSCCS(=O)(=O)[O-]	BYUKOOOZTSTOOH-UHFFFAOYSA-L
PHT-427	CCCCCCCCCCCCc1ccc(S(=O)(=O)Nc2nncs2)cc1	BYWWNRBKPCPJMG-UHFFFAOYSA-N
TAK-875	Cc1cc(OCCCS(C)(=O)=O)cc(C)c1-c1cccc(COc2ccc3c(c2)OC[C@H]3CC(=O)O)c1	BZCALJIHZVNMGJ-HSZRJFAPSA-N
Dyclonine HCl	CCCCOc1ccc(C(=O)CCN2CCCCC2)cc1	BZEWSEKUUPWQDQ-UHFFFAOYSA-N																									5.3		5.6
Acetazolamide	CC(=O)Nc1nnc(S(N)(=O)=O)s1	BZKPWHYZMXOIDC-UHFFFAOYSA-N
Rifamycin sodium salt	COC(=O)[C@H]1[C@H](C)[C@H](O)[C@H](C)[C@@H](O)[C@@H](C)/C=C/C=C(/C)C(=O)Nc2cc([O-])c3c4c(c(C)c(O)c3c2O)O[C@](C)(O/C=C/[C@H](OC)[C@H]1C)C4=O	BZOQTGADCSFWHV-VQWGQVEBSA-M
N-Acetyl-L-tyrosine	CC(=O)N[C@@H](Cc1ccc(O)cc1)C(=O)O	CAHKINHBCWCHCF-JTQLQIEISA-N
N-acetyl-tyrosine	CC(=O)NC(Cc1ccc(O)cc1)C(=O)O	CAHKINHBCWCHCF-UHFFFAOYSA-N
chlorophyllide-cu-complex-na-salt	C=Cc1c(C)c2n3c1C=c1c(C)c(CC)c4n1[Cu]31n3c(c(C)c5c3C(=c3c(CCC(=O)O)c(C)c(n31)=C2)C(C(=O)O)C5=O)C=4	CAIDFDPKOGBHAT-UHFFFAOYSA-K
phenprobamate	NC(=O)OCCCc1ccccc1	CAMYKONBWHRPDD-UHFFFAOYSA-N
IOX2	O=C(O)CNC(=O)c1c(O)c2ccccc2n(Cc2ccccc2)c1=O	CAOSCCRYLYQBES-UHFFFAOYSA-N
ABC-294640	O=C(NCc1ccncc1)C12CC3CC(C1)CC(c1ccc(Cl)cc1)(C3)C2	CAOTVXGYTWCKQE-UHFFFAOYSA-N
Opaganib (ABC294640)	O=C(NCc1ccncc1)C12CC3CC(C1)CC(c1ccc(Cl)cc1)(C3)C2	CAOTVXGYTWCKQE-UHFFFAOYSA-N
Golotimod (hydrochloride)	N[C@H](CCC(=O)NC(Cc1c[nH]c2ccccc12)C(=O)O)C(=O)O	CATMPQFFVNKDEY-JTDNENJMSA-N
Germacrone	CC(C)=C1C/C=C(\C)CC/C=C(/C)CC1=O	CAULGCQHVOVVRN-UPAULDTKSA-N
Tradipitant	O=C(c1ccccc1Cl)c1cccnc1-c1nnn(Cc2cc(C(F)(F)F)cc(C(F)(F)F)c2)c1-c1ccncc1	CAVRKWRKTNINFF-UHFFFAOYSA-N
Triprolidine Hydrochloride	Cc1ccc(/C(=C\CN2CCCC2)c2ccccn2)cc1	CBEQULMOCCWAQT-WOJGMQOQSA-N
Clobetasol propionate	CCC(=O)O[C@]1(C(=O)CCl)[C@@H](C)C[C@H]2[C@@H]3CCC4=CC(=O)C=C[C@]4(C)[C@@]3(F)[C@@H](O)C[C@@]21C	CBGUOGMQLZIXBE-XGQKBEPLSA-N																										6.69
WHI-P154	COc1cc2ncnc(Nc3ccc(O)c(Br)c3)c2cc1OC	CBIAKDAYHRWZCU-UHFFFAOYSA-N
Z4942813893	C=CC(=O)N1CC(C(C)NC(=O)C2CCCCC2n2cccn2)C1	CBIQEXAWERAXGM-UHFFFAOYSA-N
Z4942813253	C=CC(=O)N1CCn2ncc(CNC(=O)C3CC(c4ccccc4)=NO3)c2C1	CBOLJZSLDRCLKJ-UHFFFAOYSA-N
Temsirolimus (CCI-779, NSC 683864)	CO[C@H]1C[C@@H]2CC[C@@H](C)[C@@](O)(O2)C(=O)C(=O)N2CCCC[C@H]2C(=O)O[C@H]([C@H](C)C[C@@H]2CC[C@@H](OC(=O)C(C)(CO)CO)[C@H](OC)C2)CC(=O)[C@H](C)/C=C(\C)[C@@H](O)[C@@H](OC)C(=O)[C@H](C)C[C@H](C)/C=C/C=C/C=C/1C	CBPNZQVSJQDFBE-FUXHJELOSA-N
Temsirolimus (Torisel)	CO[C@H]1C[C@H]2CC[C@@H](C)[C@@](O)(O2)C(=O)C(=O)N2CCCC[C@H]2C(=O)O[C@H]([C@H](C)C[C@@H]2CC[C@H](OC(=O)C(C)(CO)CO)[C@H](OC)C2)CC(=O)[C@H](C)/C=C(\C)[C@@H](O)[C@@H](OC)C(=O)[C@H](C)C[C@H](C)/C=C/C=C/C=C/1C	CBPNZQVSJQDFBE-SREVRWKESA-N
Reboxetine mesylate	CCOc1ccccc1O[C@H](c1ccccc1)[C@H]1CNCCO1	CBQGYUDMJHNJBX-RTBURBONSA-N
PF-06651600	C=CC(=O)N1C[C@H](Nc2ncnc3[nH]ccc23)CC[C@@H]1C	CBRJPFGIXUFMTM-WDEREUQCSA-N
Indinavir Sulfate	CC(C)(C)NC(=O)[C@@H]1CN(Cc2cccnc2)CCN1C[C@@H](O)C[C@@H](Cc1ccccc1)C(=O)N[C@H]1c2ccccc2C[C@H]1O	CBVCZFGXHXORBI-PXQQMZJSSA-N																										6.82
Tetraethylammonium bromide	CC[N+](CC)(CC)CC	CBXCPBUEXACCNR-UHFFFAOYSA-N
AGI-6780	O=C(Nc1cccc(C(F)(F)F)c1)Nc1cc(S(=O)(=O)NC2CC2)ccc1-c1ccsc1	CCAWRGNYALGPQH-UHFFFAOYSA-N
Oxantel Pamoate	CN1CCCN=C1/C=C/c1cccc(O)c1.O=C(O)c1cc2ccccc2c(Cc2c(O)c(C(=O)O)cc3ccccc23)c1O	CCOAINFUFGBHBA-UETGHTDLSA-N
Methyl cinnamate	COC(=O)/C=C/c1ccccc1	CCRCUPLGCSFEDV-BQYQJAHWSA-N
scyllo-Inositol	O[C@H]1[C@H](O)[C@@H](O)[C@H](O)[C@@H](O)[C@@H]1O	CDAISMWEOUEBRE-CDRYSYESSA-N
BAY 87-2243	Cc1cc(-c2nc(-c3ccc(OC(F)(F)F)cc3)no2)nn1Cc1ccnc(N2CCN(C3CC3)CC2)c1	CDJNNOJINJAXPV-UHFFFAOYSA-N
SB 203580	CS(=O)c1ccc(-c2nc(-c3ccc(F)cc3)c(-c3ccncc3)[nH]2)cc1	CDMGBJANTYXAIV-UHFFFAOYSA-N													5.46				4.02							6.455	5.050000000000002	6.1	5.85				4.7			6.75			5.3
SB203580	CS(=O)c1ccc(-c2nc(-c3ccc(F)cc3)c(-c3ccncc3)[nH]2)cc1	CDMGBJANTYXAIV-UHFFFAOYSA-N													5.46				4.02							6.455	5.050000000000002	6.1	5.85				4.7			6.75			5.3
GDC-0834 (Racemate)	Cc1c(NC(=O)c2cc3c(s2)CCCC3)cccc1-c1cn(C)c(=O)c(Nc2ccc(C3C(=O)N(C)CCN3C)cc2)n1	CDOOFZZILLRUQH-UHFFFAOYSA-N
Linalool	C=CC(C)(O)CCC=C(C)C	CDOSHBSSFJOMGT-UHFFFAOYSA-N
LDN193189	c1ccc2c(-c3cnn4cc(-c5ccc(N6CCNCC6)cc5)cnc34)ccnc2c1	CDOVNWNANFFLFJ-UHFFFAOYSA-N																																						6.67
Piceatannol	Oc1cc(O)cc(/C=C/c2ccc(O)c(O)c2)c1	CDRPUGZCRXZLFL-OWOJBTEDSA-N													4.18
relcovaptan	COc1ccc(S(=O)(=O)N2c3ccc(Cl)cc3[C@](O)(c3ccccc3Cl)[C@@H]2C(=O)N2CCC[C@H]2C(N)=O)cc1OC	CEBYCSRFKCEUSW-NAYZPBBASA-N
Ripretinib (DCC-2618)	CCn1c(=O)c(-c2cc(NC(=O)Nc3ccccc3)c(F)cc2Br)cc2cnc(NC)cc21	CEFJVGZHQAGLHS-UHFFFAOYSA-N
JNJ 26854165 (Serdemetan)	c1ccc2c(CCNc3ccc(Nc4ccncc4)cc3)c[nH]c2c1	CEGSUKYESLWKJP-UHFFFAOYSA-N
JNJ-26854165 (Serdemetan)	c1ccc2c(CCNc3ccc(Nc4ccncc4)cc3)c[nH]c2c1	CEGSUKYESLWKJP-UHFFFAOYSA-N
PNU-120596	COc1cc(OC)c(NC(=O)Nc2cc(C)on2)cc1Cl	CEIIEALEIHQDBX-UHFFFAOYSA-N
Oxprenolol HCl	C=CCOc1ccccc1OCC(O)CNC(C)C	CEMAWMOMDPGJMB-UHFFFAOYSA-N
Methyclothiazide	CN1C(CCl)Nc2cc(Cl)c(S(N)(=O)=O)cc2S1(=O)=O	CESYKOGBSMNBPD-UHFFFAOYSA-N
Aripiprazole	O=C1CCc2ccc(OCCCCN3CCN(c4cccc(Cl)c4Cl)CC3)cc2N1	CEUORZQYGODEFX-UHFFFAOYSA-N																																			6.05
Cilomilast	COc1ccc(C2(C#N)CCC(C(=O)O)CC2)cc1OC1CCCC1	CFBUZOUXXHZCFB-UHFFFAOYSA-N
Plicamycin	CO[C@H](C(=O)[C@@H](O)[C@@H](C)O)[C@@H]1Cc2cc3cc(O[C@H]4C[C@@H](O[C@H]5C[C@@H](O)[C@H](O)[C@@H](C)O5)[C@H](O)[C@@H](C)O4)c(C)c(O)c3c(O)c2C(=O)[C@H]1O[C@H]1C[C@@H](O[C@H]2C[C@@H](O[C@H]3C[C@](C)(O)[C@H](O)[C@@H](C)O3)[C@H](O)[C@@H](C)O2)[C@H](O)[C@@H](C)O1	CFCUWKMKBJTWLW-WZIVUMCRSA-N
Chlorocresol	Cc1cc(O)ccc1Cl	CFKMVGJGLGKFKI-UHFFFAOYSA-N
Guanethidine Sulfate	N=C(N)NCCN1CCCCCCC1.N=C(N)NCCN1CCCCCCC1	CFNALAYLIAMBNX-UHFFFAOYSA-N
Carbimazole	CCOC(=O)n1ccn(C)c1=S	CFOYWRHIYXMDOT-UHFFFAOYSA-N
ER-27319	Cc1ccc2c(=O)c3ccccc3n(CCCN)c2c1C	CFPDEQBPNROZDC-UHFFFAOYSA-N
nitenpyram	CCN(Cc1ccc(Cl)nc1)/C(=C/[N+](=O)[O-])NC	CFRPSFYHXJZSBI-DHZHZOJOSA-N
Indigo carmine	O=C1/C(=C2\Nc3ccc(S(=O)(=O)[O-])cc3C2=O)Nc2ccc(S(=O)(=O)[O-])cc21	CFZXDJWFRVEWSR-BUHFOSPRSA-L
GSK2126458	COc1ncc(-c2ccc3nccc(-c4ccnnc4)c3c2)cc1NS(=O)(=O)c1ccc(F)cc1F	CGBJSGAELGCMKE-UHFFFAOYSA-N
GSK2126458 (GSK458)	COc1ncc(-c2ccc3nccc(-c4ccnnc4)c3c2)cc1NS(=O)(=O)c1ccc(F)cc1F	CGBJSGAELGCMKE-UHFFFAOYSA-N
Telcagepant	O=C(N[C@@H]1CC[C@@H](c2cccc(F)c2F)CN(CC(F)(F)F)C1=O)N1CCC(n2c(=O)[nH]c3ncccc32)CC1	CGDZXLJGHVKVIE-DNVCBOLYSA-N
Indometacin Sodium	COc1ccc2c(c1)c(CC(=O)[O-])c(C)n2C(=O)c1ccc(Cl)cc1	CGIGDMFJXJATDK-UHFFFAOYSA-M
Indomethacin	COc1ccc2c(c1)c(CC(=O)O)c(C)n2C(=O)c1ccc(Cl)cc1	CGIGDMFJXJATDK-UHFFFAOYSA-N																									4.8		4.7
Adrafinil	O=C(CS(=O)C(c1ccccc1)c1ccccc1)NO	CGNMLOKEMNBUAI-UHFFFAOYSA-N
Zotarolimus(ABT-578)	CO[C@H]1C[C@@H]2CC[C@@H](C)[C@@](O)(O2)C(=O)C(=O)N2CCCC[C@H]2C(=O)O[C@H]([C@H](C)C[C@@H]2CC[C@H](n3cnnn3)[C@H](OC)C2)CC(=O)[C@H](C)/C=C(\C)[C@@H](O)[C@@H](OC)C(=O)[C@H](C)C[C@H](C)/C=C/C=C/C=C/1C	CGTADGCBEXYWNE-JUKNQOCSSA-N
IMD 0354	O=C(Nc1cc(C(F)(F)F)cc(C(F)(F)F)c1)c1cc(Cl)ccc1O	CHILCFMQWMQVAL-UHFFFAOYSA-N
Epalrestat	CC(/C=C1\SC(=S)N(CC(=O)O)C1=O)=C\c1ccccc1	CHNUOJQWGUIOLD-NFZZJPOKSA-N
Ethisterone	C#C[C@]1(O)CC[C@H]2[C@@H]3CCC4=CC(=O)CC[C@]4(C)[C@H]3CC[C@@]21C	CHNXZKVNWQUJIB-CEGNMAFCSA-N
fluprazine	NC(=O)NCCN1CCN(c2cccc(C(F)(F)F)c2)CC1	CHQKHXJPWDSTPY-UHFFFAOYSA-N
HTH-01-015	Cc1nc(Nc2cnn(C3CCNCC3)c2)nc2c1N(C)C(=O)c1cc3ccccc3cc1N2C	CHSDJDLAKKAWCI-UHFFFAOYSA-N
PSB-36	CCCCn1c(=O)c2[nH]c(C34CC5CC(CC3C5)C4)nc2n(CCCO)c1=O	CIBIXJYFYPFMTN-UHFFFAOYSA-N
Capadenoson	N#Cc1c(N)nc(SCc2csc(-c3ccc(Cl)cc3)n2)c(C#N)c1-c1ccc(OCCO)cc1	CITWCLNVRIKQAF-UHFFFAOYSA-N
Betamethasone Dipropionate	CCC(=O)OCC(=O)[C@@]1(OC(=O)CC)[C@@H](C)C[C@H]2[C@@H]3CCC4=CC(=O)C=C[C@]4(C)[C@@]3(F)[C@@H](O)C[C@@]21C	CIWBQSYVNNPZIQ-XYWKZLDCSA-N
betamethasone-dipropionate	CCC(=O)OCC(=O)[C@@]1(OC(=O)CC)[C@@H](C)C[C@H]2[C@@H]3CCC4=CC(=O)C=C[C@]4(C)[C@@]3(F)[C@@H](O)C[C@@]21C	CIWBQSYVNNPZIQ-XYWKZLDCSA-N
Vitamin C	O=C1O[C@H]([C@@H](O)CO)C(O)=C1O	CIWBSHSKHKDKBQ-JLAZNSOCSA-N
Darunavir	CC(C)CN(C[C@@H](O)[C@H](Cc1ccccc1)NC(=O)O[C@H]1CO[C@H]2OCC[C@@H]12)S(=O)(=O)c1ccc(N)cc1	CJBJHOAVZSMMDJ-HEXNFIEUSA-N																																			4.1
Methyldopa	C[C@](N)(Cc1ccc(O)c(O)c1)C(=O)O	CJCSPKMFHVPWAR-JTQLQIEISA-N																	5.28									4.8
Inarigivir soproxil	CO[C@@H]1[C@H](OP(=O)(OC[C@H]2O[C@@H](n3cnc4c(N)ncnc43)C[C@@H]2O)SCOC(=O)OC(C)C)[C@@H](CO)O[C@H]1n1ccc(=O)[nH]c1=O	CJCYTUJOSMYXLE-JDLSZIHUSA-N
Ajmaline	CC[C@H]1[C@@H]2C[C@H]3[C@@H]4N(C)c5ccccc5[C@]45C[C@@H]([C@@H]2[C@H]5O)N3[C@@H]1O	CJDRUOGAGYHKKD-OVXZWHIBSA-N
Dibutyryl-cAMP (Bucladesine)	CCCC(=O)Nc1ncnc2c1ncn2[C@@H]1O[C@@H]2COP(=O)([O-])O[C@@H]2[C@@H]1OC(=O)CCC	CJGYSWNGNKCJSB-OEAXYECKSA-M
bucladesine	CCCC(=O)Nc1ncnc2c1ncn2[C@@H]1O[C@@H]2COP(=O)(O)O[C@H]2[C@H]1OC(=O)CCC	CJGYSWNGNKCJSB-YVLZZHOMSA-N																									5.3
K02288	COc1cc(-c2cc(-c3cccc(O)c3)cnc2N)cc(OC)c1OC	CJLMANFTWLNAKC-UHFFFAOYSA-N
Fluvoxamine maleate	COCCCC/C(=N\OCCN)c1ccc(C(F)(F)F)cc1	CJOFXWAVKWHTFT-XSFVSMFZSA-N																																			5.51
Mebhydrolin napadisylate	CN1CCc2c(c3ccccc3n2Cc2ccccc2)C1.CN1CCc2c(c3ccccc3n2Cc2ccccc2)C1.O=S(=O)(O)c1cccc2c(S(=O)(=O)O)cccc12	CJUOSBUQOWKEKJ-UHFFFAOYSA-N																									5.5
17-DMAG (Alvespimycin) HCl	CO[C@H]1/C=C\C=C(/C)C(=O)NC2=CC(=O)/C(=N/CCN(C)C)C(=C2O)C[C@@H](C)C[C@H](OC)[C@H](O)[C@@H](C)/C=C(\C)[C@@H]1OC(N)=O	CJWBMWUUMYCLJT-QOEXMCSSSA-N
Clemizole	Clc1ccc(Cn2c(CN3CCCC3)nc3ccccc32)cc1	CJXAEXPPLWQRFR-UHFFFAOYSA-N																									6	5.2	4.6							6.7
PK-THPP	CCCC(=O)C1CCN(c2ncnc3c2CN(C(=O)c2ccc(-c4ccccc4)cc2)CC3)CC1	CJZGRIRZVHNUSM-UHFFFAOYSA-N
Nestoron	C=C1C[C@H]2[C@@H]3CCC4=CC(=O)CC[C@@H]4[C@H]3CC[C@]2(C)[C@@]1(OC(C)=O)C(C)=O	CKFBRGLGTWAVLG-GOMYTPFNSA-N
Amylmetacresol	CCCCCc1ccc(C)cc1O	CKGWFZQGEQJZIL-UHFFFAOYSA-N
Sulbutiamine	C/C(=C(\CCOC(=O)C(C)C)SS/C(CCOC(=O)C(C)C)=C(/C)N(C=O)Cc1cnc(C)nc1N)N(C=O)Cc1cnc(C)nc1N	CKHJPWQVLKHBIH-ZDSKVHJSSA-N
Z4942813947	C=CC(=O)N1CC(C(C)NC(=O)C(C)=Cc2ccc(F)c(F)c2)C1	CKHUYEVLCRVTLM-UHFFFAOYSA-N
VU0238429	COc1ccc(CN2C(=O)C(=O)c3cc(OC(F)(F)F)ccc32)cc1	CKLGZXFOLMHCMC-UHFFFAOYSA-N
Cipargamin	C[C@H]1Cc2c([nH]c3cc(Cl)c(F)cc23)[C@@]2(N1)C(=O)Nc1ccc(Cl)cc12	CKLPLPZSUQEDRT-WPCRTTGESA-N																											5.27								4.52
Oltipraz	Cc1c(-c2cnccn2)ssc1=S	CKNAQFVBEHDJQV-UHFFFAOYSA-N
2'-Deoxycytidine (hydrochloride)	Nc1ccn([C@H]2C[C@H](O)[C@@H](CO)O2)c(=O)n1	CKTSBUTUHBMZGZ-SHYZEUOFSA-N
Z4942813072	C=CC(=O)N1Cc2ccccc2CC1CNC(=O)c1cc2ccc(OC)cc2[nH]1	CLEJRYKZXNOTGE-UHFFFAOYSA-N
PF-05180999	Cc1nc(-c2cnn(C)c2-c2ccc(C(F)(F)F)cn2)c2c(N3CCC3)ncnn12	CLGCHUKGBICQTE-UHFFFAOYSA-N
Clonixin	Cc1c(Cl)cccc1Nc1ncccc1C(=O)O	CLOMYZFHNHFSIQ-UHFFFAOYSA-N
Fadrozole	N#Cc1ccc(C2CCCc3cncn32)cc1	CLPFFLWZZBQMAO-UHFFFAOYSA-N
NVP-CGM097	COc1cc2c(cc1OC(C)C)[C@H](c1ccc(Cl)cc1)N(c1ccc(N(C)C[C@H]3CC[C@H](N4CCN(C)C(=O)C4)CC3)cc1)C(=O)C2	CLRSLRWKONPSRQ-IIPSPAQQSA-N																										4.77
Z2685356982	c1ccc(CN2CCCC(c3nc(-c4c[nH]cn4)no3)C2)cc1	CLSISZDUCVMURZ-UHFFFAOYSA-N
Bromisoval	CC(C)C(Br)C(=O)NC(N)=O	CMCCHHWTTBEZNM-UHFFFAOYSA-N
cinoxate	CCOCCOC(=O)/C=C/c1ccc(OC)cc1	CMDKPGRTAQVGFQ-RMKNXTFCSA-N
Oxybuprocaine HCl	CCCCOc1cc(C(=O)OCCN(CC)CC)ccc1N	CMHHMUWAYWTMGS-UHFFFAOYSA-N																									5.2
CI-966	O=C(O)C1=CCCN(CCOC(c2ccc(C(F)(F)F)cc2)c2ccc(C(F)(F)F)cc2)C1	CMHQDSBIBSKHFP-UHFFFAOYSA-N																										4.4	5.6
LGX818	COC(=O)N[C@@H](C)CNc1nccc(-c2cn(C(C)C)nc2-c2cc(Cl)cc(NS(C)(=O)=O)c2F)n1	CMJCXYNUCSMDBY-ZDUSSCGKSA-N
Catharanthine	CCC1=C[C@@H]2CN3CCc4c([nH]c5ccccc45)[C@@](C(=O)OC)(C2)[C@@H]13	CMKFQVZJOWHHDV-NQZBTDCJSA-N
Trenbolone acetate	CC(=O)O[C@H]1CC[C@H]2[C@@H]3CCC4=CC(=O)CCC4=C3C=C[C@]12C	CMRJPMODSSEAPL-FYQPLNBISA-N
Torcetrapib	CCOC(=O)N1c2ccc(C(F)(F)F)cc2[C@@H](N(Cc2cc(C(F)(F)F)cc(C(F)(F)F)c2)C(=O)OC)C[C@H]1CC	CMSGWTNRGKRWGS-NQIIRXRSSA-N
Cyclophosphamide	O=P1(N(CCCl)CCCl)NCCCO1	CMSMOCZEIVJLDB-UHFFFAOYSA-N
Cyclophosphamide Monohydrate	O=P1(N(CCCl)CCCl)NCCCO1	CMSMOCZEIVJLDB-UHFFFAOYSA-N
Alobresib	Cc1noc(C)c1-c1cc(C(O)(c2ccccn2)c2ccccn2)c2[nH]c(C3CC3)nc2c1	CMSUJGUHYXQSOK-UHFFFAOYSA-N																																															8.035
Naproxen Sodium	COc1ccc2cc([C@H](C)C(=O)[O-])ccc2c1	CMWTZPSULFXXJA-VIFPVBQESA-M
Naproxen	COc1ccc2cc([C@H](C)C(=O)O)ccc2c1	CMWTZPSULFXXJA-VIFPVBQESA-N
Naproxen	COc1ccc2cc([C@H](C)C(=O)O)ccc2c1	CMWTZPSULFXXJA-VIFPVBQESA-N
Ro-48-8071	C=CCN(C)CCCCCCOc1ccc(C(=O)c2ccc(Br)cc2)c(F)c1	CMYCCJYVZIMDFU-UHFFFAOYSA-N
KG-5	CSc1nc(N)cc(Oc2ccc(-c3nnc(Nc4cccc(C(F)(F)F)c4)[nH]3)cc2)n1	CMYHZFCJPORPHY-UHFFFAOYSA-N
Benzydamine HCl	CN(C)CCCOc1nn(Cc2ccccc2)c2ccccc12	CNBGNNVCVSKAQZ-UHFFFAOYSA-N																									5.1
DC-260126	CCCCc1ccc(NS(=O)(=O)c2ccc(F)cc2)cc1	CNGHPXKWPGIDSK-UHFFFAOYSA-N
Naphazoline HCl	c1ccc2c(CC3=NCCN3)cccc2c1	CNIIGCLFLJGOGP-UHFFFAOYSA-N																									5.1
Vicriviroc (maleate)	COC[C@@H](c1ccc(C(F)(F)F)cc1)N1CCN(C2(C)CCN(C(=O)c3c(C)ncnc3C)CC2)C[C@@H]1C	CNPVJJQCETWNEU-CYFREDJKSA-N
Taltobulin (trifluoroacetate)	CN[C@H](C(=O)N[C@H](C(=O)N(C)[C@H](/C=C(\C)C(=O)O)C(C)C)C(C)(C)C)C(C)(C)c1ccccc1	CNTMOLDWXSVYKD-PSRNMDMQSA-N
Proflavine Hemisulfate	Nc1ccc2cc3ccc(N)cc3nc2c1.Nc1ccc2cc3ccc(N)cc3nc2c1	COCPDCJBMCBWNV-UHFFFAOYSA-N
TCS-OX2-29	COc1cc2c(cc1OC)CN(C(=O)[C@@H](NCc1ccncc1)C(C)(C)C)CC2	COFVZFLCAOUMJT-OAQYLSRUSA-N
Indigo	O=C1/C(=C2\Nc3ccccc3C2=O)Nc2ccccc21	COHYTHOBJLSHDF-BUHFOSPRSA-N																																					4.55
Tirofiban Hydrochloride	CCCCS(=O)(=O)N[C@@H](Cc1ccc(OCCCCC2CCNCC2)cc1)C(=O)O	COKMIXFXJJXBQG-NRFANRHFSA-N
Nelotanserin	COc1ccc(NC(=O)Nc2ccc(F)cc2F)cc1-c1c(Br)cnn1C	COSPVUFTLGQDQL-UHFFFAOYSA-N
Olodaterol hydrochloride	COc1ccc(CC(C)(C)NC[C@H](O)c2cc(O)cc3c2OCC(=O)N3)cc1	COUYJEVMBVSIHV-SFHVURJKSA-N
Busulfan	CS(=O)(=O)OCCCCOS(C)(=O)=O	COVZYZSDYWQREU-UHFFFAOYSA-N
Busulfan	CS(=O)(=O)OCCCCOS(C)(=O)=O	COVZYZSDYWQREU-UHFFFAOYSA-N
Z4942813818	C=CC(=O)N[C@@H]1CCCN(C(=O)C2CC(c3ccc(OC(F)(F)F)cc3)C2)C1	COWVNCJHOJDCHF-UYSNPLJNSA-N
Evans Blue	Cc1cc(-c2ccc(/N=N/c3ccc4c(S(=O)(=O)[O-])cc(S(=O)(=O)[O-])c(N)c4c3O)c(C)c2)ccc1/N=N/c1ccc2c(S(=O)(=O)[O-])cc(S(=O)(=O)[O-])c(N)c2c1O	COXVTLYNGOIATD-HVMBLDELSA-J
evans-blue	Cc1cc(-c2ccc(/N=N/c3ccc4c(S(=O)(=O)O)cc(S(=O)(=O)O)c(N)c4c3O)c(C)c2)ccc1/N=N/c1ccc2c(S(=O)(=O)O)cc(S(=O)(=O)O)c(N)c2c1O	COXVTLYNGOIATD-HVMBLDELSA-N
Flubendazole	COC(=O)Nc1nc2cc(C(=O)c3ccc(F)cc3)ccc2[nH]1	CPEUVMUXAHMANV-UHFFFAOYSA-N
Phenacetin	CCOc1ccc(NC(C)=O)cc1	CPJSUEIXXCENMM-UHFFFAOYSA-N
Talc	O=[Mg]	CPLXHLVBOLITMK-UHFFFAOYSA-N
TGX-221	Cc1cc(C(C)Nc2ccccc2)c2nc(N3CCOCC3)cc(=O)n2c1	CPRAGQJXBLMUEL-UHFFFAOYSA-N
Procarbazine HCl	CNNCc1ccc(C(=O)NC(C)C)cc1	CPTBDICYNRMXFX-UHFFFAOYSA-N																																		5.3
Procarbazine HCl	CNNCc1ccc(C(=O)NC(C)C)cc1	CPTBDICYNRMXFX-UHFFFAOYSA-N																																		5.3
Palonosetron	O=C1c2cccc3c2[C@H](CCC3)CN1[C@@H]1CN2CCC1CC2	CPZBLNMUGSZIPR-NVXWUHKLSA-N																																			5.5500000000000025
Palonosetron HCl	O=C1c2cccc3c2[C@H](CCC3)CN1[C@@H]1CN2CCC1CC2	CPZBLNMUGSZIPR-NVXWUHKLSA-N																																			5.5500000000000025
Tafenoquine (Succinate)	COc1cc(C)c2c(Oc3cccc(C(F)(F)F)c3)c(OC)cc(NC(C)CCCN)c2n1.O=C(O)CCC(=O)O	CQBKFGJRAOXYIP-UHFFFAOYSA-N
UNC669	O=C(c1cncc(Br)c1)N1CCC(N2CCCC2)CC1	CQERVFFAOOUFEQ-UHFFFAOYSA-N
Z1455830073	N[C@@H]1CCN(C(=O)c2cccc(-n3ccnc3)c2)C1	CQEUGVRVASJTSL-GFCCVEGCSA-N
TC-S-7004	COc1ncc2cc(C(=O)Nc3cc(C(=O)NCc4cccc(Cl)c4)ccc3Cl)c(=O)[nH]c2n1	CQKBSRPVZZLCJE-UHFFFAOYSA-N
2-Methoxyestradiol (2-MeOE2)	COc1cc2c(cc1O)CC[C@@H]1[C@@H]2CC[C@]2(C)[C@@H](O)CC[C@@H]12	CQOQDQWUFQDJMK-SSTWWWIQSA-N
2-Methoxyestradiol	COc1cc2c(cc1O)CCC1C2CCC2(C)C(O)CCC12	CQOQDQWUFQDJMK-UHFFFAOYSA-N																										4.5
Z4942814106	C=CC(=O)N1CC(NC(=O)c2ccc(Cn3cccn3)o2)Cc2ccccc21	CQRHWHQCDFZLTM-UHFFFAOYSA-N
OTX008	CN(C)CCNC(=O)COc1c2cccc1Cc1cccc(c1OCC(=O)NCCN(C)C)Cc1cccc(c1OCC(=O)NCCN(C)C)Cc1cccc(c1OCC(=O)NCCN(C)C)C2	CQVAQQNDZCZBSU-UHFFFAOYSA-N
Rilmenidine Phosphate	C1COC(NC(C2CC2)C2CC2)=N1	CQXADFVORZEARL-UHFFFAOYSA-N																									5.65	4.949999999999998	5
Indirubin	O=C1Nc2ccccc2/C1=C1\Nc2ccccc2C1=O	CRDNMYFJWFXOCH-BUHFOSPRSA-N
Mesoridazine Besylate	CN1CCCCC1CCN1c2ccccc2Sc2ccc(S(C)=O)cc21.O=S(=O)(O)c1ccccc1	CRJHBCPQHRVYBS-UHFFFAOYSA-N
Lawsone	O=C1C=C(O)C(=O)c2ccccc21	CSFWPUWCSPOLJW-UHFFFAOYSA-N
tempol	CC1(C)CC(O)CC(C)(C)N1O	CSGAUKGQUCHWDP-UHFFFAOYSA-N
BMS-690514	COc1cccc(Nc2ncnn3ccc(CN4CC[C@@H](N)[C@H](O)C4)c23)c1	CSGQVNMSRKWUSH-IAGOWNOFSA-N
Cebranopadol	CN(C)[C@]1(c2ccccc2)CC[C@]2(CC1)OCCc1c3cc(F)ccc3[nH]c12	CSMVOZKEWSOFER-RQNOJGIXSA-N
tiprenolol	CSc1ccccc1OCC(O)CNC(C)C	CSUNLSYSEQIDMO-UHFFFAOYSA-N
A-769662	N#Cc1c(O)nc2scc(-c3ccc(-c4ccccc4O)cc3)c2c1O	CTESJDQKVOEUOY-UHFFFAOYSA-N
SU14813	Cc1[nH]c(/C=C2/C(=O)Nc3ccc(F)cc32)c(C)c1C(=O)NC[C@H](O)CN1CCOCC1	CTNPALGJUAXMMC-HKJBKDEOSA-N
Cloxiquine	Oc1ccc(Cl)c2cccnc12	CTQMJYWDVABFRZ-UHFFFAOYSA-N
Oxcarbazepine	NC(=O)N1c2ccccc2CC(=O)c2ccccc21	CTRLABGOLIVAIY-UHFFFAOYSA-N
Chloroquinoxaline sulfonamide	Nc1ccc(S(=O)(=O)Nc2cnc3c(Cl)cccc3n2)cc1	CTSNHMQGVWXIEG-UHFFFAOYSA-N
usniacin-(+)	CC(=O)c1c(O)c(C)c(O)c2c1OC1=CC(=O)C(C(C)=O)C(=O)[C@@]12C	CUCUKLJLRRAKFN-MCEAHNFKSA-N
Usnic acid	CC(=O)c1c(O)c(C)c(O)c2c1OC1=CC(=O)C(C(C)=O)C(=O)C12C	CUCUKLJLRRAKFN-UHFFFAOYSA-N
Lucitanib	CNC(=O)c1cccc2cc(Oc3ccnc4cc(OCC5(N)CC5)c(OC)cc34)ccc12	CUDVHEFYRIWYQD-UHFFFAOYSA-N																					8									8.15			7.76					7.6
Dexmedetomidine	Cc1cccc([C@H](C)c2cnc[nH]2)c1C	CUHVIMMYOGQXCV-NSHDSACASA-N																									4.9	6.8	6.7							5.3
Dexmedetomidine HCl	Cc1cccc([C@H](C)c2cnc[nH]2)c1C	CUHVIMMYOGQXCV-NSHDSACASA-N																									4.9	6.8	6.7							5.3
Medetomidine HCl	Cc1cccc(C(C)c2c[nH]cn2)c1C	CUHVIMMYOGQXCV-UHFFFAOYSA-N
Pazopanib	Cc1ccc(Nc2nccc(N(C)c3ccc4c(C)n(C)nc4c3)n2)cc1S(N)(=O)=O	CUIHSIWYWATEQL-UHFFFAOYSA-N						7.295	6.06					7.15									7.33	6.6999999999999975								8			6.85					7.52		7.13
Pazopanib HCl	Cc1ccc(Nc2nccc(N(C)c3ccc4c(C)n(C)nc4c3)n2)cc1S(N)(=O)=O	CUIHSIWYWATEQL-UHFFFAOYSA-N						7.295	6.06					7.15									7.33	6.6999999999999975								8			6.85					7.52		7.13
Pazopanib HCl	Cc1ccc(Nc2nccc(N(C)c3ccc4c(C)n(C)nc4c3)n2)cc1S(N)(=O)=O	CUIHSIWYWATEQL-UHFFFAOYSA-N						7.295	6.06					7.15									7.33	6.6999999999999975								8			6.85					7.52		7.13
Pazopanib HCl (GW786034 HCl)	Cc1ccc(Nc2nccc(N(C)c3ccc4c(C)n(C)nc4c3)n2)cc1S(N)(=O)=O	CUIHSIWYWATEQL-UHFFFAOYSA-N						7.295	6.06					7.15									7.33	6.6999999999999975								8			6.85					7.52		7.13
Benznidazole	O=C(Cn1ccnc1[N+](=O)[O-])NCc1ccccc1	CULUWZNBISUWAS-UHFFFAOYSA-N																									4.11	4.01
Dicyclomine HCl	CCN(CC)CCOC(=O)C1(C2CCCCC2)CCCCC1	CURUTKGFNZGFSE-UHFFFAOYSA-N																									5.199999999999998	5.4499999999999975									4.69
Z1051213348	O=c1oc2ccccc2n1CCCN1CCCC(c2ccn[nH]2)C1	CUSTXTSSAXZKBR-UHFFFAOYSA-N
Metronidazole Benzoate	Cc1ncc([N+](=O)[O-])n1CCOC(=O)c1ccccc1	CUUCCLJJOWSASK-UHFFFAOYSA-N
Saccharin	O=C1NS(=O)(=O)c2ccccc21	CVHZOJJKTDOEJC-UHFFFAOYSA-N
2-Methylhexanoic acid	CCCCC(C)C(=O)O	CVKMFSAVYPAZTQ-UHFFFAOYSA-N
NS-309	O=C1Nc2c(ccc(Cl)c2Cl)C1=NO	CVOUSAVHMDXCKG-UHFFFAOYSA-N
Creatine monohydrate	CN(CC(=O)O)C(=N)N	CVSVTCORWBXHQV-UHFFFAOYSA-N
Quizartinib (AC220)	CC(C)(C)c1cc(NC(=O)Nc2ccc(-c3cn4c(n3)sc3cc(OCCN5CCOCC5)ccc34)cc2)no1	CVWXJKQAOSCOAB-UHFFFAOYSA-N					7.55							7.38									5.31																	6.37
carbaril	CNC(=O)Oc1cccc2ccccc12	CVXBEEMKQHEXEN-UHFFFAOYSA-N
Carbaryl	CNC(=O)Oc1cccc2ccccc12	CVXBEEMKQHEXEN-UHFFFAOYSA-N
Naringin Dihydrochalcone	C[C@@H]1O[C@@H](O[C@H]2[C@H](Oc3cc(O)c(C(=O)CCc4ccc(O)cc4)c(O)c3)O[C@H](CO)[C@@H](O)[C@@H]2O)[C@H](O)[C@H](O)[C@H]1O	CWBZAESOUBENAP-QVNVHUMTSA-N
naringin-dihydrochalcone	C[C@@H]1O[C@@H](O[C@@H]2[C@H](Oc3cc(O)c(C(=O)CCc4ccc(O)cc4)c(O)c3)O[C@H](CO)[C@@H](O)[C@@H]2O)[C@H](O)[C@H](O)[C@H]1O	CWBZAESOUBENAP-WMKOAESCSA-N
BKM120 (NVP-BKM120)	Nc1cc(C(F)(F)F)c(-c2cc(N3CCOCC3)nc(N3CCOCC3)n2)cn1	CWHUFRVAEUJCEF-UHFFFAOYSA-N
BKM120 (NVP-BKM120, Buparlisib)	Nc1cc(C(F)(F)F)c(-c2cc(N3CCOCC3)nc(N3CCOCC3)n2)cn1	CWHUFRVAEUJCEF-UHFFFAOYSA-N
Buparlisib (BKM120, NVP-BKM120)	Nc1cc(C(F)(F)F)c(-c2cc(N3CCOCC3)nc(N3CCOCC3)n2)cn1	CWHUFRVAEUJCEF-UHFFFAOYSA-N
Chlorogenic Acid	O=C(/C=C/c1ccc(O)c(O)c1)O[C@@H]1C[C@](O)(C(=O)O)C[C@@H](O)[C@H]1O	CWVRJTMFETXNAD-JUHZACGLSA-N
Z1824035027	NC(=O)CC1CCCN(CCCc2c(F)cccc2Cl)C1	CWXYBAKSDAIXOE-UHFFFAOYSA-N
Betamipron	O=C(O)CCNC(=O)c1ccccc1	CWXYHOHYCJXYFQ-UHFFFAOYSA-N
Vindoline	CC[C@]12C=CCN3CC[C@]4(c5ccc(OC)cc5N(C)[C@H]4[C@@](O)(C(=O)OC)[C@@H]1OC(C)=O)[C@@H]32	CXBGOBGJHGGWIE-IYJDUVQVSA-N
GLPG0187	COc1ccc(S(=O)(=O)N[C@@H](CNc2nc(C)nc(N3CCC(c4ccc5c(n4)NCCC5)CC3)c2C)C(=O)O)cc1	CXHCNOMGODVIKB-VWLOTQADSA-N
KH-CB19	CCOC(=O)c1c(/C(C#N)=C\N)c2ccc(Cl)c(Cl)c2n1C	CXJCGSPAPOTTSF-VURMDHGXSA-N
Sebacic acid	O=C(O)CCCCCCCCC(=O)O	CXMXRPHRNRROMY-UHFFFAOYSA-N
Phenytoin Sodium	O=C1N=C([O-])NC1(c1ccccc1)c1ccccc1	CXOFVDLJLONNDW-UHFFFAOYSA-M																											4.4
Phenytoin	O=C1NC(=O)C(c2ccccc2)(c2ccccc2)N1	CXOFVDLJLONNDW-UHFFFAOYSA-N																											4.4								3.81
Phenytoin sodium	O=C1NC(=O)C(c2ccccc2)(c2ccccc2)N1	CXOFVDLJLONNDW-UHFFFAOYSA-N																											4.4								3.81
Z839815062	Cc1c(NCC(=O)Nc2ccc(F)c(F)c2)cccc1N1CCCC1=O	CXQGLVQGOFKWKU-UHFFFAOYSA-N
Foretinib (GSK1363089)	COc1cc2c(Oc3ccc(NC(=O)C4(C(=O)Nc5ccc(F)cc5)CC4)cc3F)ccnc2cc1OCCCN1CCOCC1	CXQHYVUVSFXTMY-UHFFFAOYSA-N					8.27							8.34					5.52			8.53	8.55		7.9049999999999985							8.17	8.96							8.82		8.17
Foretinib (GSK1363089, XL880)	COc1cc2c(Oc3ccc(NC(=O)C4(C(=O)Nc5ccc(F)cc5)CC4)cc3F)ccnc2cc1OCCCN1CCOCC1	CXQHYVUVSFXTMY-UHFFFAOYSA-N					8.27							8.34					5.52			8.53	8.55		7.9049999999999985							8.17	8.96							8.82		8.17
Taxifolin (Dihydroquercetin)	O=C1c2c(O)cc(O)cc2O[C@H](c2ccc(O)c(O)c2)[C@H]1O	CXQWRCVTCMQVQX-LSDHHAIUSA-N																																								4.73
1-EBIO	CCn1c(=O)[nH]c2ccccc21	CXUCKELNYMZTRT-UHFFFAOYSA-N
sulisobenzone	COc1cc(O)c(C(=O)c2ccccc2)cc1S(=O)(=O)O	CXVGEDCSTKKODG-UHFFFAOYSA-N
Sulisobenzone	COc1cc(O)c(C(=O)c2ccccc2)cc1S(=O)(=O)O	CXVGEDCSTKKODG-UHFFFAOYSA-N
Chlortetracycline (hydrochloride)	CN(C)[C@@H]1C(O)=C(C(N)=O)C(=O)[C@@]2(O)C(O)=C3C(=O)c4c(O)ccc(Cl)c4[C@@](C)(O)[C@H]3C[C@@H]12	CYDMQBQPVICBEU-XRNKAMNCSA-N
Chlortetracycline HCl	CN(C)[C@@H]1C(O)=C(C(N)=O)C(=O)[C@]2(O)C(O)=C3C(=O)c4c(O)ccc(Cl)c4[C@@](C)(O)C3C[C@@H]12	CYDMQBQPVICBEU-ZKCDXKTISA-N
L-Ascorbyl-6-palmitate	CCCCCCCCCCCCCCCC(=O)OC[C@H](O)[C@H]1OC(=O)C(=O)C1O	CYJPUZLKFAUFHF-PRZWFREHSA-N
stobadine	Cc1ccc2c(c1)C1CN(C)CCC1N2	CYJQCYXRNNCURD-UHFFFAOYSA-N
CID-2745687	COC(=O)c1cnn(-c2ccc(F)cc2F)c1/C=N/N=C(\S)NC(C)(C)C	CYNLZIBKERMMOA-AWQFTUOYSA-N
Selumetinib (AZD6244)	Cn1cnc2c(F)c(Nc3ccc(Br)cc3Cl)c(C(=O)NOCCO)cc21	CYOHGALHFOKKQC-UHFFFAOYSA-N
Z4942813636	C=CC(=O)N1CC(O)(CNC(=O)C2CC(c3cnn(C)c3)=NO2)C1	CZCJXZCKSNIZFE-UHFFFAOYSA-N
Raltegravir potassium	Cc1nnc(C(=O)NC(C)(C)c2nc(C(=O)NCc3ccc(F)cc3)c([O-])c(=O)n2C)o1	CZFFBEXEKNGXKS-UHFFFAOYSA-M
Raltegravir (MK-0518)	Cc1nnc(C(=O)NC(C)(C)c2nc(C(=O)NCc3ccc(F)cc3)c(O)c(=O)n2C)o1	CZFFBEXEKNGXKS-UHFFFAOYSA-N
Angiotensin II human Acetate	CC[C@H](C)[C@H](NC(=O)[C@H](Cc1ccc(O)cc1)NC(=O)[C@@H](NC(=O)[C@H](CCCNC(=N)N)NC(=O)[C@@H](N)CC(=O)O)C(C)C)C(=O)N[C@@H](Cc1c[nH]cn1)C(=O)N1CCC[C@H]1C(=O)N[C@@H](Cc1ccccc1)C(=O)O	CZGUSIXMZVURDU-JZXHSEFVSA-N
LY 294002	O=c1cc(N2CCOCC2)oc2c(-c3ccccc3)cccc12	CZQHHVNHHHRRDU-UHFFFAOYSA-N																5.69									4.6	5.15	4.4							5													4.91
LY294002	O=c1cc(N2CCOCC2)oc2c(-c3ccccc3)cccc12	CZQHHVNHHHRRDU-UHFFFAOYSA-N																5.69									4.6	5.15	4.4							5													4.91
centazolone	Nn1cnc2cc3ccccc3cc2c1=O	CZXUQBVMAUWSBX-UHFFFAOYSA-N
TC-S-7005	C[C@H](Nc1cc2c(-c3ccc4c(c3)OCO4)noc2cn1)c1ccccc1	DAAGOCSHXCDWDY-ZDUSSCGKSA-N																6.67
eterobarb	CCC1(c2ccccc2)C(=O)N(COC)C(=O)N(COC)C1=O	DACOQFZGGLCXMA-UHFFFAOYSA-N
Ro-67-7476	Cc1ccc(S(=O)(=O)N2CCC[C@H]2c2ccc(F)cc2)cc1	DAEHFYNGSSBGSS-KRWDZBQOSA-N
fenigam	NCC(CC(=O)O)c1ccccc1	DAFOCGYVTAOKAJ-UHFFFAOYSA-N
T-5224	O=C(O)CCc1cc(C(=O)c2ccc(OC3CCCC3)cc2O)ccc1OCc1ccc2c(O)noc2c1	DALCQQSLNPLQFZ-UHFFFAOYSA-N
Monomethyl auristatin E (MMAE)	CC[C@H](C)[C@@H]([C@@H](CC(=O)N1CCC[C@H]1[C@H](OC)[C@@H](C)C(=O)N[C@H](C)[C@@H](O)c1ccccc1)OC)N(C)C(=O)[C@@H](NC(=O)[C@@H](NC)C(C)C)C(C)C	DASWEROEPLKSEI-UIJRFTGLSA-N
Cefetamet pivoxil (hydrochloride)	CO/N=C(\C(=O)N[C@@H]1C(=O)N2C(C(=O)OCOC(=O)C(C)(C)C)=C(C)CS[C@H]12)c1csc(N)n1	DASYMCLQENWCJG-XUKDPADISA-N
Cefetamet pivoxil hydrochloride	CO/N=C(\C(=O)N[C@@H]1C(=O)N2C(C(=O)OCOC(=O)C(C)(C)C)=C(C)CS[C@H]12)c1csc(N)n1	DASYMCLQENWCJG-XUKDPADISA-N
L-Theanine	CCNC(=O)CC[C@H](N)C(=O)O	DATAGRPVKZEWHA-YFKPBYRVSA-N
Veratric acid	COc1ccc(C(=O)O)cc1OC	DAUAQNGYDSHRET-UHFFFAOYSA-N
Rhynchophylline	CC[C@H]1CN2CC[C@]3(C(=O)Nc4ccccc43)[C@@H]2C[C@@H]1/C(=C\OC)C(=O)OC	DAXYUDFNWXHGBE-KAXDATADSA-N
Aleglitazar	CO[C@@H](Cc1ccc(OCCc2nc(-c3ccccc3)oc2C)c2ccsc12)C(=O)O	DAYKLWSKQJBGCS-NRFANRHFSA-N
Probenecid	CCCN(CCC)S(=O)(=O)c1ccc(C(=O)O)cc1	DBABZHXKTCFAPX-UHFFFAOYSA-N
Finasteride	CC(C)(C)NC(=O)[C@H]1CC[C@H]2[C@@H]3CC[C@H]4NC(=O)C=C[C@]4(C)[C@H]3CC[C@]12C	DBEPLOCGEIEOCV-WSBQPABSSA-N																											5.7							6
2,4-dichlorobenzyl alcohol	OCc1ccc(Cl)cc1Cl	DBHODFSFBXJZNY-UHFFFAOYSA-N
Lubiprostone	CCCCC(F)(F)C(=O)CC[C@H]1[C@H](O)CC(=O)[C@@H]1CCCCCCC(=O)O	DBVFKLAGQHYVGQ-BFYDXBDKSA-N
Etidronate	CC(O)(P(=O)(O)O)P(=O)(O)O	DBVJJBKOTRCVKF-UHFFFAOYSA-N
Cephalomannine	C/C=C(\C)C(=O)N[C@@H](c1ccccc1)[C@@H](O)C(=O)O[C@H]1C[C@@]2(O)[C@@H](OC(=O)c3ccccc3)[C@H]3[C@](C)(C(=O)[C@H](OC(C)=O)C(=C1C)C2(C)C)[C@@H](O)C[C@H]1OC[C@]13OC(C)=O	DBXFAPJCZABTDR-WBYYIXQISA-N
Fesoterodine Fumarate	CC(C)C(=O)Oc1ccc(CO)cc1[C@H](CCN(C(C)C)C(C)C)c1ccccc1	DCCSDBARQIPTGU-HSZRJFAPSA-N
Diclofenac Epolamine	O=C(O)Cc1ccccc1Nc1c(Cl)cccc1Cl.OCCN1CCCC1	DCERVXIINVUMKU-UHFFFAOYSA-N
Diclofenac Potassium	O=C([O-])Cc1ccccc1Nc1c(Cl)cccc1Cl	DCOPUUMXTXDBNB-UHFFFAOYSA-M																											5.4499999999999975
Diclofenac Sodium	O=C([O-])Cc1ccccc1Nc1c(Cl)cccc1Cl	DCOPUUMXTXDBNB-UHFFFAOYSA-M																											5.4499999999999975
Diclofenac acid	O=C(O)Cc1ccccc1Nc1c(Cl)cccc1Cl	DCOPUUMXTXDBNB-UHFFFAOYSA-N
DAA-1106	COc1ccc(OC)c(CN(C(C)=O)c2cc(F)ccc2Oc2ccccc2)c1	DCRZYADKQRHHSF-UHFFFAOYSA-N
(-)-Verbenone	CC1=CC(=O)[C@H]2C[C@@H]1C2(C)C	DCSCXTJOXBUFGB-JGVFFNPUSA-N
cisapride	COc1cc(N)c(Cl)cc1C(=O)N[C@@H]1CCN(CCCOc2ccc(F)cc2)C[C@@H]1OC	DCSUBABJRXZOMT-IRLDBZIGSA-N																																			7.92
Cisapride	COc1cc(N)c(Cl)cc1C(=O)N[C@H]1CCN(CCCOc2ccc(F)cc2)C[C@H]1OC	DCSUBABJRXZOMT-RBBKRZOGSA-N																									6.6	6.1									7.16
Cisapride hydrate	COc1cc(N)c(Cl)cc1C(=O)N[C@H]1CCN(CCCOc2ccc(F)cc2)C[C@H]1OC	DCSUBABJRXZOMT-RBBKRZOGSA-N																									6.6	6.1									7.16
L(+)-Asparagine monohydrate	NC(=O)C[C@H](N)C(=O)O	DCXYFEDJOCDNAF-REOHCLBHSA-N
CNDAC (hydrochloride)	N#C[C@H]1[C@H](O)[C@@H](CO)O[C@H]1n1ccc(N)nc1=O	DCYBPMFXJCWXNB-JWIUVKOKSA-N
myricitrin	C[C@@H]1O[C@@H](Oc2c(-c3cc(O)c(O)c(O)c3)oc3cc(O)cc(O)c3c2=O)[C@@H](O)[C@H](O)[C@H]1O	DCYOADKBABEMIQ-FLCVNNLFSA-N
Myricitrin	C[C@@H]1O[C@@H](Oc2c(-c3cc(O)c(O)c(O)c3)oc3cc(O)cc(O)c3c2=O)[C@H](O)[C@H](O)[C@H]1O	DCYOADKBABEMIQ-OWMUPTOHSA-N
Isavuconazole	C[C@@H](c1nc(-c2ccc(C#N)cc2)cs1)[C@](O)(Cn1cncn1)c1cc(F)ccc1F	DDFOUSQFMYRUQK-RCDICMHDSA-N
pinaverium	COc1cc(Br)c(C[N+]2(CCOCCC3CC[C@H]4C[C@@H]3C4(C)C)CCOCC2)cc1OC	DDHUTBKXLWCZCO-GFUWAVFVSA-N
Pinaverium bromide	COc1cc(Br)c(C[N+]2(CCOCCC3CCC4CC3C4(C)C)CCOCC2)cc1OC	DDHUTBKXLWCZCO-UHFFFAOYSA-N
Vinpocetine	CCOC(=O)C1=C[C@]2(CC)CCCN3CCc4c(n1c1ccccc41)[C@@H]32	DDNCQMVWWZOMLN-IRLDBZIGSA-N																																			7.41
Creatinine	CN1CC(=O)NC1=N	DDRJAANPRJIHGJ-UHFFFAOYSA-N
acetylsalicylsalicylic-acid	CC(=O)Oc1ccccc1C(=O)Oc1ccccc1C(=O)O	DDSFKIFGAPZBSR-UHFFFAOYSA-N																											4.8
ERK5-IN-1	COc1cc(N2CCN(C)CC2)ccc1Nc1ncc2c(n1)N(C)c1ccccc1C(=O)N2C	DDTPGANIPBKTNU-UHFFFAOYSA-N																																															6.05
Griseofulvin	COC1=CC(=O)C[C@@H](C)[C@]12Oc1c(Cl)c(OC)cc(OC)c1C2=O	DDUHZTYCFQRHIY-RBHXEPJQSA-N
ethoxyquin	CCOc1ccc2c(c1)C(C)=CC(C)(C)N2	DECIPOUIJURFOJ-UHFFFAOYSA-N																									5.6	4.9	5.7							7.3
Ethoxyquin	CCOc1ccc2c(c1)C(C)=CC(C)(C)N2	DECIPOUIJURFOJ-UHFFFAOYSA-N																									5.6	4.9	5.7							7.3
CP 673451	COCCOc1ccc2c(c1)ncn2-c1ccc2cccc(N3CCC(N)CC3)c2n1	DEEOXSOLTLIWMG-UHFFFAOYSA-N
CP-673451	COCCOc1ccc2c(c1)ncn2-c1ccc2cccc(N3CCC(N)CC3)c2n1	DEEOXSOLTLIWMG-UHFFFAOYSA-N
NSC 23766	CCN(CC)CCCC(C)Nc1nc(C)cc(Nc2ccc3nc(C)cc(N)c3c2)n1	DEFBCZWQLILOJF-UHFFFAOYSA-N
Sildenafil Citrate	CCCc1nn(C)c2c(=O)[nH]c(-c3cc(S(=O)(=O)N4CCN(C)CC4)ccc3OCC)nc12.O=C(O)CC(O)(CC(=O)O)C(=O)O	DEIYFTQMQPDXOT-UHFFFAOYSA-N
Liquiritin	O=C1C[C@@H](c2ccc(O[C@@H]3O[C@H](CO)[C@@H](O)[C@H](O)[C@H]3O)cc2)Oc2cc(O)ccc21	DEMKZLAVQYISIA-ZRWXNEIDSA-N
Pamiparib (BGB-290)	C[C@]12CCCN1CC1=NNC(=O)c3cc(F)cc4[nH]c2c1c34	DENYZIUJOTUUNY-MRXNPFEDSA-N
dazmegrel	Cc1c(Cn2ccnc2)c2ccccc2n1CCC(=O)O	DEQLGSOHGTZKFB-UHFFFAOYSA-N
Cinnarizine	C(=C/c1ccccc1)\CN1CCN(C(c2ccccc2)c2ccccc2)CC1	DERZBLKQOCDDDZ-JLHYYAGUSA-N
KPT-330	O=C(/C=C\n1cnc(-c2cc(C(F)(F)F)cc(C(F)(F)F)c2)n1)NNc1cnccn1	DEVSOMFAQLZNKR-RJRFIUFISA-N
Selinexor (KPT-330)	O=C(/C=C\n1cnc(-c2cc(C(F)(F)F)cc(C(F)(F)F)c2)n1)NNc1cnccn1	DEVSOMFAQLZNKR-RJRFIUFISA-N
GDC-0879	OCCn1cc(-c2ccc3c(c2)CC/C3=N\O)c(-c2ccncc2)n1	DEZZLWQELQORIU-RELWKKBWSA-N
AZD9496	C[C@@H]1Cc2c([nH]c3ccccc23)[C@@H](c2c(F)cc(/C=C/C(=O)O)cc2F)N1CC(C)(C)F	DFBDRVGWBHBJNR-BBNFHIFMSA-N
Z4942813303	C=CC(=O)N1CC(c2ocnc2CNC(=O)c2ccc(-n3cccn3)cc2)C1	DFBFWQMWKAPYHG-UHFFFAOYSA-N
Triptolide (PG490)	CC(C)[C@]12O[C@H]1[C@@H]1O[C@]13[C@@]1(C)CCC4=C(COC4=O)[C@@H]1C[C@@H]1O[C@@]13[C@@H]2O	DFBIRQPKNDILPW-CSNLISMGSA-N
Sevoflurane	FCOC(C(F)(F)F)C(F)(F)F	DFEYYRMXOJXZRJ-UHFFFAOYSA-N
Z4942813547	C=CC(=O)NCCCN(C)C(=O)c1cc(C2CCOCC2)on1	DFFOFCPWYFZJNA-UHFFFAOYSA-N
AZD8931	CNC(=O)CN1CCC(Oc2cc3c(Nc4cccc(Cl)c4F)ncnc3cc2OC)CC1	DFJSJLGUIXFDJP-UHFFFAOYSA-N																	8.4
AZD8931 (Sapitinib)	CNC(=O)CN1CCC(Oc2cc3c(Nc4cccc(Cl)c4F)ncnc3cc2OC)CC1	DFJSJLGUIXFDJP-UHFFFAOYSA-N																	8.4
Sapitinib (AZD8931)	CNC(=O)CN1CCC(Oc2cc3c(Nc4cccc(Cl)c4F)ncnc3cc2OC)CC1	DFJSJLGUIXFDJP-UHFFFAOYSA-N																	8.4
Berbamine	COc1cc2c3cc1Oc1c(OC)c(OC)cc4c1[C@@H](Cc1ccc(O)c(c1)Oc1ccc(cc1)C[C@@H]3N(C)CC2)N(C)CC4	DFOCUWZXJBAUSQ-URLMMPGGSA-N
Berbamine (dihydrochloride)	COc1cc2c3cc1Oc1c(OC)c(OC)cc4c1[C@@H](Cc1ccc(O)c(c1)Oc1ccc(cc1)C[C@@H]3N(C)CC2)N(C)CC4	DFOCUWZXJBAUSQ-URLMMPGGSA-N
ML161	CCCC(=O)Nc1cccc(NC(=O)c2ccccc2Br)c1	DFOVLSMXPWPCFH-UHFFFAOYSA-N
Nicotinamide (Vitamin B3)	NC(=O)c1cccnc1	DFPAKSUCGFBDDF-UHFFFAOYSA-N
Naringin	C[C@@H]1O[C@@H](O[C@H]2[C@H](Oc3cc(O)c4c(c3)O[C@H](c3ccc(O)cc3)CC4=O)O[C@H](CO)[C@@H](O)[C@@H]2O)[C@H](O)[C@H](O)[C@H]1O	DFPMSGMNTNDNHN-ZPHOTFPESA-N
Fiboflapon sodium	CCOc1ccc(-c2ccc(Cn3c(CC(C)(C)C(=O)O)c(SC(C)(C)C)c4cc(OCc5ccc(C)cn5)ccc43)cc2)cn1	DFQGDHBGRSTTHX-UHFFFAOYSA-N
Apocynin	COc1cc(C(C)=O)ccc1O	DFYRUELUNQRZTB-UHFFFAOYSA-N
Hyodeoxycholic acid (HDCA)	C[C@H](CCC(=O)O)[C@H]1CC[C@H]2[C@@H]3C[C@H](O)[C@@H]4C[C@H](O)CC[C@]4(C)[C@H]3CC[C@@]21C	DGABKXLVXPYZII-SIBKNCMHSA-N
Iopromide	COCC(=O)Nc1c(I)c(C(=O)NCC(O)CO)c(I)c(C(=O)N(C)CC(O)CO)c1I	DGAIEPBNLOQYER-UHFFFAOYSA-N
GW9508	O=C(O)CCc1ccc(NCc2cccc(Oc3ccccc3)c2)cc1	DGENZVKCTGIDRZ-UHFFFAOYSA-N
Z4703818883	CN(CCCn1ccnc1)Cc1cn2cc(Cl)ccc2n1	DGKVYWZVEQUIGN-UHFFFAOYSA-N
S1RA	Cc1cc(OCCN2CCOCC2)nn1-c1ccc2ccccc2c1	DGPGXHRHNRYVDH-UHFFFAOYSA-N
S1RA (hydrochloride)	Cc1cc(OCCN2CCOCC2)nn1-c1ccc2ccccc2c1	DGPGXHRHNRYVDH-UHFFFAOYSA-N
KHS-101	CC(C)CNc1ccnc(NCc2csc(-c3ccccc3)n2)n1	DGRJOOOHPBSAHD-UHFFFAOYSA-N
NU6027	Nc1nc(N)c(N=O)c(OCC2CCCCC2)n1	DGWXOLHKVGDQLN-UHFFFAOYSA-N
phentermine	CC(C)(N)Cc1ccccc1	DHHVAGZRUROJKS-UHFFFAOYSA-N
FRAX486	CCn1c(=O)c(-c2ccc(Cl)cc2Cl)cc2cnc(Nc3ccc(N4CCNCC4)c(F)c3)nc21	DHKFOIHIUYFSOF-UHFFFAOYSA-N
Glycine	NCC(=O)O	DHMQDGOQFOQNFH-UHFFFAOYSA-N
Lonafarnib	NC(=O)N1CCC(CC(=O)N2CCC([C@H]3c4ncc(Br)cc4CCc4cc(Cl)cc(Br)c43)CC2)CC1	DHMTURDWPRKSOA-RUZDIDTESA-N
Talipexole dihydrochloride	C=CCN1CCc2nc(N)sc2CC1	DHSSDEDRBUKTQY-UHFFFAOYSA-N
Z1289287504	O=C(NC1CCN(CCc2ccc3c(c2)CCO3)CC1)c1ccoc1	DIBVFZBTOXTWIW-UHFFFAOYSA-N
FK 3311	CC(=O)c1ccc(NS(C)(=O)=O)c(Oc2ccc(F)cc2F)c1	DIIYLGZNZGPXRR-UHFFFAOYSA-N
Paquinimod	CCc1cccc2c1c(O)c(C(=O)N(CC)c1ccccc1)c(=O)n2C	DIKSYHCCYVYKRO-UHFFFAOYSA-N
alclometasone-dipropionate	CCC(=O)OCC(=O)C1(OC(=O)CC)[C@H](C)C[C@H]2C3[C@H]([C@@H](O)C[C@@]21C)[C@@]1(C)C=CC(=O)C=C1C[C@H]3Cl	DJHCCTTVDRAMEH-VBIVFILRSA-N
Uridine 5'-monophosphate	O=c1ccn([C@@H]2O[C@H](COP(=O)(O)O)[C@@H](O)[C@H]2O)c(=O)[nH]1	DJJCXFVJDGTHFX-XVFCMESISA-N
Acipimox	Cc1cnc(C(=O)O)c[n+]1[O-]	DJQOOSBJCLSSEY-UHFFFAOYSA-N
Scutellarin	O=C(O)[C@H]1O[C@@H](Oc2cc3oc(-c4ccc(O)cc4)cc(=O)c3c(O)c2O)[C@H](O)[C@@H](O)[C@@H]1O	DJSISFGPUUYILV-ZFORQUDYSA-N
D-Pantethine	CC(C)(CO)[C@@H](O)C(=O)NCCC(=O)NCCSSCCNC(=O)CCNC(=O)[C@H](O)C(C)(C)CO	DJWYOLJPSHDSAL-ROUUACIJSA-N
Pantethine	CC(C)(CO)[C@@H](O)C(=O)NCCC(=O)NCCSSCCNC(=O)CCNC(=O)[C@H](O)C(C)(C)CO	DJWYOLJPSHDSAL-ROUUACIJSA-N
Hydroxysafflor yellow A	O=C(/C=C/c1ccc(O)cc1)C1C(=O)C([C@@H]2O[C@H](CO)[C@@H](O)[C@H](O)[C@H]2O)C(=O)C(O)([C@@H]2O[C@H](CO)[C@@H](O)[C@H](O)[C@H]2O)C1=O	DKEZDPGUJMMUCC-MKLAZEEESA-N
Vitamin K2	CC(C)=CCC/C(C)=C/CC/C(C)=C/CC/C(C)=C/CC1=C(C)C(=O)c2ccccc2C1=O	DKHGMERMDICWDU-GHDNBGIDSA-N
Almorexant (hydrochloride)	CNC(=O)[C@@H](c1ccccc1)N1CCc2cc(OC)c(OC)cc2[C@@H]1CCc1ccc(C(F)(F)F)cc1	DKMACHNQISHMDN-RPLLCQBOSA-N
Melperone	CC1CCN(CCCC(=O)c2ccc(F)cc2)CC1	DKMFBWQBDIGMHM-UHFFFAOYSA-N
CEP-32496	COc1cc2ncnc(Oc3cccc(NC(=O)Nc4cc(C(C)(C)C(F)(F)F)on4)c3)c2cc1OC	DKNUPRMJNUQNHR-UHFFFAOYSA-N																																		5.47
Amantadine HCl	NC12CC3CC(CC(C3)C1)C2	DKNWSYNQZKUICI-UHFFFAOYSA-N
Cefpirome sulfate	CO/N=C(\C(=O)N[C@@H]1C(=O)N2C(C(=O)[O-])=C(C[n+]3cccc4c3CCC4)CS[C@H]12)c1csc(N)n1	DKOQGJHPHLTOJR-WHRDSVKCSA-N
TMC353121	Cc1ccc(CCCO)c(NCc2ccc3nc(NCCCN4CCOCC4)n(Cc4nc(C)ccc4O)c3c2)c1	DKORMNNYNRPTBJ-UHFFFAOYSA-N
SB 525334	Cc1cccc(-c2nc(C(C)(C)C)[nH]c2-c2ccc3nccnc3c2)n1	DKPQHFZUICCZHF-UHFFFAOYSA-N
SB525334	Cc1cccc(-c2[nH]c(C(C)(C)C)nc2-c2ccc3nccnc3c2)n1	DKPQHFZUICCZHF-UHFFFAOYSA-N
Aprocitentan	NS(=O)(=O)Nc1ncnc(OCCOc2ncc(Br)cn2)c1-c1ccc(Br)cc1	DKULOVKANLVDEA-UHFFFAOYSA-N
PHA-767491	O=C1NCCc2[nH]c(-c3ccncc3)cc21	DKXHSOUZPMHNIZ-UHFFFAOYSA-N										6.77					5.96	6.01
Lactose	O=C[C@H](O)[C@@H](O)[C@H](O[C@@H]1O[C@H](CO)[C@H](O)[C@H](O)[C@H]1O)[C@H](O)CO	DKXNBNKWCZZMJT-JVCRWLNRSA-N
Maltose	O=C[C@H](O)[C@@H](O)[C@H](O[C@H]1O[C@H](CO)[C@@H](O)[C@H](O)[C@H]1O)[C@H](O)CO	DKXNBNKWCZZMJT-WUJBLJFYSA-N
Ketoprofen	CC(C(=O)O)c1cccc(C(=O)c2ccccc2)c1	DKYWVDODHFEZIM-UHFFFAOYSA-N
OTSSP167 (hydrochloride)	CC(=O)c1cnc2ccc(-c3cc(Cl)c(O)c(Cl)c3)nc2c1N[C@H]1CC[C@H](CN(C)C)CC1	DKZYXHCYPUVGAF-JCNLHEQBSA-N								9.39
STF-118804	Cc1ccc(S(=O)(=O)Cc2nc(-c3ccc(C(=O)NCc4cccnc4)cc3)oc2C)cc1	DLFCEZOMHBPDGI-UHFFFAOYSA-N
Carmustine	O=NN(CCCl)C(=O)NCCCl	DLGOEMSEDOSKAD-UHFFFAOYSA-N
Carmustine	O=NN(CCCl)C(=O)NCCCl	DLGOEMSEDOSKAD-UHFFFAOYSA-N
Carboprost	CCCCC[C@](C)(O)/C=C/[C@H]1[C@H](O)C[C@H](O)[C@@H]1C/C=C\CCCC(=O)O	DLJKPYFALUEJCK-IIELGFQLSA-N
Z4942813490	C=CC(=O)NCCCN(C)C(=O)c1ccn(C2CCCCC2)n1	DLKXGYLZFZORRA-UHFFFAOYSA-N
1s,2r-phenylpropanolamine	C[C@@H](N)[C@@H](O)c1ccccc1	DLNKOYKMWOXYQA-VXNVDRBHSA-N
Dihydrostreptomycin sulfate	CN[C@@H]1[C@H](O[C@H]2[C@H](O[C@@H]3[C@@H](O)[C@H](O)[C@@H](NC(=N)N)[C@H](O)[C@H]3NC(=N)N)O[C@@H](C)[C@]2(O)CO)O[C@@H](CO)[C@H](O)[C@H]1O.CN[C@@H]1[C@H](O[C@H]2[C@H](O[C@@H]3[C@@H](O)[C@H](O)[C@@H](NC(=N)N)[C@H](O)[C@H]3NC(=N)N)O[C@@H](C)[C@]2(O)CO)O[C@@H](CO)[C@H](O)[C@H]1O	DLNWBHHJUACHNB-SNGKZNBCSA-N
Hydrocortisone cypionate	C[C@]12C[C@H](O)[C@H]3[C@@H](CCC4=CC(=O)CC[C@@]43C)[C@@H]1CC[C@]2(O)C(=O)COC(=O)CCC1CCCC1	DLVOSEUFIRPIRM-KAQKJVHQSA-N
Diphenylamine Hydrochloride	c1ccc(Nc2ccccc2)cc1	DMBHHRLKUKUOEG-UHFFFAOYSA-N
Decoglurant	Nc1ccc(C#Cc2cnn3c(C(F)(F)F)cc(-c4ccc(C(F)(F)F)cc4)nc23)cn1	DMJHZVARRXJSEG-UHFFFAOYSA-N
Meropenem Trihydrate	C[C@@H](O)[C@H]1C(=O)N2C(C(=O)O)=C(S[C@@H]3CN[C@H](C(=O)N(C)C)C3)[C@H](C)[C@H]12	DMJNNHOOLUXYBV-PQTSNVLCSA-N
Meropenem	CC(O)C1C(=O)N2C(C(=O)O)=C(SC3CNC(C(=O)N(C)C)C3)C(C)C12	DMJNNHOOLUXYBV-UHFFFAOYSA-N
Loteprednol etabonate	CCOC(=O)O[C@]1(C(=O)OCCl)CC[C@H]2[C@@H]3CCC4=CC(=O)C=C[C@]4(C)[C@H]3[C@@H](O)C[C@@]21C	DMKSVUSAATWOCU-HROMYWEYSA-N
BX-912	O=C(Nc1cccc(Nc2ncc(Br)c(NCCc3c[nH]cn3)n2)c1)N1CCCC1	DMMILYKXNCVKOJ-UHFFFAOYSA-N			5.63
Mepenzolate Bromide	C[N+]1(C)CCC(OC(=O)C(O)(c2ccccc2)c2ccccc2)CC1	DMXLLYHBWUOZCZ-UHFFFAOYSA-N
Tenapanor	CN1Cc2c(Cl)cc(Cl)cc2[C@H](c2cccc(S(=O)(=O)NCCOCCOCCNC(=O)NCCCCNC(=O)NCCOCCOCCNS(=O)(=O)c3cccc([C@@H]4CN(C)Cc5c(Cl)cc(Cl)cc54)c3)c2)C1	DNHPDWGIXIMXSA-CXNSMIOJSA-N
1,2-Propanediol	CC(O)CO	DNIAPMSPPWPWGF-UHFFFAOYSA-N
Z4942813437	C=CC(=O)NCC(C)N(C)C(=O)c1cc(C2CCOCC2)on1	DNKSZNBJEAEXDO-UHFFFAOYSA-N
GW9662	O=C(Nc1ccccc1)c1cc([N+](=O)[O-])ccc1Cl	DNTSIBUQMRRYIU-UHFFFAOYSA-N																									5	4.6	5.2							6.1
MK 0893	COc1ccc2cc(-c3cc(-c4cc(Cl)cc(Cl)c4)nn3[C@@H](C)c3ccc(C(=O)NCCC(=O)O)cc3)ccc2c1	DNTVJEMGHBIUMW-IBGZPJMESA-N																										4.22	4.85
Ergosterol	CC(C)[C@@H](C)/C=C/[C@@H](C)[C@@H]1CC[C@H]2C3=CC=C4C[C@@H](O)CC[C@]4(C)[C@@H]3CC[C@]12C	DNVPQKQSNYMLRS-UYLSPUCXSA-N
(+)-JQ1	Cc1sc2c(c1C)C(c1ccc(Cl)cc1)=N[C@@H](CC(=O)OC(C)(C)C)c1nnc(C)n1-2	DNVXATUJJDPFDM-KRWDZBQOSA-N																																															7.12
Estrone	C[C@]12CC[C@@H]3c4ccc(O)cc4CC[C@H]3[C@@H]1CCC2=O	DNXHEGUUPJUMQT-CBZIJGRNSA-N
BS-181 HCl	CC(C)c1cnn2c(NCc3ccccc3)cc(NCCCCCCN)nc12	DNYBIOICMDTDAP-UHFFFAOYSA-N
daptomycin	CCCCCCCCCC(=O)N[C@@H](Cc1c[nH]c2ccccc12)C(=O)N[C@H](CC(N)=O)C(=O)N[C@@H](CC(=O)O)C(=O)N[C@@H]1C(=O)NCC(=O)N[C@@H](CCCN)C(=O)N[C@@H](CC(=O)O)C(=O)N[C@H](C)C(=O)N[C@@H](CC(=O)O)C(=O)NCC(=O)N[C@H](CO)C(=O)N[C@@H]([C@@H](C)CC(=O)O)C(=O)N[C@@H](CC(=O)c2ccccc2N)C(=O)O[C@@H]1C	DOAKLVKFURWEDJ-QAMDLYIKSA-N
Daptomycin	CCCCCCCCCC(=O)N[C@@H](Cc1c[nH]c2ccccc12)C(=O)N[C@H](CC(N)=O)C(=O)N[C@@H](CC(=O)O)C(=O)N[C@@H]1C(=O)NCC(=O)N[C@@H](CCCN)C(=O)N[C@@H](CC(=O)O)C(=O)N[C@H](C)C(=O)N[C@@H](CC(=O)O)C(=O)NCC(=O)N[C@H](CO)C(=O)N[C@@H]([C@@H](C)CC(=O)O)C(=O)N[C@@H](CC(=O)c2ccccc2N)C(=O)O[C@@H]1C	DOAKLVKFURWEDJ-QAMDLYIKSA-N
Thiazovivin	O=C(NCc1ccccc1)c1csc(Nc2ccncn2)n1	DOBKQCZBPPCLEG-UHFFFAOYSA-N
dicoumarol	O=c1oc2ccccc2c(O)c1Cc1c(O)c2ccccc2oc1=O	DOBMPNYZJYQDGZ-UHFFFAOYSA-N																										5.3	7.06							5
Dicoumarol	O=c1oc2ccccc2c(O)c1Cc1c(O)c2ccccc2oc1=O	DOBMPNYZJYQDGZ-UHFFFAOYSA-N																										5.3	7.06							5
Acalisib	C[C@H](Nc1ncnc2[nH]cnc12)c1nc2ccc(F)cc2c(=O)n1-c1ccccc1	DOCINCLJNAXZQF-LBPRGKRZSA-N
Z4942813783	C=CC(=O)N[C@@H]1CCCN(C(=O)COCc2nc(C3CC3)no2)C1	DOCQHNIEBJZGDS-GFCCVEGCSA-N
BAY 11-7082	Cc1ccc(S(=O)(=O)/C=C/C#N)cc1	DOEWDSDBFRHVAP-KRXBUXKQSA-N
Dibutyl phthalate	CCCCOC(=O)c1ccccc1C(=O)OCCCC	DOIRQSBPFJWKBE-UHFFFAOYSA-N
Hydroxyprogesterone caproate	CCCCCC(=O)O[C@]1(C(C)=O)CC[C@H]2[C@@H]3CCC4=CC(=O)CC[C@]4(C)[C@H]3CC[C@@]21C	DOMWKUIIPQCAJU-LJHIYBGHSA-N
Terbinafine	CN(C/C=C/C#CC(C)(C)C)Cc1cccc2ccccc12	DOMXUEMWDBAQBQ-WEVVVXLNSA-N																									6.7
Terbinafine HCl	CN(C/C=C/C#CC(C)(C)C)Cc1cccc2ccccc12	DOMXUEMWDBAQBQ-WEVVVXLNSA-N																									6.7
Triethyl citrate	CCOC(=O)CC(O)(CC(=O)OCC)C(=O)OCC	DOOTYTYQINUNNV-UHFFFAOYSA-N
Prexasertib	COc1cccc(OCCCN)c1-c1cc(Nc2cnc(C#N)cn2)n[nH]1	DOTGPNHGTYJDEP-UHFFFAOYSA-N					6.41										7.49																				4.7
Rosmarinic acid	O=C(/C=C/c1ccc(O)c(O)c1)O[C@H](Cc1ccc(O)c(O)c1)C(=O)O	DOUMFZQKYFQNTF-WUTVXBCWSA-N													4.44																								4.58
Imiquimod	CC(C)Cn1cnc2c(N)nc3ccccc3c21	DOUYETYNHWVLEO-UHFFFAOYSA-N
Imiquimod	CC(C)Cn1cnc2c(N)nc3ccccc3c21	DOUYETYNHWVLEO-UHFFFAOYSA-N
Z1157766606	COc1cccc2cc(C(C)NCC3CNc4ccnn4C3)oc12	DPBIJURDACWDPE-UHFFFAOYSA-N
napabucasin	CC(=O)c1cc2c(o1)C(=O)c1ccccc1C2=O	DPHUWDIXHNQOSY-UHFFFAOYSA-N
Napabucasin	CC(=O)c1cc2c(o1)C(=O)c1ccccc1C2=O	DPHUWDIXHNQOSY-UHFFFAOYSA-N
UNC1999	CCCc1cc(C)nc(O)c1CNC(=O)c1cc(-c2ccc(N3CCN(C(C)C)CC3)nc2)cc2c1cnn2C(C)C	DPJNKUOXBZSZAI-UHFFFAOYSA-N
ETP-46464	CC(C)(C#N)c1ccc(N2C(=O)OCc3cnc4ccc(-c5cnc6ccccc6c5)cc4c32)cc1	DPLMXAYKJZOTKO-UHFFFAOYSA-N
gadoteridol	CC(O)CN1CCN2CCN3CCN(CC1)CC(=O)O[Gd](OC(=O)C3)OC(=O)C2	DPNNNPAKRZOSMO-UHFFFAOYSA-K
Flumequine	CC1CCc2cc(F)cc3c(=O)c(C(=O)O)cn1c23	DPSPPJIUMHPXMA-UHFFFAOYSA-N
MM-11253	CC1(C)CCC(C)(C)c2cc(C3(c4ccc5cc(C(=O)O)ccc5c4)SCCS3)ccc21	DPVGXUNWCVEIGT-UHFFFAOYSA-N
Pargyline hydrochloride	C#CCN(C)Cc1ccccc1	DPWPWRLQFGFJFI-UHFFFAOYSA-N
A-939572	CNC(=O)c1cccc(NC(=O)N2CCC(Oc3ccccc3Cl)CC2)c1	DPYTYQFYDLYWHZ-UHFFFAOYSA-N
Naltrexone HCl	O=C1CC[C@@]2(O)[C@H]3Cc4ccc(O)c5c4[C@]2(CCN3CC2CC2)[C@H]1O5	DQCKKXVULJGBQN-XWPNQZOQSA-N
Phenprocoumon	CCC(c1ccccc1)c1c(O)c2ccccc2oc1=O	DQDAYGNAKTZFIW-UHFFFAOYSA-N
Pramoxine HCl	CCCCOc1ccc(OCCCN2CCOCC2)cc1	DQKXQSGTHWVTAD-UHFFFAOYSA-N
Cisplatin	N[Pt](N)(Cl)Cl	DQLATGHUWYMOKM-UHFFFAOYSA-L
Primidone	CCC1(c2ccccc2)C(=O)NCNC1=O	DQMZLTXERSFNPB-UHFFFAOYSA-N
Pneumocandin B0	CCC(C)CC(C)CCCCCCCCC(=O)N[C@H]1C[C@@H](O)[C@@H](O)NC(=O)[C@@H]2[C@@H](O)CCN2C(=O)[C@H]([C@@H](O)CC(N)=O)NC(=O)[C@H]([C@H](O)[C@@H](O)c2ccc(O)cc2)NC(=O)[C@@H]2C[C@@H](O)CN2C(=O)[C@H]([C@H](C)O)NC1=O	DQXPFAADCTZLNL-YSHLLHMASA-N
Creatine phosphate disodium salt	CN(CC(=O)O)C(=N)NP(=O)([O-])[O-]	DRBBFCLWYRJSJZ-UHFFFAOYSA-L
Peficitinib (ASP015K, JNJ-54781532)	NC(=O)c1cnc2[nH]ccc2c1N[C@H]1C2CC3CC1C[C@](O)(C3)C2	DREIJXJRTLTGJC-CGINBCCASA-N
Peficitinib	NC(=O)c1cnc2[nH]ccc2c1N[C@H]1[C@H]2C[C@H]3C[C@@H]1C[C@](O)(C3)C2	DREIJXJRTLTGJC-ZKVNVPQCSA-N
Tamsulosin	CCOc1ccccc1OCCN[C@H](C)Cc1ccc(OC)c(S(N)(=O)=O)c1	DRHKJLXJIQTDTD-OAHLLOKOSA-N
VU0155069	C[C@@H](CN1CCC(n2c(=O)[nH]c3cc(Cl)ccc32)CC1)NC(=O)c1ccc2ccccc2c1	DRIMIUYGTDAQOX-KRWDZBQOSA-N
Melatonin	COc1ccc2[nH]cc(CCNC(C)=O)c2c1	DRLFMBDRBRZALE-UHFFFAOYSA-N																									5
Eupatilin	COc1ccc(-c2cc(=O)c3c(O)c(OC)c(O)cc3o2)cc1OC	DRRWBCNQOKKKOL-UHFFFAOYSA-N
TR-14035	COc1cccc(OC)c1-c1ccc(C[C@H](NC(=O)c2c(Cl)cccc2Cl)C(=O)O)cc1	DRSJLVGDSNWQBI-SFHVURJKSA-N
TC-G-1008	CNc1nc(NCc2ccc(NS(C)(=O)=O)cc2Cl)cc(-c2ccccn2)n1	DRSZMILOMUPIBJ-UHFFFAOYSA-N
Uridine	O=c1ccn([C@@H]2O[C@H](CO)[C@@H](O)[C@H]2O)c(=O)[nH]1	DRTQHJPVMGBUCF-XVFCMESISA-N
Z2348402477	OCC1CN(c2ccnc3ccc(Cl)cc23)CCC1O	DRYMEKOBGUJDCY-UHFFFAOYSA-N
D-Pinitol	CO[C@@H]1[C@@H](O)[C@@H](O)[C@H](O)[C@H](O)[C@H]1O	DSCFFEYYQKSRSV-KLJZZCKASA-N
IOWH032	O=C(NCc1ccc(Oc2ccccc2)cc1)c1nc(-c2cc(Br)c(O)c(Br)c2)no1	DSFNLJXHXBIKDS-UHFFFAOYSA-N
OG-L002	N[C@H]1C[C@@H]1c1ccc(-c2cccc(O)c2)cc1	DSOJSZXQRJGBCW-CABCVRRESA-N
camphor-(1r)	CC1(C)[C@@H]2CC[C@]1(C)C(=O)C2	DSSYKIVIOFKYAU-GMSGAONNSA-N
(+)-Camphor	CC12CCC(CC1=O)C2(C)C	DSSYKIVIOFKYAU-UHFFFAOYSA-N
Camphor	CC12CCC(CC1=O)C2(C)C	DSSYKIVIOFKYAU-UHFFFAOYSA-N
Ro-04-5595	COc1cc2c(cc1O)C(CCc1ccc(Cl)cc1)N(C)CC2	DSTWURHEHMZWEI-UHFFFAOYSA-N
Ro 31-8220 Mesylate	Cn1cc(C2=C(c3cn(CCCSC(=N)N)c4ccccc34)C(=O)NC2=O)c2ccccc21	DSXXEELGXBCYNQ-UHFFFAOYSA-N
Z4942813752	C=CC(=O)N[C@@H]1CCCN(C(=O)C(C)n2nnnc2C(C)(C)C)C1	DTCDOCFTCGQOJP-PIJUOVFKSA-N
AZD7545	CN(C)C(=O)c1ccc(S(=O)(=O)c2ccc(NC(=O)[C@@](C)(O)C(F)(F)F)c(Cl)c2)cc1	DTDZLJHKVNTQGZ-GOSISDBHSA-N
BI-D1870	CC(C)CCN1c2nc(Nc3cc(F)c(O)c(F)c3)ncc2N(C)C(=O)C1C	DTEKTGDVSARYDS-UHFFFAOYSA-N
(-)-Borneol	CC1(C)[C@H]2CC[C@]1(C)[C@H](O)C2	DTGKSKDOIYIVQL-QXFUBDJGSA-N
Borneol	CC1(C)[C@@H]2CC[C@@]1(C)C(O)C2	DTGKSKDOIYIVQL-SHTILUHOSA-N
(+)-Borneol	CC1(C)C2CCC1(C)C(O)C2	DTGKSKDOIYIVQL-UHFFFAOYSA-N
Prasugrel	CC(=O)Oc1cc2c(s1)CCN(C(C(=O)C1CC1)c1ccccc1F)C2	DTGLZDAWLRGWQN-UHFFFAOYSA-N
Prasugrel Hydrochloride	CC(=O)Oc1cc2c(s1)CCN(C(C(=O)C1CC1)c1ccccc1F)C2	DTGLZDAWLRGWQN-UHFFFAOYSA-N
Hexetidine	CCCCC(CC)CN1CN(CC(CC)CCCC)CC(C)(N)C1	DTOUUUZOYKYHEP-UHFFFAOYSA-N
CP-99994	COc1ccccc1CN[C@H]1CCCN[C@H]1c1ccccc1	DTQNEFOKTXXQKV-HKUYNNGSSA-N
sucralfate	O=S(=O)(OC[C@H]1O[C@H](O[C@]2(COS(=O)(=O)O[Al](O)O)O[C@H](COS(=O)(=O)O[Al](O)O)[C@@H](OS(=O)(=O)O[Al](O)O)[C@@H]2OS(=O)(=O)O[Al](O)O)[C@H](OS(=O)(=O)O[Al](O)O)[C@@H](OS(=O)(=O)O[Al](O)O)[C@@H]1OS(=O)(=O)O[Al](O)O)O[Al](O)O.O[Al](O)O.O[Al](O)O.O[Al](O)O.O[Al](O)O.O[Al](O)O.O[Al](O)O.O[Al](O)O.O[Al](O)O	DTULOKYBGCTCFP-QRLOXDDHSA-A
Preladenant	COCCOc1ccc(N2CCN(CCn3ncc4c3nc(N)n3nc(-c5ccco5)nc43)CC2)cc1	DTYWJKSSUANMHD-UHFFFAOYSA-N
AMN-082	c1ccc(C(NCCNC(c2ccccc2)c2ccccc2)c2ccccc2)cc1	DTZDSNQYNPNCPK-UHFFFAOYSA-N
alfaxalone	CC(=O)[C@H]1CC[C@H]2[C@@H]3CC[C@H]4C[C@H](O)CC[C@]4(C)[C@H]3C(=O)C[C@]12C	DUHUCHOQIDJXAT-OLVMNOGESA-N
VE-821	CS(=O)(=O)c1ccc(-c2cnc(N)c(C(=O)Nc3ccccc3)n2)cc1	DUIHHZKTCSNTGM-UHFFFAOYSA-N
Radotinib	Cc1cn(-c2cc(NC(=O)c3ccc(C)c(Nc4nccc(-c5cnccn5)n4)c3)cc(C(F)(F)F)c2)cn1	DUPWHXBITIZIKZ-UHFFFAOYSA-N
SR-1078	O=C(Nc1ccc(C(O)(C(F)(F)F)C(F)(F)F)cc1)c1ccc(C(F)(F)F)cc1	DUXWIYXHHGNUJU-UHFFFAOYSA-N
5-hydroxymethyl Tolterodine (PNU 200577, 5-HMT, 5-HM)	CC(C)N(CC[C@H](c1ccccc1)c1cc(CO)ccc1O)C(C)C	DUXZAXCGJSBGDW-HXUWFJFHSA-N
Osimertinib	C=CC(=O)Nc1cc(Nc2nccc(-c3cn(C)c4ccccc34)n2)c(OC)cc1N(C)CCN(C)C	DUYJMQONPNNFPI-UHFFFAOYSA-N																	7.86																		5.5150000000000015
Osimertinib (AZD9291)	C=CC(=O)Nc1cc(Nc2nccc(-c3cn(C)c4ccccc34)n2)c(OC)cc1N(C)CCN(C)C	DUYJMQONPNNFPI-UHFFFAOYSA-N																	7.86																		5.5150000000000015
Osimertinib mesylate	C=CC(=O)Nc1cc(Nc2nccc(-c3cn(C)c4ccccc34)n2)c(OC)cc1N(C)CCN(C)C	DUYJMQONPNNFPI-UHFFFAOYSA-N																	7.86																		5.5150000000000015
U0126-EtOH	N#CC(=C(/N)Sc1ccccc1N)/C(C#N)=C(\N)Sc1ccccc1N	DVEXZJFMOKTQEZ-JYFOCSDGSA-N
8-bromo-cAMP	Nc1ncnc2c1nc(Br)n2[C@@H]1O[C@@H]2COP(=O)(O)O[C@H]2[C@H]1O	DVKQVRZMKBDMDH-UUOKFMHZSA-N
Z4942813391	C=CC(=O)NCC(C)N(C)C(=O)c1cc(C)n(C(C)C2CC2)n1	DVOFQWASBBTXHK-UHFFFAOYSA-N
Methyl linolenate	CC/C=C\C/C=C\C/C=C\CCCCCCCC(=O)OC	DVWSXZIHSUZZKJ-YSTUJMKBSA-N
W-54011	COc1ccc2c(c1)C(C(=O)N(Cc1ccc(N(C)C)cc1)c1ccc(C(C)C)cc1)CCC2	DVYASSBBADJRAS-UHFFFAOYSA-N
SRPIN340	O=C(Nc1cc(C(F)(F)F)ccc1N1CCCCC1)c1ccncc1	DWFGGOFPIISJIT-UHFFFAOYSA-N
AMG 337	COCCOc1cnc2ccn([C@H](C)c3nnc4c(F)cc(-c5cnn(C)c5)cn34)c(=O)c2c1	DWHXUGDWKAIASB-CQSZACIVSA-N
AMG-337	COCCOc1cnc2ccn([C@H](C)c3nnc4c(F)cc(-c5cnn(C)c5)cn34)c(=O)c2c1	DWHXUGDWKAIASB-CQSZACIVSA-N
Z4942814055	C=CC(=O)N1CC2(CCC(CNC(=O)c3ccc(Cn4cccn4)o3)O2)C1	DWJBMLBFDXYGIA-UHFFFAOYSA-N
DAPT (GSI-IX)	C[C@H](NC(=O)Cc1cc(F)cc(F)c1)C(=O)N[C@H](C(=O)OC(C)(C)C)c1ccccc1	DWJXYEABWRJFSP-XOBRGWDASA-N
fenobam	CN1CC(=O)N=C1NC(=O)Nc1cccc(Cl)c1	DWPQODZAOSWNHB-UHFFFAOYSA-N
Sodium Monofluorophosphate	O=P([O-])([O-])F	DWYMPOCYEZONEA-UHFFFAOYSA-L
Gedatolisib (PF-05212384, PKI-587)	CN(C)C1CCN(C(=O)c2ccc(NC(=O)Nc3ccc(-c4nc(N5CCOCC5)nc(N5CCOCC5)n4)cc3)cc2)CC1	DWZAEMINVBZMHQ-UHFFFAOYSA-N
PF-05212384 (PKI-587)	CN(C)C1CCN(C(=O)c2ccc(NC(=O)Nc3ccc(-c4nc(N5CCOCC5)nc(N5CCOCC5)n4)cc3)cc2)CC1	DWZAEMINVBZMHQ-UHFFFAOYSA-N
PD173074	CCN(CC)CCCCNc1ncc2cc(-c3cc(OC)cc(OC)c3)c(NC(=O)NC(C)(C)C)nc2n1	DXCUKNQANPLTEJ-UHFFFAOYSA-N																																	7.67				4.7	6.92
Isoliquiritigenin	O=C(/C=C/c1ccc(O)cc1)c1ccc(O)cc1O	DXDRHHKMWQZJHT-FPYGCLRLSA-N
ESI-09	CC(C)(C)c1cc(C(=O)/C(C#N)=N/Nc2cccc(Cl)c2)no1	DXEATJQGQHDURZ-DEDYPNTBSA-N
Oxybenzone	COc1ccc(C(=O)c2ccccc2)c(O)c1	DXGLGDHPHMLXJC-UHFFFAOYSA-N																									4.9									6.4
Methyl-Hesperidin	COc1ccc([C@@H]2CC(=O)c3c(OC)cc(O[C@@H]4O[C@H](CO[C@@H]5O[C@@H](C)[C@H](O)[C@@H](O)[C@H]5O)[C@@H](O)[C@H](O)[C@H]4O)cc3O2)cc1O	DXLXVXKGRBYXPK-SLRPQMTOSA-N
xamoterol	O=C(NCCNCC(O)COc1ccc(O)cc1)N1CCOCC1	DXPOSRCHIDYWHW-UHFFFAOYSA-N
AG 112	N#CC(C#N)=C(N)/C(C#N)=C/c1ccc(O)cc1	DXVJRTIPBNBLLB-BJMVGYQFSA-N																	6.95									4.4
Cefonicid sodium	O=C([O-])C1=C(CSc2nnnn2CS(=O)(=O)[O-])CS[C@@H]2[C@H](NC(=O)[C@H](O)c3ccccc3)C(=O)N12	DYAIAHUQIPBDIP-AXAPSJFSSA-L
Cefonicid (sodium)	O=C(O)C1=C(CSc2nnnn2CS(=O)(=O)O)CS[C@@H]2[C@H](NC(=O)[C@H](O)c3ccccc3)C(=O)N12	DYAIAHUQIPBDIP-AXAPSJFSSA-N
ABT-492(Delafloxacin, RX-3341, WQ-3034)	Nc1nc(-n2cc(C(=O)O)c(=O)c3cc(F)c(N4CC(O)C4)c(Cl)c32)c(F)cc1F	DYDCPNMLZGFQTM-UHFFFAOYSA-N
L-Cycloserine	N[C@H]1CONC1=O	DYDCUQKUCUHJBH-REOHCLBHSA-N
D-Cycloserine	N[C@@H]1CONC1=O	DYDCUQKUCUHJBH-UWTATZPHSA-N																										4.7
Ebselen	O=c1c2ccccc2[se]n1-c1ccccc1	DYEFUKCXAQOFHX-UHFFFAOYSA-N																																										5.16
NVP-TNKS656	COc1ccc(C(=O)C2CCN(CC(=O)N(Cc3nc4c(c(=O)[nH]3)COCC4)CC3CC3)CC2)cc1	DYGBNAYFDZEYBA-UHFFFAOYSA-N
Farrerol	Cc1c(O)c(C)c2c(c1O)C(=O)C[C@@H](c1ccc(O)cc1)O2	DYHOLQACRGJEHX-ZDUSSCGKSA-N
EED226	CS(=O)(=O)c1ccc(-c2cnc(NCc3ccco3)n3cnnc23)cc1	DYIRSNMPIZZNBK-UHFFFAOYSA-N
Minocycline HCl	CN(C)c1ccc(O)c2c1C[C@H]1C[C@H]3[C@H](N(C)C)C(O)=C(C(N)=O)C(=O)[C@@]3(O)C(O)=C1C2=O	DYKFCLLONBREIL-KVUCHLLUSA-N
Lumefantrine	CCCCN(CCCC)CC(O)c1cc(Cl)cc2c1-c1ccc(Cl)cc1/C2=C/c1ccc(Cl)cc1	DYLGFOYVTXJFJP-MYYYXRDXSA-N																																			5.09
Enasidenib	CC(C)(O)CNc1nc(Nc2ccnc(C(F)(F)F)c2)nc(-c2cccc(C(F)(F)F)n2)n1	DYLUUSLLRIQKOE-UHFFFAOYSA-N
Enasidenib (AG-221)	CC(C)(O)CNc1nc(Nc2ccnc(C(F)(F)F)c2)nc(-c2cccc(C(F)(F)F)n2)n1	DYLUUSLLRIQKOE-UHFFFAOYSA-N
Crenolanib (CP-868596)	CC1(COc2ccc3c(c2)ncn3-c2ccc3cccc(N4CCC(N)CC4)c3n2)COC1	DYNHJHQFHQTFTP-UHFFFAOYSA-N					8.52
BL-5583	O=C(O)c1cc2ccccc2s1	DYSJMQABFPKAQM-UHFFFAOYSA-N
Suplatast Tosylate	CCOCC(O)COc1ccc(NC(=O)CC[S+](C)C)cc1	DYZJXZOQQRXDLE-UHFFFAOYSA-O
TAK-593	Cc1cc(C(=O)Nc2cc(Oc3ccc4nc(NC(=O)C5CC5)cn4n3)ccc2C)n(C)n1	DZFZXPPHBWCXPQ-UHFFFAOYSA-N												8.37									8.96	8								8.49						7.75		9.02
Mupirocin calcium	C/C(=C\C(=O)OCCCCCCCCC(=O)[O-])C[C@@H]1OC[C@H](C[C@@H]2O[C@H]2[C@@H](C)[C@H](C)O)[C@@H](O)[C@H]1O.C/C(=C\C(=O)OCCCCCCCCC(=O)[O-])C[C@@H]1OC[C@H](C[C@@H]2O[C@H]2[C@@H](C)[C@H](C)O)[C@@H](O)[C@H]1O	DZGVAPLSAUYSDH-OGRMGWGMSA-L
Tyramine	NCCc1ccc(O)cc1	DZGWFCGJZKJUFP-UHFFFAOYSA-N
Etomoxir	CCOC(=O)[C@@]1(CCCCCCOc2ccc(Cl)cc2)CO1	DZLOHEOHWICNIL-QGZVFWFLSA-N
Ceftezole sodium	O=C(Cn1cnnn1)N[C@@H]1C(=O)N2C(C(=O)[O-])=C(CSc3nncs3)CS[C@H]12	DZMVCVMFETWNIU-LDYMZIIASA-M
Ceftezole	O=C(Cn1cnnn1)N[C@@H]1C(=O)N2C(C(=O)O)=C(CSc3nncs3)CS[C@H]12	DZMVCVMFETWNIU-LDYMZIIASA-N
Z4942814079	C=CC(=O)N1CC2(CCC(CNC(=O)C(C)Oc3ccc(C)cc3C)O2)C1	DZPABLSYIRYOSD-UHFFFAOYSA-N
GTP-14564	c1ccc(-c2n[nH]c3c2oc2ccccc23)cc1	DZQLVVLATXPWBK-UHFFFAOYSA-N					6.52																	6.52																		6.52
lymecycline	CN(C)[C@@H]1C(=O)C(C(=O)NCNCCCC[C@H](N)C(=O)O)C(=O)[C@@]2(O)C(=O)C3C(=O)c4c(O)cccc4[C@@](C)(O)[C@H]3C[C@@H]12	DZTKAWPWXGIREW-UINNQTPFSA-N
Z4942813311	C=CC(=O)N1CC(c2ocnc2CNC(=O)c2c[nH]nc2-c2ccccc2)C1	DZZPCBYNRVGZCD-UHFFFAOYSA-N
Sparfloxacin	C[C@H]1CN(c2c(F)c(N)c3c(=O)c(C(=O)O)cn(C4CC4)c3c2F)C[C@@H](C)N1	DZZWHBIBMUVIIW-DTORHVGOSA-N																																			4.58
Moxifloxacin HCl	COc1c(N2C[C@@H]3CCCN[C@@H]3C2)c(F)cc2c(=O)c(C(=O)O)cn(C3CC3)c12	FABPRXSRWADJSP-MEDUHNTESA-N																																			3.89
BML-284	COc1cccc(-c2cc(NCc3ccc4c(c3)OCO4)nc(N)n2)c1	FABQUVYDAXWUQP-UHFFFAOYSA-N
Ixabepilone	C/C(=C\c1csc(C)n1)[C@@H]1C[C@@H]2O[C@]2(C)CCC[C@H](C)[C@H](O)[C@@H](C)C(=O)C(C)(C)[C@@H](O)CC(=O)N1	FABUFPQFXZVHFB-PVYNADRNSA-N
Repaglinide	CCOc1cc(CC(=O)N[C@@H](CC(C)C)c2ccccc2N2CCCCC2)ccc1C(=O)O	FAEKWTJYAYMJKF-QHCPKHFHSA-N																										4.9
nilvadipine	COC(=O)C1=C(C#N)NC(C)=C(C(=O)OC(C)C)C1c1cccc([N+](=O)[O-])c1	FAIIFDPAEUKBEP-UHFFFAOYSA-N
Nilvadipine	COC(=O)C1=C(C#N)NC(C)=C(C(=O)OC(C)C)C1c1cccc([N+](=O)[O-])c1	FAIIFDPAEUKBEP-UHFFFAOYSA-N
Captopril	C[C@H](CS)C(=O)N1CCC[C@H]1C(=O)O	FAKRSMQSSFJEIM-RQJHMYQMSA-N
Phenylglyoxylic acid	O=C(O)C(=O)c1ccccc1	FAQJJMHZNSSFSM-UHFFFAOYSA-N
Pramipexole	CCCN[C@H]1CCc2nc(N)sc2C1	FASDKYOPVNHBLU-ZETCQYMHSA-N
Pramipexole 2HCl Monohydrate	CCCN[C@H]1CCc2nc(N)sc2C1	FASDKYOPVNHBLU-ZETCQYMHSA-N
Pramipexole dihydrochloride	CCCN[C@H]1CCc2nc(N)sc2C1	FASDKYOPVNHBLU-ZETCQYMHSA-N
Adomeglivant	Cc1cc(O[C@@H](CCC(F)(F)F)c2ccc(C(=O)NCCC(=O)O)cc2)cc(C)c1-c1ccc(C(C)(C)C)cc1	FASLTMSUPQDLIB-MHZLTWQESA-N
OC000459	Cc1c(Cc2ccc3ccccc3n2)c2cc(F)ccc2n1CC(=O)O	FATGTHLOZSXOBC-UHFFFAOYSA-N
Obatoclax Mesylate (GX15-070)	COc1cc(-c2cc3ccccc3[nH]2)[nH]c1/C=C1\N=C(C)C=C1C	FAXHWWPCICIRHY-YBEGLDIGSA-N
SNS-314 Mesylate	O=C(Nc1cccc(Cl)c1)Nc1ncc(CCNc2ncnc3ccsc23)s1	FAYAUAZLLLJJGH-UHFFFAOYSA-N	8.05			7.51		7.09													8.3	7.92	7.85	7.82	7.08	7
Deflazacort	CC(=O)OCC(=O)[C@@]12N=C(C)O[C@@H]1C[C@H]1[C@@H]3CCC4=CC(=O)C=C[C@]4(C)[C@H]3[C@@H](O)C[C@@]12C	FBHSPRKOSMHSIF-GRMWVWQJSA-N
deflazacort	CC(=O)OCC(=O)[C@@]12N=C(C)O[C@@H]1C[C@H]1[C@H]3CCC4=CC(=O)C=C[C@]4(C)[C@H]3[C@@H](O)C[C@@]12C	FBHSPRKOSMHSIF-NADGHRDBSA-N
Epacadostat	NS(=O)(=O)NCCNc1nonc1/C(=N/O)Nc1ccc(F)c(Br)c1	FBKMWOJEPMPVTQ-UHFFFAOYSA-N																										4.55	5.11
Epacadostat (INCB024360)	NS(=O)(=O)NCCNc1nonc1/C(=N\c1ccc(F)c(Br)c1)NO	FBKMWOJEPMPVTQ-UHFFFAOYSA-N																										4.55	5.11
PF-4708671	CCc1cncnc1N1CCN(Cc2nc3cc(C(F)(F)F)ccc3[nH]2)CC1	FBLPQCAQRNSVHB-UHFFFAOYSA-N
Solifenacin	O=C(O[C@H]1CN2CCC1CC2)N1CCc2ccccc2[C@@H]1c1ccccc1	FBOUYBDGKBSUES-VXKWHMMOSA-N																																			6.1999999999999975
Methotrexate disodium	CN(Cc1cnc2nc(N)nc(N)c2n1)c1ccc(C(=O)N[C@@H](CCC(=O)[O-])C(=O)[O-])cc1	FBOZXECLQNJBKD-ZDUSSCGKSA-L
Methotrexate	CN(Cc1cnc2nc(N)nc(N)c2n1)c1ccc(C(=O)N[C@@H](CCC(=O)O)C(=O)O)cc1	FBOZXECLQNJBKD-ZDUSSCGKSA-N
Sorbitol	OC[C@H](O)[C@@H](O)[C@H](O)[C@H](O)CO	FBPFZTCFMRRESA-JGWLITMVSA-N
D-Mannitol	OC[C@@H](O)[C@@H](O)[C@H](O)[C@H](O)CO	FBPFZTCFMRRESA-KVTDHHQDSA-N
clobetasone butyrate	CCCC(=O)O[C@]1(C(=O)CCl)[C@@H](C)C[C@H]2[C@@H]3CCC4=CC(=O)C=C[C@]4(C)[C@@]3(F)C(=O)C[C@@]21C	FBRAWBYQGRLCEK-AVVSTMBFSA-N
Verbascoside	C[C@@H]1O[C@@H](O[C@@H]2[C@@H](O)[C@H](OCCc3ccc(O)c(O)c3)O[C@H](CO)[C@H]2OC(=O)/C=C/c2ccc(O)c(O)c2)[C@H](O)[C@H](O)[C@H]1O	FBSKJMQYURKNSU-ZLSOWSIRSA-N
perospirone	O=C1[C@H]2CCCC[C@H]2C(=O)N1CCCCN1CCN(c2nsc3ccccc23)CC1	FBVFZWUMDDXLLG-HDICACEKSA-N
Perospirone hydrochloride	O=C1[C@H]2CCCC[C@H]2C(=O)N1CCCCN1CCN(c2nsc3ccccc23)CC1	FBVFZWUMDDXLLG-HDICACEKSA-N
rhein	O=C(O)c1cc(O)c2c(c1)C(=O)c1cccc(O)c1C2=O	FCDLCPWAQCPTKC-UHFFFAOYSA-N
Z4670050382	CCN(Cc1ccc2[nH]ccc2c1)Cc1cnn(CC)c1	FCLMRCUGZGFXHR-UHFFFAOYSA-N
AZD5423	COc1cccc([C@@H](Oc2ccc3c(cnn3-c3ccc(F)cc3)c2)[C@H](C)NC(=O)C(F)(F)F)c1	FCNQMDSJHADDFT-WNSKOXEYSA-N
Z4942812981	C=CC(=O)N1CCc2c(CNC(=O)Cc3ccc4c(cnn4C)c3)cccc2C1	FDAFAHLZQYAOEH-UHFFFAOYSA-N
Resmetirom (MGL-3196)	CC(C)c1cc(Oc2c(Cl)cc(-n3nc(C#N)c(=O)[nH]c3=O)cc2Cl)n[nH]c1=O	FDBYIYFVSAHJLY-UHFFFAOYSA-N																											4.66
Sulfanilamide	Nc1ccc(S(N)(=O)=O)cc1	FDDDEECHVMSUSB-UHFFFAOYSA-N
hypoxanthine	O=c1[nH]cnc2nc[nH]c12	FDGQSTZJBFJUBT-UHFFFAOYSA-N
Hypoxanthine	O=c1[nH]cnc2nc[nH]c12	FDGQSTZJBFJUBT-UHFFFAOYSA-N
Dacarbazine	CN(C)/N=N/c1[nH]cnc1C(N)=O	FDKXTQMXEQVLRF-ZHACJKMWSA-N
Dacarbazine	CN(C)/N=N/c1[nH]cnc1C(N)=O	FDKXTQMXEQVLRF-ZHACJKMWSA-N
Olaparib (AZD2281, Ku-0059436)	O=C(c1cc(Cc2n[nH]c(=O)c3ccccc23)ccc1F)N1CCN(C(=O)C2CC2)CC1	FDLYAMZZIXQODN-UHFFFAOYSA-N
amyleine	CCC(C)(CN(C)C)OC(=O)c1ccccc1	FDMBBCOBEAVDAO-UHFFFAOYSA-N
Olmutinib	C=CC(=O)Nc1cccc(Oc2nc(Nc3ccc(N4CCN(C)CC4)cc3)nc3ccsc23)c1	FDMQDKQUTRLUBU-UHFFFAOYSA-N																	7.75
Olmutinib (HM61713, BI 1482694)	C=CC(=O)Nc1cccc(Oc2nc(Nc3ccc(N4CCN(C)CC4)cc3)nc3ccsc23)c1	FDMQDKQUTRLUBU-UHFFFAOYSA-N																	7.75
ALX-5407	CN(CC[C@@H](Oc1ccc(-c2ccccc2)cc1)c1ccc(F)cc1)CC(=O)O	FDORQEIHOKEJNX-HSZRJFAPSA-N																									4.5		5.6							5.2
Silymarin	COc1cc(C2Oc3ccc(C4Oc5cc(O)cc(O)c5C(=O)C4O)cc3OC2CO)ccc1O	FDQAOULAVFHKBX-UHFFFAOYSA-N
Tizoxanide	O=C(Nc1ncc([N+](=O)[O-])s1)c1ccccc1O	FDTZUTSGGSRHQF-UHFFFAOYSA-N
Fluocinolone Acetonide	CC1(C)O[C@@H]2C[C@H]3[C@@H]4C[C@H](F)C5=CC(=O)C=C[C@]5(C)[C@@]4(F)[C@@H](O)C[C@]3(C)[C@@]2(C(=O)CO)O1	FEBLZLNTKCEFIT-JQWWUKKISA-N
benperidol	O=C(CCCN1CCC(n2c(=O)[nH]c3ccccc32)CC1)c1ccc(F)cc1	FEBOTPHFXYHVPL-UHFFFAOYSA-N																									5.2
Resminostat	CN(C)Cc1ccc(S(=O)(=O)n2ccc(/C=C/C(=O)NO)c2)cc1	FECGNJPYVFEKOD-VMPITWQZSA-N																																										7.14			6.715
SKA-31	Nc1nc2c(ccc3ccccc32)s1	FECQXVPRUCCUIL-UHFFFAOYSA-N
Benorylate	CC(=O)Nc1ccc(OC(=O)c2ccccc2OC(C)=O)cc1	FEJKLNWAOXSSNR-UHFFFAOYSA-N
Darusentan	COc1cc(OC)nc(O[C@H](C(=O)O)C(OC)(c2ccccc2)c2ccccc2)n1	FEJVSJIALLTFRP-LJQANCHMSA-N
Ondansetron HCl	Cc1nccn1CC1CCc2c(c3ccccc3n2C)C1=O	FELGMEQIXOGIFQ-UHFFFAOYSA-N																										4.96									6.09
Ondansetron Hydrochloride Dihydrate	Cc1nccn1CC1CCc2c(c3ccccc3n2C)C1=O	FELGMEQIXOGIFQ-UHFFFAOYSA-N																										4.96									6.09
Nanchangmycin	CO[C@H]1CCC(O[C@H]2C[C@H]([C@]3(C)CC[C@]4(C[C@H](O)[C@@H](C)[C@@H]([C@@H](C)/C=C(\C)C(=O)[C@H](C)C[C@H](C)C(=O)O)O4)O3)O[C@]3(O[C@@H]([C@H]4O[C@@](O)(CO)[C@H](C)C[C@@H]4C)C[C@@H]3C)[C@@H]2C)O[C@@H]1C	FELYAZAWTURXNF-XDOROGBLSA-N
Sodium butyrate	CCCC(=O)[O-]	FERIUCNNQQJTOY-UHFFFAOYSA-M
sodium-butyrate	CCCC(=O)O	FERIUCNNQQJTOY-UHFFFAOYSA-N																																													4.8	5.05
zacopride	COc1cc(N)c(Cl)cc1C(=O)NC1CN2CCC1CC2	FEROPKNOYKURCJ-UHFFFAOYSA-N
Tartaric acid	O=C(O)[C@H](O)[C@@H](O)C(=O)O	FEWJPZIEWOKRBE-JCYAYHJZSA-N
tartaric-acid	O=C(O)[C@H](O)[C@@H](O)C(=O)O	FEWJPZIEWOKRBE-JCYAYHJZSA-N
DL-Methionine	CSCCC(N)C(=O)O	FFEARJCKVFRZRR-UHFFFAOYSA-N
Carbamazepine	NC(=O)N1c2ccccc2C=Cc2ccccc21	FFGPTBGBLSHEPO-UHFFFAOYSA-N
Bremelanotide (Acetate)	CCCC[C@H](NC(C)=O)C(=O)N[C@H]1CC(=O)NCCCC[C@@H](C(=O)O)NC(=O)[C@H](Cc2c[nH]c3ccccc23)NC(=O)[C@H](CCCNC(=N)N)NC(=O)[C@@H](Cc2ccccc2)NC(=O)[C@H](Cc2cnc[nH]2)NC1=O	FFHBJDQSGDNCIV-MFVUMRCOSA-N
iodipamide	O=C(CCCCC(=O)Nc1c(I)cc(I)c(C(=O)O)c1I)Nc1c(I)cc(I)c(C(=O)O)c1I	FFINMCNLQNTKLU-UHFFFAOYSA-N
Fosfosal	O=C(O)c1ccccc1OP(=O)(O)O	FFKUDWZICMJVPA-UHFFFAOYSA-N
SCH-202676	CN=c1nc(-c2ccccc2)n(-c2ccccc2)s1	FFUBTEITUNMMOK-UHFFFAOYSA-N
Rheochrysidin	COc1cc(O)c2c(c1)C(=O)c1cc(C)cc(O)c1C2=O	FFWOKTFYGVYKIR-UHFFFAOYSA-N
VUF 10166	CN1CCN(c2nc3ccccc3nc2Cl)CC1	FFXVTQDGTKEXHF-UHFFFAOYSA-N
sarpogrelate	COc1cccc(CCc2ccccc2OCC(CN(C)C)OC(=O)CCC(=O)O)c1	FFYNAVGJSYHHFO-UHFFFAOYSA-N
Sarpogrelate hydrochloride	COc1cccc(CCc2ccccc2OCC(CN(C)C)OC(=O)CCC(=O)O)c1	FFYNAVGJSYHHFO-UHFFFAOYSA-N
Z4703819624	c1cn(-c2ccc(CNCCc3ccc4c(c3)OCO4)cc2)cn1	FGOPLYNJSXVVON-UHFFFAOYSA-N
Lesinurad	O=C(O)CSc1nnc(Br)n1-c1ccc(C2CC2)c2ccccc12	FGQFOYHRJSUHMR-UHFFFAOYSA-N																									4.2650000000000015	4.49	4.305							4.97
OSI-930	O=C(Nc1ccc(OC(F)(F)F)cc1)c1sccc1NCc1ccnc2ccccc12	FGTCROZDHDSNIO-UHFFFAOYSA-N													7.66											7.39														8.175		7.54
Domperidone	O=c1[nH]c2ccccc2n1CCCN1CCC(n2c(=O)[nH]c3cc(Cl)ccc32)CC1	FGXWKSZFVQUSTL-UHFFFAOYSA-N																									5.5										6.79
teicoplanin-a2-3	CC(=O)N[C@@H]1[C@H](O[C@@H]2c3ccc(c(Cl)c3)Oc3cc4cc(c3O[C@@H]3O[C@H](CO)[C@@H](O)[C@H](O)[C@@H]3NC(=O)CCCCCCCC(C)C)Oc3ccc(cc3Cl)C[C@H]3NC(=O)[C@H](N)c5ccc(O)c(c5)Oc5cc(O)cc(c5)[C@H](NC3=O)C(=O)N[C@@H]4C(=O)N[C@@H]3C(=O)N[C@@H]2C(=O)N[C@@H](C(=O)O)c2cc(O)cc(O[C@H]4O[C@H](CO)[C@@H](O)[C@H](O)[C@@H]4O)c2-c2cc3ccc2O)O[C@H](CO)[C@@H](O)[C@@H]1O	FHBQKTSCJKPYIO-UBGUEUOASA-N
AZD2858	CN1CCN(S(=O)(=O)c2ccc(-c3cnc(N)c(C(=O)Nc4cccnc4)n3)cc2)CC1	FHCSBLWRGCOVPT-UHFFFAOYSA-N
Velpatasvir	COC[C@H]1C[C@@H](c2ncc(-c3ccc4c(c3)COc3cc5c(ccc6[nH]c([C@@H]7CC[C@H](C)N7C(=O)[C@@H](NC(=O)OC)C(C)C)nc65)cc3-4)[nH]2)N(C(=O)[C@H](NC(=O)OC)c2ccccc2)C1	FHCUMDQMBHQXKK-CDIODLITSA-N
Pefloxacin Mesylate	CCn1cc(C(=O)O)c(=O)c2cc(F)c(N3CCN(C)CC3)cc21	FHFYDNQZQSQIAI-UHFFFAOYSA-N
Pefloxacin Mesylate Dihydrate	CCn1cc(C(=O)O)c(=O)c2cc(F)c(N3CCN(C)CC3)cc21	FHFYDNQZQSQIAI-UHFFFAOYSA-N
menbutone	COc1ccc(C(=O)CCC(=O)O)c2ccccc12	FHGJSJFIQNQBCK-UHFFFAOYSA-N
Menbutone	COc1ccc(C(=O)CCC(=O)O)c2ccccc12	FHGJSJFIQNQBCK-UHFFFAOYSA-N
17-AAG (Tanespimycin)	C=CC/N=C1/C(=O)C=C2NC(=O)/C(C)=C/C=C\[C@H](OC)[C@@H](OC(N)=O)/C(C)=C/[C@H](C)[C@@H](O)[C@@H](OC)C[C@H](C)CC1=C2O	FHKPRGRIMPQACY-SAKUFRRMSA-N
CYM-50260	FCc1ccc(OCCOc2ccc(Cl)cc2Cl)c(Cl)n1	FHPOTBQOUBMMCI-UHFFFAOYSA-N
SB 431542	NC(=O)c1ccc(-c2nc(-c3ccc4c(c3)OCO4)c(-c3ccccn3)[nH]2)cc1	FHYUGAJXYORMHI-UHFFFAOYSA-N																									4.9	5								5.6
SB431542	NC(=O)c1ccc(-c2nc(-c3ccc4c(c3)OCO4)c(-c3ccccn3)[nH]2)cc1	FHYUGAJXYORMHI-UHFFFAOYSA-N																									4.9	5								5.6
Artesunate	C[C@@H]1CC[C@H]2[C@@H](C)[C@@H](OC(=O)CCC(=O)O)O[C@@H]3O[C@]4(C)CC[C@@H]1[C@]23OO4	FIHJKUPKCHIPAT-JGGVOUFKSA-N
TPX-0005	C[C@H]1CNC(=O)c2cnn3ccc(nc23)N[C@H](C)c2cc(F)ccc2O1	FIKPXCOQUIZNHB-WDEREUQCSA-N																			10.3	8.85					4.54		5.19							4.91			7.625
Scopine	CN1[C@H]2C[C@H](O)C[C@@H]1[C@H]1O[C@@H]21	FIMXSEMBHGTNKT-RZVDLVGDSA-N
Scopine HCl	CN1[C@H]2C[C@H](O)C[C@@H]1[C@H]1O[C@@H]21	FIMXSEMBHGTNKT-RZVDLVGDSA-N
RO4987655	O=C(NOCCO)c1cc(CN2OCCCC2=O)c(F)c(F)c1Nc1ccc(I)cc1F	FIMYFEGKMOCQKT-UHFFFAOYSA-N
Ligustrazine hydrochloride	Cc1nc(C)c(C)nc1C	FINHMKGKINIASC-UHFFFAOYSA-N
HLCL-61 (hydrochloride)	CCn1c2ccccc2c2cc(CNCc3ccccc3OC)ccc21	FIOIJUCPVZEPFX-UHFFFAOYSA-N
Piperonyl butoxide	CCCCOCCOCCOCc1cc2c(cc1CCC)OCO2	FIPWRIJSWJWJAI-UHFFFAOYSA-N																										5.52
Temocapril	CCOC(=O)[C@H](CCc1ccccc1)N[C@H]1CS[C@H](c2cccs2)CN(CC(=O)O)C1=O	FIQOFIRCTOWDOW-BJLQDIEVSA-N
Temocapril HCl	CCOC(=O)[C@H](CCc1ccccc1)N[C@H]1CS[C@H](c2cccs2)CN(CC(=O)O)C1=O	FIQOFIRCTOWDOW-BJLQDIEVSA-N
Rolapitant	C[C@@H](OC[C@@]1(c2ccccc2)CC[C@]2(CCC(=O)N2)CN1)c1cc(C(F)(F)F)cc(C(F)(F)F)c1	FIVSJYGQAIEMOC-ZGNKEGEESA-N
Z4703819318	O=c1[nH]c2nc(C(F)(F)F)cc(-c3ccco3)c2c2ccccc12	FJBQHUQJYFTWGX-UHFFFAOYSA-N
EW-7197	Cc1cccc(-c2[nH]c(CNc3ccccc3F)nc2-c2ccc3ncnn3c2)n1	FJCDSQATIJKQKA-UHFFFAOYSA-N																																			4.51			7.01
Vactosertib ?(TEW-7197)	Cc1cccc(-c2[nH]c(CNc3ccccc3F)nc2-c2ccc3ncnn3c2)n1	FJCDSQATIJKQKA-UHFFFAOYSA-N																																			4.51			7.01
Z4942813901	C=CC(=O)N1CC(C(C)NC(=O)C2CC(c3cnn(C)c3)=NO2)C1	FJCHOIBWXQLTPU-UHFFFAOYSA-N
SN-38	CCc1c2c(nc3ccc(O)cc13)-c1cc3c(c(=O)n1C2)COC(=O)[C@]3(O)CC	FJHBVJOVLFPMQE-QFIPXVFZSA-N
Zibotentan (ZD4054)	COc1nc(C)cnc1NS(=O)(=O)c1cccnc1-c1ccc(-c2nnco2)cc1	FJHHZXWJVIEFGJ-UHFFFAOYSA-N
4-Hydroxybenzoic acid	O=C(O)c1ccc(O)cc1	FJKROLUGYXJWQN-UHFFFAOYSA-N
Metyrapone	CC(C)(C(=O)c1cccnc1)c1cccnc1	FJLBFSROUSIWMA-UHFFFAOYSA-N																										5.52
Fluvastatin Sodium	CC(C)n1c(/C=C/[C@@H](O)C[C@@H](O)CC(=O)[O-])c(-c2ccc(F)cc2)c2ccccc21	FJLGEFLZQAZZCD-MCBHFWOFSA-M
BIRT-377	CN1C(=O)N(c2cc(Cl)cc(Cl)c2)C(=O)[C@@]1(C)Cc1ccc(Br)cc1	FJNJHZQMQRVZEE-GOSISDBHSA-N
Eliglustat	CCCCCCCC(=O)N[C@H](CN1CCCC1)[C@H](O)c1ccc2c(c1)OCCO2	FJZZPCZKBUKGGU-AUSIDOKSSA-N
Talabostat (mesylate)	CC(C)[C@H](N)C(=O)N1CCC[C@H]1B(O)O	FKCMADOPPWWGNZ-YUMQZZPRSA-N
Talabostat (Val-boroPro, PT-100)	CC(C)[C@H](N)C(=O)N1CCC[C@H]1B(O)O	FKCMADOPPWWGNZ-YUMQZZPRSA-N
Sulbactam sodium	CC1(C)[C@H](C(=O)[O-])N2C(=O)C[C@H]2S1(=O)=O	FKENQMMABCRJMK-RITPCOANSA-M
Sulbactam	CC1(C)[C@H](C(=O)O)N2C(=O)C[C@H]2S1(=O)=O	FKENQMMABCRJMK-RITPCOANSA-N
TAME	COC(=O)[C@H](CCCN=C(N)N)NS(=O)(=O)c1ccc(C)cc1	FKMJXALNHKIDOD-LBPRGKRZSA-N
Daclatasvir (BMS-790052)	COC(=O)N[C@H](C(=O)N1CCC[C@H]1c1ncc(-c2ccc(-c3ccc(-c4cnc([C@@H]5CCCN5C(=O)[C@@H](NC(=O)OC)C(C)C)[nH]4)cc3)cc2)[nH]1)C(C)C	FKRSSPOQAMALKA-CUPIEXAXSA-N																										5.14	4.22								4.54
Daclatasvir Digydrochloride	COC(=O)N[C@H](C(=O)N1CCC[C@H]1c1ncc(-c2ccc(-c3ccc(-c4cnc([C@@H]5CCCN5C(=O)[C@@H](NC(=O)OC)C(C)C)[nH]4)cc3)cc2)[nH]1)C(C)C	FKRSSPOQAMALKA-CUPIEXAXSA-N																										5.14	4.22								4.54
GSK126	CC[C@H](C)n1cc(C)c2c(C(=O)NCc3c(C)cc(C)[nH]c3=O)cc(-c3ccc(N4CCNCC4)nc3)cc21	FKSFKBQGSFSOSM-QFIPXVFZSA-N
BI-847325	CCNC(=O)C#Cc1ccc2c(c1)NC(=O)/C2=C(/Nc1ccc(CN(C)C)cc1)c1ccccc1	FLBNLJLONKAPLR-BYYHNAKLSA-N
Elacytarabine	CCCCCCCC/C=C/CCCCCCCC(=O)OC[C@H]1O[C@@H](n2ccc(N)nc2=O)[C@@H](O)[C@@H]1O	FLFGNMFWNBOBGE-FNNZEKJRSA-N
Methyl palmitate	CCCCCCCCCCCCCCCC(=O)OC	FLIACVVOZYBSBS-UHFFFAOYSA-N
Methazolamide	CC(=O)/N=c1/sc(S(N)(=O)=O)nn1C	FLOSMHQXBMRNHR-QPJJXVBHSA-N																											4.9
methazolamide	CC(=O)N=c1sc(S(N)(=O)=O)nn1C	FLOSMHQXBMRNHR-UHFFFAOYSA-N
Dehydroepiandrosterone (DHEA)	C[C@]12CC[C@H]3[C@@H](CC=C4C[C@@H](O)CC[C@@]43C)[C@@H]1CCC2=O	FMGSKLZLMKYGDP-USOAJAOKSA-N
Octocrylene	CCCCC(CC)COC(=O)C(C#N)=C(c1ccccc1)c1ccccc1	FMJSMJQBSVNSBF-UHFFFAOYSA-N
Z4942814018	C=CC(=O)N1CC(CC(C)NC(=O)Cn2cc(C3CCOC3)cn2)C1	FMLWONOPOGGLDJ-UHFFFAOYSA-N
Octisalate	CCCCC(CC)COC(=O)c1ccccc1O	FMRHJJZUHUTGKE-UHFFFAOYSA-N
Demeclocycline HCl	CN(C)[C@@H]1C(O)=C(C(N)=O)C(=O)[C@@]2(O)C(O)=C3C(=O)c4c(O)ccc(Cl)c4[C@@H](O)[C@H]3C[C@@H]12	FMTDIUIBLCQGJB-SEYHBJAFSA-N
Z4942814078	C=CC(=O)N1CC2(CCC(CNC(=O)C3(c4ccc(C)cc4F)CC3)O2)C1	FMUAFAKEUGTZEE-UHFFFAOYSA-N
Sutezolid	CC(=O)NC[C@H]1CN(c2ccc(N3CCSCC3)c(F)c2)C(=O)O1	FNDDDNOJWPQCBZ-ZDUSSCGKSA-N
Regorafenib (BAY 73-4506)	CNC(=O)c1cc(Oc2ccc(NC(=O)Nc3ccc(Cl)c(C(F)(F)F)c3)c(F)c2)ccn1	FNHKPVJBJVTLMP-UHFFFAOYSA-N					7.09																			8.82						8.355	8.82		8.82					8.38		6.78
Regorafenib Monohydrate	CNC(=O)c1cc(Oc2ccc(NC(=O)Nc3ccc(Cl)c(C(F)(F)F)c3)c(F)c2)ccn1	FNHKPVJBJVTLMP-UHFFFAOYSA-N					7.09																			8.82						8.355	8.82		8.82					8.38		6.78
Sapropterin Dihydrochloride	C[C@H](O)[C@H](O)[C@H]1CNc2nc(N)[nH]c(=O)c2N1	FNKQXYHWGSIFBK-RPDRRWSUSA-N
Meticrane	Cc1cc2c(cc1S(N)(=O)=O)S(=O)(=O)CCC2	FNQQBFNIYODEMB-UHFFFAOYSA-N
NK-252	O=C(NCc1ccccn1)Nc1nnc(-c2ccco2)o1	FNSCFQXZZNCDAI-UHFFFAOYSA-N
AGI-5198	Cc1ccccc1C(C(=O)NC1CCCCC1)N(C(=O)Cn1ccnc1C)c1cccc(F)c1	FNYGWXSATBUBER-UHFFFAOYSA-N
Triamterene	Nc1nc(N)c2nc(-c3ccccc3)c(N)nc2n1	FNYLWPVRPXGIIP-UHFFFAOYSA-N																									5
Thiotepa	S=P(N1CC1)(N1CC1)N1CC1	FOCVUCIESVLUNU-UHFFFAOYSA-N
Gamma-Oryzanol	COc1cc(/C=C/C(=O)O[C@H]2CC[C@]34C[C@]35CC[C@]3(C)[C@@H]([C@H](C)CCC=C(C)C)CC[C@@]3(C)[C@@H]5CC[C@H]4C2(C)C)ccc1O	FODTZLFLDFKIQH-FSVGXZBPSA-N
Amuvatinib (MP-470)	S=C(NCc1ccc2c(c1)OCO2)N1CCN(c2ncnc3c2oc2ccccc23)CC1	FOFDIMHVKGYHRU-UHFFFAOYSA-N					5.09							7.245																												7.1850000000000005
Hydrocortisone buteprate	CCCC(=O)O[C@]1(C(=O)COC(=O)CC)CC[C@H]2[C@@H]3CCC4=CC(=O)CC[C@]4(C)[C@H]3[C@@H](O)C[C@@]21C	FOGXJPFPZOHSQS-AYVLZSQQSA-N
TTNPB (Arotinoid Acid)	C/C(=C\c1ccc(C(=O)O)cc1)c1ccc2c(c1)C(C)(C)CCC2(C)C	FOIVPCKZDPCJJY-JQIJEIRASA-N																									7.9									5.4
THZ2	CN(C)C/C=C/C(=O)Nc1cccc(C(=O)Nc2cccc(Nc3ncc(Cl)c(-c4c[nH]c5ccccc45)n3)c2)c1	FONRCZUZCHXWBD-VGOFMYFVSA-N
GPR120 modulator 1	Cc1cc(OCc2nc(-c3ccccc3Cl)cs2)ccc1OCC(=O)O	FONSSTYHKIFEBM-UHFFFAOYSA-N
SANT-1	Cc1nn(-c2ccccc2)c(C)c1/C=N/N1CCN(Cc2ccccc2)CC1	FOORCIAZMIWALX-JJIBRWJFSA-N
CH55	CC(C)(C)c1cc(C(=O)/C=C/c2ccc(C(=O)O)cc2)cc(C(C)(C)C)c1	FOUVTBKPJRMLPE-FMIVXFBMSA-N
Z4942813729	C=CC(=O)N[C@@H]1CCCN(C(=O)c2c[nH]nc2C2CCCCC2)C1	FOVZUSQCVZAWFI-CQSZACIVSA-N
Ketanserin	O=C(c1ccc(F)cc1)C1CCN(CCn2c(=O)[nH]c3ccccc3c2=O)CC1	FPCCSQOGAWCVBH-UHFFFAOYSA-N																									5.2	4.7	5.4							5.6
WAY-600	c1cncc(CN2CCC(n3ncc4c(N5CCOCC5)nc(-c5ccc6[nH]ccc6c5)nc43)CC2)c1	FPEIJQLXFHKLJV-UHFFFAOYSA-N
Panobinostat (LBH589)	Cc1[nH]c2ccccc2c1CCNCc1ccc(/C=C/C(=O)NO)cc1	FPOHNWQLNRZRFC-ZHACJKMWSA-N																																										7.98	8.682372611458312		8.67	8.68	8.3
Carbenicillin disodium	CC1(C)S[C@@H]2[C@H](NC(=O)C(C(=O)[O-])c3ccccc3)C(=O)N2[C@H]1C(=O)[O-]	FPPNZSSZRUTDAP-UWFZAAFLSA-L
ginkgolide-a	C[C@@H]1C(=O)O[C@H]2CC34[C@H]5C[C@@H](C(C)(C)C)[C@]36[C@@H](OC(=O)[C@@H]6O)O[C@@]4(C(=O)O5)[C@]21O	FPUXKXIZEIDQKW-MALVTOHRSA-N
Ginkgolide A	C[C@@H]1C(=O)O[C@H]2CC34[C@H]5C[C@@H](C(C)(C)C)C36[C@@H](OC(=O)[C@@H]6O)O[C@@]4(C(=O)O5)[C@]21O	FPUXKXIZEIDQKW-TVPHMGRTSA-N
Pentostatin	OC[C@H]1O[C@@H](n2cnc3c2N=CNC[C@H]3O)C[C@@H]1O	FPVKHBSQESCIEP-JQCXWYLXSA-N
PHCCC	O=C(Nc1ccccc1)C12CC1/C(=N\O)c1ccccc1O2	FPXPIEZPAXSELW-CYVLTUHYSA-N
SU11274	Cc1[nH]c(/C=C2\C(=O)Nc3ccc(S(=O)(=O)N(C)c4cccc(Cl)c4)cc32)c(C)c1C(=O)N1CCN(C)CC1	FPYJSJDOHRDAMT-KQWNVCNZSA-N
Tigecycline	CN(C)c1cc(NC(=O)CNC(C)(C)C)c(O)c2c1C[C@H]1C[C@H]3[C@H](N(C)C)C(O)=C(C(N)=O)C(=O)[C@]3(O)C(O)=C1C2=O	FPZLLRFZJZRHSY-MSJKHNJRSA-N
AZ-10606120	O=C(CC12CC3CC(CC(C3)C1)C2)Nc1cccc2nc(NCCNCCO)ccc12	FQMZXMVHHKXGTM-UHFFFAOYSA-N
AG 1295	Cc1cc2ncc(-c3ccccc3)nc2cc1C	FQNCLVJEQCJWSU-UHFFFAOYSA-N					5.96																																	5.21
Aminophylline	Cn1c(=O)c2[nH]cnc2n(C)c1=O.Cn1c(=O)c2[nH]cnc2n(C)c1=O.NCCN	FQPFAHBPWDRTLU-UHFFFAOYSA-N
Nerolidol	C=CC(C)(O)CC/C=C(\C)CCC=C(C)C	FQTLCLSUCSAZDY-SDNWHVSQSA-N
GSK-37647	COc1ccc(S(=O)(=O)Nc2c(C)cc(C)cc2C)cc1	FQUAFMNPXPXOJE-UHFFFAOYSA-N
ADH-1 trifluoroacetate	CC(=O)N[C@H]1CSSC[C@@H](C(N)=O)NC(=O)[C@H](C(C)C)NC(=O)[C@H](C)NC(=O)[C@H](Cc2cnc[nH]2)NC1=O	FQVLRGLGWNWPSS-BXBUPLCLSA-N
Tamoxifen	CC/C(=C(\c1ccccc1)c1ccc(OCCN(C)C)cc1)c1ccccc1.O=C(O)CC(O)(CC(=O)O)C(=O)O	FQZYTYWMLGAPFJ-OQKDUQJOSA-N																									4.7	5.15	4.5							5
Tamoxifen Citrate	CC/C(=C(\c1ccccc1)c1ccc(OCCN(C)C)cc1)c1ccccc1.O=C(O)CC(O)(CC(=O)O)C(=O)O	FQZYTYWMLGAPFJ-OQKDUQJOSA-N																									4.7	5.15	4.5							5
T0070907	O=C(Nc1ccncc1)c1cc([N+](=O)[O-])ccc1Cl	FRPJSHKMZHWJBE-UHFFFAOYSA-N
Medroxyprogesterone	CC(=O)[C@@]1(O)CC[C@H]2[C@@H]3C[C@H](C)C4=CC(=O)CC[C@]4(C)[C@H]3CC[C@@]21C	FRQMUZJSZHZSGN-HBNHAYAOSA-N																																		5.7
Capreomycin Sulfate	C[C@@H]1NC(=O)[C@@H](N)CNC(=O)[C@H](C2CCNC(N)=N2)NC(=O)C(=CNC(N)=O)NC(=O)[C@H](CNC(=O)CC(N)CCCN)NC1=O	FRXNXDHFQYZYNA-YULGXICOSA-N
3-Methyladenine	Cn1cnc(N)c2ncnc1-2	FSASIHFSFGAIJM-UHFFFAOYSA-N
Echinacoside	C[C@@H]1O[C@@H](O[C@@H]2[C@@H](O)[C@H](OCCc3ccc(O)c(O)c3)O[C@H](CO[C@@H]3O[C@H](CO)[C@@H](O)[C@H](O)[C@H]3O)[C@H]2OC(=O)/C=C/c2ccc(O)c(O)c2)[C@H](O)[C@H](O)[C@H]1O	FSBUXLDOLNLABB-ISAKITKMSA-N
Tolperisone HCl	Cc1ccc(C(=O)C(C)CN2CCCCC2)cc1	FSKFPVLPFLJRQB-UHFFFAOYSA-N
TCS 359	COc1ccc(C(=O)Nc2sc3c(c2C(N)=O)CCCC3)cc1OC	FSPQCTGGIANIJZ-UHFFFAOYSA-N					6.46
Acemetacin	COc1ccc2c(c1)c(CC(=O)OCC(=O)O)c(C)n2C(=O)c1ccc(Cl)cc1	FSQKKOOTNAMONP-UHFFFAOYSA-N
Praziquantel	O=C(C1CCCCC1)N1CC(=O)N2CCc3ccccc3C2C1	FSVJFNAIGNNGKK-UHFFFAOYSA-N
sarcosine	CNCC(=O)O	FSYKKLYZXJSNPZ-UHFFFAOYSA-N
Sarcosine	CNCC(=O)O	FSYKKLYZXJSNPZ-UHFFFAOYSA-N
BIX-02188	CN(C)Cc1cccc(N/C(=C2\C(=O)Nc3cc(C(N)=O)ccc32)c2ccccc2)c1	FSZPIAXLCCQFCM-FCQUAONHSA-N
Riluzole	Nc1nc2ccc(OC(F)(F)F)cc2s1	FTALBRSUTCGOEG-UHFFFAOYSA-N																										4.5
Mirogabalin (DS-5565)	CCC1=C[C@@H]2[C@H](C1)C[C@]2(CN)CC(=O)O	FTBQORVNHOIASH-CKYFFXLPSA-N
BIBX-1382	CN1CCC(Nc2ncc3ncnc(Nc4ccc(F)c(Cl)c4)c3n2)CC1	FTFRZXFNZVCRSK-UHFFFAOYSA-N																	8.52
4-(4-fluorobenzoyl)-1-(4-phenylbutyl)-piperidine	O=C(c1ccc(F)cc1)C1CCN(CCCCc2ccccc2)CC1	FTJXZACAQRDRNT-UHFFFAOYSA-N																									7.9
Oxethazaine	CN(C(=O)CN(CCO)CC(=O)N(C)C(C)(C)Cc1ccccc1)C(C)(C)Cc1ccccc1	FTLDJPRFCGDUFH-UHFFFAOYSA-N																									5.5	5.1								4.9
quinpirol-(-)	CCCN1CCC[C@@H]2Cc3n[nH]cc3C[C@H]21	FTSUPYGMFAPCFZ-ZWNOBZJWSA-N																																		5
Naringenin	O=C1C[C@@H](c2ccc(O)cc2)Oc2cc(O)cc(O)c21	FTVWIRXFELQLPI-ZDUSSCGKSA-N																										5.3								5.4
moracizine	CCOC(=O)Nc1ccc2c(c1)N(C(=O)CCN1CCOCC1)c1ccccc1S2	FUBVWMNBEHXPSU-UHFFFAOYSA-N																										5.3
Tolnaftate	Cc1cccc(N(C)C(=S)Oc2ccc3ccccc3c2)c1	FUSNMLFNXJSCDI-UHFFFAOYSA-N																										5.4	5.9							6.26
9-amino-CPT	CC[C@@]1(O)C(=O)OCc2c1cc1n(c2=O)Cc2cc3c(N)cccc3nc2-1	FUXVKZWTXQUGMW-FQEVSTJZSA-N
EX 527	NC(=O)C1CCCc2c1[nH]c1ccc(Cl)cc21	FUZYTVDVLBBXDL-UHFFFAOYSA-N
EX 527 (Selisistat)	NC(=O)C1CCCc2c1[nH]c1ccc(Cl)cc21	FUZYTVDVLBBXDL-UHFFFAOYSA-N
Z4942813599	C=CC(=O)N1CC(O)(CNC(=O)c2cnn(CC(C)C)c2CC)C1	FVESVOUNPMIOCC-UHFFFAOYSA-N
Ginsenoside C-K	CC(C)=CCC[C@](C)(O[C@@H]1O[C@H](CO)[C@@H](O)[C@H](O)[C@H]1O)[C@H]1CC[C@]2(C)[C@@H]1[C@H](O)C[C@@H]1[C@@]3(C)CC[C@H](O)C(C)(C)[C@@H]3CC[C@]12C	FVIZARNDLVOMSU-IRFFNABBSA-N
Fenspiride HCl	O=C1NCC2(CCN(CCc3ccccc3)CC2)O1	FVNFBBAOMBJTST-UHFFFAOYSA-N																									4.65
ML347	COc1ccc(-c2cnc3c(-c4cccc5ncccc45)cnn3c2)cc1	FVRYPYDPKSZGNS-UHFFFAOYSA-N																																						4.71
Riboflavin (phosphate sodium)	Cc1cc2nc3c(=O)[nH]c(=O)nc-3n(C[C@H](O)[C@H](O)[C@H](O)COP(=O)(O)O)c2cc1C	FVTCRASFADXXNN-SCRDCRAPSA-N
Umeclidinium (bromide)	OC(c1ccccc1)(c1ccccc1)C12CC[N+](CCOCc3ccccc3)(CC1)CC2	FVTWTVQXNAJTQP-UHFFFAOYSA-N
Umeclidinium bromide	OC(c1ccccc1)(c1ccccc1)C12CC[N+](CCOCc3ccccc3)(CC1)CC2	FVTWTVQXNAJTQP-UHFFFAOYSA-N
Betulin	C=C(C)[C@@H]1CC[C@]2(CO)CC[C@]3(C)[C@H](CC[C@@H]4[C@@]5(C)CC[C@H](O)C(C)(C)[C@@H]5CC[C@]43C)[C@@H]12	FVWJYYTZTCVBKE-ROUWMTJPSA-N
Honokiol	C=CCc1ccc(O)c(-c2ccc(O)c(CC=C)c2)c1	FVYXIJYOAGAUQK-UHFFFAOYSA-N
Voxelotor	CC(C)n1nccc1-c1ncccc1COc1cccc(O)c1C=O	FWCVZAQENIZVMY-UHFFFAOYSA-N																										4.495	5.07							4.7
Voxelotor(GBT440, GTx011)	CC(C)n1nccc1-c1ncccc1COc1cccc(O)c1C=O	FWCVZAQENIZVMY-UHFFFAOYSA-N																										4.495	5.07							4.7
Tosedostat (CHR2797)	CC(C)C[C@@H](C(=O)N[C@H](C(=O)OC1CCCC1)c1ccccc1)[C@H](O)C(=O)NO	FWFGIHPGRQZWIW-SQNIBIBYSA-N
Odanacatib (MK-0822)	CC(C)(F)C[C@H](N[C@@H](c1ccc(-c2ccc(S(C)(=O)=O)cc2)cc1)C(F)(F)F)C(=O)NC1(C#N)CC1	FWIVDMJALNEADT-SFTDATJTSA-N
Guaiazulene	Cc1ccc(C(C)C)cc2c(C)ccc1-2	FWKQNCXZGNBPFD-UHFFFAOYSA-N
Defactinib	CNC(=O)c1ccc(Nc2ncc(C(F)(F)F)c(NCc3nccnc3N(C)S(C)(=O)=O)n2)cc1	FWLMVFUGMHIOAA-UHFFFAOYSA-N																			7.26	7.58																		6.56	8.879999999999997
Defactinib (VS-6063, PF-04554878)	CNC(=O)c1ccc(Nc2ncc(C(F)(F)F)c(NCc3nccnc3N(C)S(C)(=O)=O)n2)cc1	FWLMVFUGMHIOAA-UHFFFAOYSA-N																			7.26	7.58																		6.56	8.879999999999997
Letermovir	COc1cccc(N2CCN(C3=Nc4c(F)cccc4[C@H](CC(=O)O)N3c3cc(C(F)(F)F)ccc3OC)CC2)c1	FWYSMLBETOMXAG-QHCPKHFHSA-N
Letermovir(AIC246)	COc1cccc(N2CCN(C3=Nc4c(F)cccc4[C@H](CC(=O)O)N3c3cc(C(F)(F)F)ccc3OC)CC2)c1	FWYSMLBETOMXAG-QHCPKHFHSA-N
Z4942813389	C=CC(=O)NCC(C)N(C)C(=O)C(C)n1nnnc1C(C)(C)C	FXDAHYWRZKWRHM-UHFFFAOYSA-N
Ro-32-0432	CN(C)CC1CCn2c(c(C3=C(c4cn(C)c5ccccc45)C(=O)NC3=O)c3ccccc32)C1	FXGHOAZJQNLNFD-UHFFFAOYSA-N
JNJ-42041935	O=C(O)c1cnn(-c2nc3cc(Cl)c(OC(F)(F)F)cc3[nH]2)c1	FXHHASJVTYRJHH-UHFFFAOYSA-N
Baicalein	O=c1cc(-c2ccccc2)oc2cc(O)c(O)c(O)c12	FXNFHKRTJBSTCS-UHFFFAOYSA-N																										4.77
Epetraborole (hydrochloride)	NC[C@H]1OB(O)c2c(OCCCO)cccc21	FXQIIDINBDJDKL-SNVBAGLBSA-N
Purmorphamine	c1ccc2c(Oc3nc(Nc4ccc(N5CCOCC5)cc4)c4ncn(C5CCCCC5)c4n3)cccc2c1	FYBHCRQFSFYWPY-UHFFFAOYSA-N
Revefenacin	CN(CCN1CCC(OC(=O)Nc2ccccc2-c2ccccc2)CC1)C(=O)c1ccc(CN2CCC(C(N)=O)CC2)cc1	FYDWDCIFZSGNBU-UHFFFAOYSA-N
Maltotriose	OC[C@H]1O[C@H](O[C@@H]2[C@@H](CO)O[C@H](O[C@@H]3[C@@H](CO)O[C@H](O)[C@H](O)[C@H]3O)[C@H](O)[C@H]2O)[C@H](O)[C@@H](O)[C@@H]1O	FYGDTMLNYKFZSV-PXXRMHSHSA-N
Finafloxacin	N#Cc1c(N2C[C@@H]3NCCO[C@H]3C2)c(F)cc2c(=O)c(C(=O)O)cn(C3CC3)c12	FYMHQCNFKNMJAV-HOTGVXAUSA-N
Probucol	CC(C)(Sc1cc(C(C)(C)C)c(O)c(C(C)(C)C)c1)Sc1cc(C(C)(C)C)c(O)c(C(C)(C)C)c1	FYPMFJGVHOHGLL-UHFFFAOYSA-N
VX-702	NC(=O)c1ccc(N(C(N)=O)c2c(F)cccc2F)nc1-c1ccc(F)cc1F	FYSRKRZDBHOFAY-UHFFFAOYSA-N
Meclocycline Sulfosalicylate	C=C1c2c(Cl)ccc(O)c2C(=O)C2=C(O)[C@]3(O)C(=O)C(C(N)=O)=C(O)[C@@H](N(C)C)[C@@H]3[C@@H](O)[C@H]12.O=C(O)c1cc(S(=O)(=O)O)ccc1O	FYSVKUUNXYGFLA-CCHMMTNSSA-N
LY2584702	Cn1cc(-c2ccc(F)c(C(F)(F)F)c2)nc1C1CCN(c2ncnc3[nH]ncc23)CC1	FYXRSVDHGLUMHB-UHFFFAOYSA-N
SulfadiMethoxine sodium	COc1cc([N-]S(=O)(=O)c2ccc(N)cc2)nc(OC)n1	FZCJXUUQHFQHMC-UHFFFAOYSA-N
Acetanilide	CC(=O)Nc1ccccc1	FZERHIULMFGESH-UHFFFAOYSA-N
P7C3	OC(CNc1ccccc1)Cn1c2ccc(Br)cc2c2cc(Br)ccc21	FZHHRERIIVOATI-UHFFFAOYSA-N
Z802717162	O=S(=O)(NCCN1CCCC1Cc1cccc(F)c1)c1ccccc1	FZHNCSWKSXSTHT-UHFFFAOYSA-N
Glucosamine	N[C@@H](C=O)[C@@H](O)[C@H](O)[C@H](O)CO	FZHXIRIBWMQPQF-SLPGGIOYSA-N
Glucosamine sulfate	N[C@@H](C=O)[C@@H](O)[C@H](O)[C@H](O)CO	FZHXIRIBWMQPQF-SLPGGIOYSA-N
Voglibose	OCC(CO)N[C@H]1C[C@](O)(CO)[C@@H](O)[C@H](O)[C@H]1O	FZNCGRZWXLXZSZ-CIQUZCHMSA-N
Ursolic Acid	C[C@H]1[C@H](C)C[C@@H](C(=O)O)C2CC[C@]3(C)C(=CC[C@@H]4[C@@]5(C)CC[C@H](O)C(C)(C)[C@@H]5CC[C@]43C)[C@@H]21	FZRIRHAXJWMMFP-UTQWFWGYSA-N
Z4942813723	C=CC(=O)N[C@@H]1CCCN(C(=O)c2coc(C3CCCCC3)n2)C1	FZUYLEHRBSLXET-CQSZACIVSA-N
Capecitabine	CCCCCOC(=O)Nc1nc(=O)n([C@@H]2O[C@H](C)[C@@H](O)[C@H]2O)cc1F	GAGWJHPBXLXJQN-UORFTKCHSA-N
Capecitabine	CCCCCOC(=O)Nc1nc(=O)n([C@@H]2O[C@H](C)[C@@H](O)[C@H]2O)cc1F	GAGWJHPBXLXJQN-UORFTKCHSA-N
NSC697923	Cc1ccc(S(=O)(=O)c2ccc([N+](=O)[O-])o2)cc1	GAUHIPWCDXOLCZ-UHFFFAOYSA-N
Morinidazole	Cc1ncc([N+](=O)[O-])n1CC(O)CN1CCOCC1	GAZGHCHCYRSPIV-UHFFFAOYSA-N
Vinorelbine Tartrate	CCC1=CC2CN(C1)Cc1c([nH]c3ccccc13)[C@@](C(=O)OC)(c1cc3c(cc1OC)N(C)[C@H]1[C@@](O)(C(=O)OC)[C@H](OC(C)=O)[C@]4(CC)C=CCN5CC[C@]31[C@@H]54)C2	GBABOYUKABKIAF-BXZSYHTRSA-N
clevudine	Cc1cn([C@H]2O[C@@H](CO)[C@H](O)[C@@H]2F)c(=O)[nH]c1=O	GBBJCSTXCAQSSJ-AZRUVXNYSA-N
Clevudine	Cc1cn([C@H]2O[C@@H](CO)[C@H](O)[C@H]2F)c(=O)[nH]c1=O	GBBJCSTXCAQSSJ-XQXXSGGOSA-N
MK-0773	CN1C(=O)C(F)=C[C@]2(C)[C@H]3CC[C@]4(C)[C@@H](C(=O)NCc5nc6cccnc6[nH]5)CC[C@H]4[C@@H]3CC[C@@H]12	GBEUKTWTUSPHEE-JWJWXJQQSA-N
AZD1152	CCN(CCCOc1ccc2c(Nc3cc(CC(=O)Nc4cccc(F)c4)[nH]n3)ncnc2c1)CCOP(=O)(O)O	GBJVVSCPOBPEIT-UHFFFAOYSA-N	7.64	7.77		9.43
Enalapril Maleate	CCOC(=O)[C@H](CCc1ccccc1)N[C@@H](C)C(=O)N1CCC[C@H]1C(=O)O	GBXSMTUPTTWBMN-XIRDDKMYSA-N
Cefoperazone	CCN1CCN(C(=O)N[C@@H](C(=O)N[C@@H]2C(=O)N3C(C(=O)O)=C(CSc4nnnn4C)CS[C@H]23)c2ccc(O)cc2)C(=O)C1=O	GCFBRXLSHGKWDP-XCGNWRKASA-N
VX-680 (MK-0457, Tozasertib)	Cc1cc(Nc2cc(N3CCN(C)CC3)nc(Sc3ccc(NC(=O)C4CC4)cc3)n2)n[nH]1	GCIKSSRWRFVXBI-UHFFFAOYSA-N	8.385000000000002	8.34	8.21	7.635	7.52	7.1850000000000005	6.68	6.38	6.3
VX-680 (Tozasertib, MK-0457)	Cc1cc(Nc2cc(N3CCN(C)CC3)nc(Sc3ccc(NC(=O)C4CC4)cc3)n2)n[nH]1	GCIKSSRWRFVXBI-UHFFFAOYSA-N	8.385000000000002	8.34	8.21	7.635	7.52	7.1850000000000005	6.68	6.38	6.3
Etonogestrel	C#C[C@]1(O)CC[C@H]2[C@@H]3CCC4=CC(=O)CC[C@@H]4[C@H]3C(=C)C[C@@]21CC	GCKFUYQCUCGESZ-BPIQYHPVSA-N
Z4942813299	C=CC(=O)N1CC(c2ocnc2CNC(=O)c2ocnc2-c2ccccc2)C1	GCNOFAUKPCSCDV-UHFFFAOYSA-N
Sorivudine	O=c1[nH]c(=O)n([C@@H]2O[C@H](CO)[C@@H](O)[C@@H]2O)cc1/C=C/Br	GCQYYIHYQMVWLT-HQNLTJAPSA-N
AZD3463	COc1cc(N2CCC(N)CC2)ccc1Nc1ncc(Cl)c(-c2c[nH]c3ccccc23)n1	GCYIGMXOIWJGBU-UHFFFAOYSA-N
Quinagolide (hydrochloride)	CCCN1C[C@@H](NS(=O)(=O)N(CC)CC)C[C@@H]2Cc3c(O)cccc3C[C@H]21	GDFGTRDCCWFXTG-ZIFCJYIRSA-N
Diazoxide	CC1=Nc2ccc(Cl)cc2S(=O)(=O)N1	GDLBFKVLRPITMI-UHFFFAOYSA-N																									5.1	4.9
Clomipramine HCl	CN(C)CCCN1c2ccccc2CCc2ccc(Cl)cc21	GDLIGKIOYRNHDA-UHFFFAOYSA-N																									5.5500000000000025	4.5
RKI-1447	O=C(NCc1cccc(O)c1)Nc1nc(-c2ccncc2)cs1	GDVRVPIXWXOKQO-UHFFFAOYSA-N
zoniporide	NC(N)=NC(=O)c1cnn(-c2cccc3ncccc23)c1C1CC1	GDXBRVCQGGKXJY-UHFFFAOYSA-N
Sulfapyridine	Nc1ccc(S(=O)(=O)Nc2ccccn2)cc1	GECHUMIMRBOMGK-UHFFFAOYSA-N
Valbenazine	COc1cc2c(cc1OC)[C@H]1C[C@@H](OC(=O)[C@@H](N)C(C)C)[C@H](CC(C)C)CN1CC2	GEJDGVNQKABXKG-CFKGEZKQSA-N																																			5.77
Valbenazine tosylate	COc1cc2c(cc1OC)[C@H]1C[C@@H](OC(=O)[C@@H](N)C(C)C)[C@H](CC(C)C)CN1CC2	GEJDGVNQKABXKG-CFKGEZKQSA-N																																			5.77
Z316696506	CCNc1ccc(S(=O)(=O)N2CCOCC2)cc1NC(=O)c1ccccc1	GELVUNQVEYQQGL-UHFFFAOYSA-N
Xanthinol Nicotinate	CN(CCO)CC(O)Cn1cnc2c1c(=O)n(C)c(=O)n2C.O=C(O)c1cccnc1	GEPMAHVDJHFBJI-UHFFFAOYSA-N
SGC-CBP30	COc1ccc(CCc2nc3cc(-c4c(C)noc4C)ccc3n2C[C@H](C)N2CCOCC2)cc1Cl	GEPYBHCJBORHCE-SFHVURJKSA-N																																															5.15
T807	Fc1ccc(-c2ccc3c(c2)[nH]c2ccncc23)cn1	GETAAWDSFUCLBS-UHFFFAOYSA-N
Brucine sulfate heptahydrate	COc1cc2c(cc1OC)[C@@]13CCN4CC5=CCO[C@H]6CC(=O)N2[C@H]1[C@H]6[C@H]5C[C@H]43.COc1cc2c(cc1OC)[C@@]13CCN4CC5=CCO[C@H]6CC(=O)N2[C@H]1[C@H]6[C@H]5C[C@H]43	GETPXCTYNOQDPU-DRZHFPRSSA-N
PF-04620110	Nc1ncnc2c1C(=O)N(c1ccc([C@H]3CC[C@H](CC(=O)O)CC3)cc1)CCO2	GEVVQZHMFVFGLN-HDJSIYSDSA-N
Gambogic Acid	CC(C)=CCC[C@]1(C)C=Cc2c(O)c3c(c(CC=C(C)C)c2O1)O[C@]12C(=C[C@@H]4C[C@H]1C(C)(C)O[C@@]2(C/C=C(/C)C(=O)O)C4=O)C3=O	GEZHEQNLKAOMCA-RRZNCOCZSA-N
Deoxyarbutin	Oc1ccc(OC2CCCCO2)cc1	GFBCWCDNXDKFRH-UHFFFAOYSA-N
Thiothixene	CN1CCN(CC/C=C2/c3ccccc3Sc3ccc(S(=O)(=O)N(C)C)cc32)CC1	GFBKORZTTCHDGY-UWVJOHFNSA-N
Adenine HCl	Nc1ncnc2[nH]cnc12	GFFGJBXGBJISGV-UHFFFAOYSA-N
Imeglimin (hydrochloride)	C[C@@H]1N=C(N)NC(N(C)C)=N1	GFICWFZTBXUVIG-SCSAIBSYSA-N
Leuprolide Acetate	CCNC(=O)[C@@H]1CCCN1C(=O)[C@H](CCCNC(=N)N)NC(=O)[C@H](CC(C)C)NC(=O)[C@@H](CC(C)C)NC(=O)[C@H](Cc1ccc(O)cc1)NC(=O)[C@H](CO)NC(=O)[C@H](Cc1c[nH]c2ccccc12)NC(=O)[C@H](Cc1c[nH]cn1)NC(=O)[C@@H]1CCC(=O)N1	GFIJNRVAKGFPGQ-LIJARHBVSA-N
Leuprorelin Acetate	CCNC(=O)[C@@H]1CCCN1C(=O)[C@H](CCCNC(=N)N)NC(=O)[C@H](CC(C)C)NC(=O)[C@@H](CC(C)C)NC(=O)[C@H](Cc1ccc(O)cc1)NC(=O)[C@H](CO)NC(=O)[C@H](Cc1c[nH]c2ccccc12)NC(=O)[C@H](Cc1cnc[nH]1)NC(=O)[C@@H]1CCC(=O)N1	GFIJNRVAKGFPGQ-LIJARHBVSA-N
CCT137690	Cc1cc(CN2CCN(c3c(Br)cnc4[nH]c(-c5ccc(N6CCN(C)CC6)cc5)nc34)CC2)no1	GFLQCBTXTRCREJ-UHFFFAOYSA-N	7.82																																		5.52
CI-1040 (PD184352)	O=C(NOCC1CC1)c1ccc(F)c(F)c1Nc1ccc(I)cc1Cl	GFMMXOIFOQCCGU-UHFFFAOYSA-N														7.77										7.92
PD184352 (CI-1040)	O=C(NOCC1CC1)c1ccc(F)c(F)c1Nc1ccc(I)cc1Cl	GFMMXOIFOQCCGU-UHFFFAOYSA-N														7.77										7.92
Triamcinolone	C[C@]12C=CC(=O)C=C1CC[C@H]1[C@@H]3C[C@@H](O)[C@](O)(C(=O)CO)[C@@]3(C)C[C@H](O)[C@]12F	GFNANZIMVAIWHM-WTNVDEMLSA-N
AG 1478	COc1cc2ncnc(Nc3cccc(Cl)c3)c2cc1OC	GFNNBHLJANVSQV-UHFFFAOYSA-N													5.3				8.55									5.5											5.57
AG-1478 (Tyrphostin AG-1478)	COc1cc2ncnc(Nc3cccc(Cl)c3)c2cc1OC	GFNNBHLJANVSQV-UHFFFAOYSA-N													5.3				8.55									5.5											5.57
Fevipiprant	Cc1c(CC(=O)O)c2cccnc2n1Cc1ccc(S(C)(=O)=O)cc1C(F)(F)F	GFPPXZDRVCSVNR-UHFFFAOYSA-N
Sofalcone	CC(C)=CCOc1ccc(/C=C/C(=O)c2ccc(OCC=C(C)C)cc2OCC(=O)O)cc1	GFWRVVCDTLRWPK-KPKJPENVSA-N
LTX-315	NCCCC[C@H](N)C(=O)N[C@@H](CCCCN)C(=O)N[C@@H](Cc1c[nH]c2ccccc12)C(=O)N[C@@H](Cc1c[nH]c2ccccc12)C(=O)N[C@@H](CCCCN)C(=O)N[C@@H](CCCCN)C(=O)N[C@@H](Cc1c[nH]c2ccccc12)C(=O)N[C@H](C(=O)N[C@@H](CCCCN)C(N)=O)C(c1ccccc1)c1ccccc1	GGAKLYWEFZCVIT-TVEKFXMRSA-N
anpirtoline	Clc1cccc(SC2CCNCC2)n1	GGALEXMXDMUMDM-UHFFFAOYSA-N
Metrizoic acid	CC(=O)Nc1c(I)c(C(=O)O)c(I)c(N(C)C(C)=O)c1I	GGGDNPWHMNJRFN-UHFFFAOYSA-N
Z4942813796	C=CC(=O)N[C@@H]1CCCN(C(=O)c2cc(C3CCOCC3)on2)C1	GGTREMAJSVNOGD-CYBMUJFWSA-N
eliprodil	OC(CN1CCC(Cc2ccc(F)cc2)CC1)c1ccc(Cl)cc1	GGUSQTSTQSHJAH-UHFFFAOYSA-N
Latanoprost	CC(C)OC(=O)CCC/C=C\C[C@H]1[C@@H](O)C[C@@H](O)[C@@H]1CC[C@@H](O)CCc1ccccc1	GGXICVAJURFBLW-CEYXHVGTSA-N
Famciclovir	CC(=O)OCC(CCn1cnc2cnc(N)nc21)COC(C)=O	GGXKWVWZWMLJEH-UHFFFAOYSA-N
Fluorouracil (5-Fluoracil, 5-FU)	O=c1[nH]cc(F)c(=O)[nH]1	GHASVSINZRGABV-UHFFFAOYSA-N
Fosfluconazole	O=P(O)(O)OC(Cn1cncn1)(Cn1cncn1)c1ccc(F)cc1F	GHJWNRRCRIGGIO-UHFFFAOYSA-N
SP-100030	O=C(Nc1cc(C(F)(F)F)cc(C(F)(F)F)c1)c1cnc(Cl)nc1C(F)(F)F	GHMKQBWHPQMXSH-UHFFFAOYSA-N
Resorcinol	Oc1cccc(O)c1	GHMLBKRAJCXXBS-UHFFFAOYSA-N
D-Pantothenic acid	CC(C)(CO)[C@@H](O)C(=O)NCCC(=O)O	GHOKWGTUZJEAQD-ZETCQYMHSA-N
Candesartan Cilexetil	CCOc1nc2cccc(C(=O)OC(C)OC(=O)OC3CCCCC3)c2n1Cc1ccc(-c2ccccc2-c2nnn[nH]2)cc1	GHOSNRCGJFBJIB-UHFFFAOYSA-N
Z4942812909	C=CC(=O)N1CCc2c(CNC(=O)c3c[nH]nc3-c3ccccc3)cccc2C1	GHRJDVXWJUHZAY-UHFFFAOYSA-N
GLPG1837	CC1(C)Cc2c(sc(NC(=O)c3cc[nH]n3)c2C(N)=O)C(C)(C)O1	GHTGYZMBQPXTCQ-UHFFFAOYSA-N
Chlorhexidine diacetate	N=C(NCCCCCCNC(=N)NC(=N)Nc1ccc(Cl)cc1)NC(=N)Nc1ccc(Cl)cc1	GHXZTYHSJHQHIJ-UHFFFAOYSA-N																									5.1		4.8							5.1
Chlorhexidine?2HCl	N=C(NCCCCCCNC(=N)NC(=N)Nc1ccc(Cl)cc1)NC(=N)Nc1ccc(Cl)cc1	GHXZTYHSJHQHIJ-UHFFFAOYSA-N																									5.1		4.8							5.1
ML133 HCl	COc1ccc(CNCc2cccc3ccccc23)cc1	GIFYKGIODMXYNT-UHFFFAOYSA-N
Benztropine mesylate	CN1[C@H]2CC[C@@H]1C[C@H](OC(c1ccccc1)c1ccccc1)C2	GIJXKZJWITVLHI-PMOLBWCYSA-N
benztropine-mesylate	CN1[C@@H]2CC[C@@H]1CC(OC(c1ccccc1)c1ccccc1)C2	GIJXKZJWITVLHI-RTBURBONSA-N
Zaltidine	Cc1ncc(-c2csc(NC(=N)N)n2)[nH]1	GIMNAEMRNXUAQP-UHFFFAOYSA-N
Fiacitabine	Nc1nc(=O)n([C@@H]2O[C@H](CO)[C@@H](O)[C@@H]2F)cc1I	GIMSJJHKKXRFGV-BYPJNBLXSA-N
Tinostamustine(EDO-S101)	Cn1c(CCCCCCC(=O)NO)nc2cc(N(CCCl)CCCl)ccc21	GISXTRIGVCKQBX-UHFFFAOYSA-N
Fludarabine Phosphate	Nc1nc(F)nc2c1ncn2[C@@H]1O[C@H](COP(=O)(O)O)[C@@H](O)[C@@H]1O	GIUYCYHIANZCFB-FJFJXFQQSA-N
Levomilnacipran Hydrochloride	CCN(CC)C(=O)[C@@]1(c2ccccc2)C[C@H]1CN	GJJFMKBJSRMPLA-DZGCQCFKSA-N
Milnacipran HCl	CCN(CC)C(=O)[C@]1(c2ccccc2)C[C@@H]1CN	GJJFMKBJSRMPLA-HIFRSBDPSA-N
milacemide	CCCCCNCC(N)=O	GJNNXIYZWIZFRH-UHFFFAOYSA-N
PD-166793	CC(C)[C@H](NS(=O)(=O)c1ccc(-c2ccc(Br)cc2)cc1)C(=O)O	GJOCABIDMCKCEG-INIZCTEOSA-N
Bosentan Hydrate	COc1ccccc1Oc1c(NS(=O)(=O)c2ccc(C(C)(C)C)cc2)nc(-c2ncccn2)nc1OCCO	GJPICJJJRGTNOD-UHFFFAOYSA-N
Dichlorphenamide	NS(=O)(=O)c1cc(Cl)c(Cl)c(S(N)(=O)=O)c1	GJQPMPFPNINLKP-UHFFFAOYSA-N
Dichlorphenamide (Diclofenamide)	NS(=O)(=O)c1cc(Cl)c(Cl)c(S(N)(=O)=O)c1	GJQPMPFPNINLKP-UHFFFAOYSA-N
Clonidine HCl	Clc1cccc(Cl)c1NC1=NCCN1	GJSURZIOUXUGAL-UHFFFAOYSA-N																									5		5.1							5.3
Tetracaine HCl	CCCCNc1ccc(C(=O)OCCN(C)C)cc1	GKCBAIGFKIBETG-UHFFFAOYSA-N
PNU-37883	C1CCC(N/C(=N/C23CC4CC(CC(C4)C2)C3)N2CCOCC2)CC1	GKCGWXNLOYTUNC-UHFFFAOYSA-N																									6.2
R788 (Fostamatinib) Disodium	COc1cc(Nc2ncc(F)c(Nc3ccc4c(n3)N(COP(=O)([O-])[O-])C(=O)C(C)(C)O4)n2)cc(OC)c1OC	GKDRMWXFWHEQQT-UHFFFAOYSA-L
R935788 (Fostamatinib disodium, R788 disodium)	COc1cc(Nc2ncc(F)c(Nc3ccc4c(n3)N(COP(=O)([O-])[O-])C(=O)C(C)(C)O4)n2)cc(OC)c1OC	GKDRMWXFWHEQQT-UHFFFAOYSA-L
Fostamatinib (R788)	COc1cc(Nc2ncc(F)c(Nc3ccc4c(n3)N(COP(=O)(O)O)C(=O)C(C)(C)O4)n2)cc(OC)c1OC	GKDRMWXFWHEQQT-UHFFFAOYSA-N
R788 (Fostamatinib)	COc1cc(Nc2ncc(F)c(Nc3ccc4c(n3)N(COP(=O)(O)O)C(=O)C(C)(C)O4)n2)cc(OC)c1OC	GKDRMWXFWHEQQT-UHFFFAOYSA-N
KD025 (SLx-2119)	CC(C)NC(=O)COc1cccc(-c2nc(Nc3ccc4[nH]ncc4c3)c3ccccc3n2)c1	GKHIVNAUVKXIIY-UHFFFAOYSA-N
SLx-2119	CC(C)NC(=O)COc1cccc(-c2nc(Nc3ccc4[nH]ncc4c3)c3ccccc3n2)c1	GKHIVNAUVKXIIY-UHFFFAOYSA-N
LY2874455	C[C@@H](Oc1ccc2[nH]nc(/C=C/c3cnn(CCO)c3)c2c1)c1c(Cl)cncc1Cl	GKJCVYLDJWTWQU-CXLRFSCWSA-N																																	9.035					8.24
lacidipine	CCOC(=O)C1=C(C)NC(C)=C(C(=O)OCC)C1c1ccccc1/C=C/C(=O)OC(C)(C)C	GKQPCPXONLDCMU-CCEZHUSRSA-N																										6.05	5.7							5.7
Lacidipine	CCOC(=O)C1=C(C)NC(C)=C(C(=O)OCC)C1c1ccccc1/C=C/C(=O)OC(C)(C)C	GKQPCPXONLDCMU-CCEZHUSRSA-N																										6.05	5.7							5.7
Clopidogrel	COC(=O)[C@H](c1ccccc1Cl)N1CCc2sccc2C1	GKTWGGQPFAXNFI-HNNXBMFYSA-N
Z1708743504	Cn1cc(-c2cc(CN3CCCC(CCC(N)=O)C3)on2)cn1	GKUNWKSAHAPUTB-UHFFFAOYSA-N
LY344864	CN(C)[C@@H]1CCc2[nH]c3ccc(NC(=O)c4ccc(F)cc4)cc3c2C1	GKWHICIUSVVNGX-MRXNPFEDSA-N
Laquinimod	CCN(C(=O)c1c(O)c2c(Cl)cccc2n(C)c1=O)c1ccccc1	GKWPCEFFIHSJOE-UHFFFAOYSA-N
Z4942813124	C=CC(=O)N1Cc2ccccc2CC1CNC(=O)C1CC(c2ccccc2)=NO1	GKZFRBRPZMYUJX-UHFFFAOYSA-N
Pimobendan	COc1ccc(-c2nc3cc(C4=NNC(=O)CC4C)ccc3[nH]2)cc1	GLBJJMFZWDBELO-UHFFFAOYSA-N
AMG458	COc1ccc2c(Oc3ccc(NC(=O)c4c(C)n(CC(C)(C)O)n(-c5ccccc5)c4=O)nc3)ccnc2c1	GLBZSOQDAOLMGC-UHFFFAOYSA-N	6			6	6.41				6				6.07									6.62									6		4.6			4.6	6	6.08		5	6
AMG-458	COc1ccc2c(Oc3ccc(NC(=O)c4c(C)n(CC(C)(C)O)n(-c5ccccc5)c4=O)nc3)ccnc2c1	GLBZSOQDAOLMGC-UHFFFAOYSA-N	6			6	6.41				6				6.07									6.62									6		4.6			4.6	6	6.08		5	6
Hesperadin	CCS(=O)(=O)Nc1ccc2c(c1)/C(=C(/Nc1ccc(CN3CCCCC3)cc1)c1ccccc1)C(=O)N2	GLDSKRNGVVYJAB-DQSJHHFOSA-N	7.96			6.6				6.65																				5.84
Manganese chloride	Cl[Mn]Cl	GLFNIEUTAYBVOC-UHFFFAOYSA-L
Piperazine	C1CNCCN1	GLUUGHFHXGJENI-UHFFFAOYSA-N
6-Mercaptopurine (6-MP) Monohydrate	S=c1nc[nH]c2nc[nH]c12	GLVAUDGFNGKCSF-UHFFFAOYSA-N
Mercaptopurine (6-MP)	S=c1nc[nH]c2nc[nH]c12	GLVAUDGFNGKCSF-UHFFFAOYSA-N
Ensartinib (X-396) dihydrochloride	C[C@H]1CN(C(=O)c2ccc(NC(=O)c3cc(O[C@H](C)c4c(Cl)ccc(F)c4Cl)c(N)nn3)cc2)C[C@@H](C)N1	GLYMPHUVMRFTFV-QLFBSQMISA-N
Canagliflozin hemihydrate	Cc1ccc([C@@H]2O[C@H](CO)[C@@H](O)[C@H](O)[C@H]2O)cc1Cc1ccc(-c2ccc(F)cc2)s1.Cc1ccc([C@@H]2O[C@H](CO)[C@@H](O)[C@H](O)[C@H]2O)cc1Cc1ccc(-c2ccc(F)cc2)s1	GLYQZIOQAGAOCL-RONUNVLDSA-N
Z4942813527	C=CC(=O)NCCCN(C)C(=O)c1cc2n(n1)CC(C)NC2=O	GLZFELKTQQWDFT-UHFFFAOYSA-N
MK-8776 (SCH 900776)	Cn1cc(-c2cnn3c(N)c(Br)c([C@@H]4CCCNC4)nc23)cn1	GMIZZEXBPRLVIV-SECBINFHSA-N
PCI-29732	Nc1ncnc2c1c(-c1ccc(Oc3ccccc3)cc1)nn2C1CCCC1	GMJUPMONHWAZCP-UHFFFAOYSA-N
Calcitriol	C=C1/C(=C\C=C2/CCC[C@@]3(C)[C@H]2CC[C@@H]3[C@H](C)CCCC(C)(C)O)C[C@@H](O)C[C@@H]1O	GMRQFYUYWCNGIN-NKMMMXOESA-N
Alprostadil	CCCCC[C@H](O)/C=C/[C@H]1[C@H](O)CC(=O)[C@@H]1CCCCCCC(=O)O	GMVPRGQOIOIIMI-DWKJAMRDSA-N
CC-115 (hydrochloride)	CCN1C(=O)CN=C2NC=C(c3ccc(-c4nnc[nH]4)nc3C)N=C21	GMYLVKUGJMYTFB-UHFFFAOYSA-N																						5.7
Piracetam	NC(=O)CN1CCCC1=O	GMZVRMREEHBGGF-UHFFFAOYSA-N
OTX015	Cc1sc2c(c1C)C(c1ccc(Cl)cc1)=N[C@@H](CC(=O)Nc1ccc(O)cc1)c1nnc(C)n1-2	GNMUEVRJHCWKTO-FQEVSTJZSA-N																																															7.59
Altiratinib	O=C(Nc1cc(Oc2cc(F)c(NC(=O)C3(C(=O)Nc4ccc(F)cc4)CC3)cc2F)ccn1)C1CC1	GNNDEPIMDAZHRQ-UHFFFAOYSA-N																			8.34	9.07											8.1							8.04
IC-87114	Cc1ccccc1-n1c(Cn2cnc3c(N)ncnc32)nc2cccc(C)c2c1=O	GNWHRHGTIBRNSM-UHFFFAOYSA-N
Methocarbamol	COc1ccccc1OCC(O)COC(N)=O	GNXFOGHNGIVQEH-UHFFFAOYSA-N
Acebutolol HCl	CCCC(=O)Nc1ccc(OCC(O)CNC(C)C)c(C(C)=O)c1	GOEMGAFJFRBGGG-UHFFFAOYSA-N
Presatovir	Cc1cn2nc([C@@H]3CCCCN3C(=O)c3cc(Cl)ccc3NS(C)(=O)=O)cc2nc1N1CC[C@H](N)C1	GOFXWTVKPWJNGD-UWJYYQICSA-N
CTEP (RO4956371)	Cc1nc(C#Cc2ccnc(Cl)c2)c(C)n1-c1ccc(OC(F)(F)F)cc1	GOHCTCOGYKAJLZ-UHFFFAOYSA-N																																			6
Z4942813744	C=CC(=O)N[C@@H]1CCCN(C(=O)c2cnn(CC(C)C)c2CC)C1	GOJZVQJOAMDRKU-CQSZACIVSA-N
Lenalidomide	Nc1cccc2c1CN(C1CCC(=O)NC1=O)C2=O	GOTYRUGSSMKFNF-UHFFFAOYSA-N																																															5.29
Lenalidomide (CC-5013)	Nc1cccc2c1CN(C1CCC(=O)NC1=O)C2=O	GOTYRUGSSMKFNF-UHFFFAOYSA-N																																															5.29
Lenalidomide (Revlimid)	Nc1cccc2c1CN(C1CCC(=O)NC1=O)C2=O	GOTYRUGSSMKFNF-UHFFFAOYSA-N																																															5.29
Ethopabate	CCOc1cc(NC(C)=O)ccc1C(=O)OC	GOVWOKSKFSBNGD-UHFFFAOYSA-N
Tubastatin A	CN1CCc2c(c3ccccc3n2Cc2ccc(C(=O)NO)cc2)C1	GOVYBPLHWIEHEJ-UHFFFAOYSA-N																																										7.82	5.800000874803202		5.109999999999999	5.54
Tubastatin A HCl	CN1CCc2c(c3ccccc3n2Cc2ccc(C(=O)NO)cc2)C1	GOVYBPLHWIEHEJ-UHFFFAOYSA-N																																										7.82	5.800000874803202		5.109999999999999	5.54
Quinacrine 2HCl	CCN(CC)CCCC(C)Nc1c2ccc(Cl)cc2nc2ccc(OC)cc12	GPKJTRJOBQGKQK-UHFFFAOYSA-N
Quinacrine Dihydrochloride Dihydrate	CCN(CC)CCCC(C)Nc1c2ccc(Cl)cc2nc2ccc(OC)cc12	GPKJTRJOBQGKQK-UHFFFAOYSA-N
Quinacrine	CCN(CC)CCCC(C)Nc1c2ccc(Cl)cc2nc2ccc(OC)cc12.[H+].[H+]	GPKJTRJOBQGKQK-UHFFFAOYSA-P
Clascoterone	CCC(=O)O[C@]1(C(=O)CO)CC[C@H]2[C@@H]3CCC4=CC(=O)CC[C@]4(C)[C@H]3CC[C@@]21C	GPNHMOZDMYNCPO-PDUMRIMRSA-N
Cefotaxime sodium	CO/N=C(\C(=O)N[C@@H]1C(=O)N2C(C(=O)[O-])=C(COC(C)=O)CS[C@H]12)c1csc(N)n1	GPRBEKHLDVQUJE-QSWIMTSFSA-M
Cefotaxime	CO/N=C(\C(=O)N[C@@H]1C(=O)N2C(C(=O)O)=C(COC(C)=O)CS[C@H]12)c1csc(N)n1	GPRBEKHLDVQUJE-QSWIMTSFSA-N
CYC116	Cc1nc(N)sc1-c1ccnc(Nc2ccc(N3CCOCC3)cc2)n1	GPSZYOIFQZPWEJ-UHFFFAOYSA-N	7.36	7.19		7.72	7.33																																	7.16
Protopine	CN1CCc2cc3c(cc2C(=O)Cc2ccc4c(c2C1)OCO4)OCO3	GPTFURBXHJWNHR-UHFFFAOYSA-N
Sulfameter	COc1cnc(NS(=O)(=O)c2ccc(N)cc2)nc1	GPTONYMQFTZPKC-UHFFFAOYSA-N
Chlorquinaldol	Cc1ccc2c(Cl)cc(Cl)c(O)c2n1	GPTXWRGISTZRIO-UHFFFAOYSA-N
Z4942814234	C=CC(=O)N1CC2(COC(CNC(=O)C(C)Oc3ccc(C)cc3C)C2)C1	GPVYARWUUYLMFM-UHFFFAOYSA-N
Vemurafenib	CCCS(=O)(=O)Nc1ccc(F)c(C(=O)c2c[nH]c3ncc(-c4ccc(Cl)cc4)cc23)c1F	GPXBXXGIAQBQNI-UHFFFAOYSA-N																								6.87														6.44
Vemurafenib (PLX4032)	CCCS(=O)(=O)Nc1ccc(F)c(C(=O)c2c[nH]c3ncc(-c4ccc(Cl)cc4)cc23)c1F	GPXBXXGIAQBQNI-UHFFFAOYSA-N																								6.87														6.44
Vemurafenib (PLX4032, RG7204)	CCCS(=O)(=O)Nc1ccc(F)c(C(=O)c2c[nH]c3ncc(-c4ccc(Cl)cc4)cc23)c1F	GPXBXXGIAQBQNI-UHFFFAOYSA-N																								6.87														6.44
Nafcillin Sodium	CCOc1ccc2ccccc2c1C(=O)N[C@@H]1C(=O)N2[C@@H](C(=O)[O-])C(C)(C)S[C@H]12	GPXLMGHLHQJAGZ-JTDSTZFVSA-M
nafcillin	CCOc1ccc2ccccc2c1C(=O)N[C@@H]1C(=O)N2[C@@H](C(=O)O)C(C)(C)S[C@H]12	GPXLMGHLHQJAGZ-JTDSTZFVSA-N
Rimiducid	CC[C@H](C(=O)N1CCCC[C@H]1C(=O)O[C@H](CCc1ccc(OC)c(OC)c1)c1cccc(OCC(=O)NCCNC(=O)COc2cccc([C@@H](CCc3ccc(OC)c(OC)c3)OC(=O)[C@@H]3CCCCN3C(=O)[C@@H](CC)c3cc(OC)c(OC)c(OC)c3)c2)c1)c1cc(OC)c(OC)c(OC)c1	GQLCLPLEEOUJQC-ZTQDTCGGSA-N
miocamycin	CCC(=O)O[C@H]1[C@H](C)O[C@@H](O[C@@H]2[C@@H](C)O[C@@H](O[C@@H]3[C@@H](OC)[C@H](OC(=O)CC)CC(=O)O[C@H](C)C/C=C/C=C/[C@H](OC(C)=O)[C@H](C)C[C@@H]3CC=O)[C@H](O)[C@H]2N(C)C)C[C@@]1(C)OC(C)=O	GQNZGCARKRHPOH-RQIKCTSVSA-N
tetroquinone	O=C1C(=O)C(O)C(=O)C(=O)C1O	GQPHQLHUIDOQTA-UHFFFAOYSA-N
Lomustine	O=NN(CCCl)C(=O)NC1CCCCC1	GQYIWUVLTXOXAJ-UHFFFAOYSA-N
Lomustine; CCNU	O=NN(CCCl)C(=O)NC1CCCCC1	GQYIWUVLTXOXAJ-UHFFFAOYSA-N
JTE-907	CCCCCOc1c(OC)ccc2cc(C(=O)NCc3ccc4c(c3)OCO4)c(=O)[nH]c12	GRAJFFFXJYFVOC-UHFFFAOYSA-N
Nedaplatin	N[Pt]1(N)OCC(=O)O1	GRHLMSBCOPRFNA-UHFFFAOYSA-M
Rimeporide	Cc1cc(S(C)(=O)=O)c(S(C)(=O)=O)cc1C(=O)NC(=N)N	GROMEQPXDKRRIE-UHFFFAOYSA-N
Hygromycin B	CN[C@H]1C[C@@H](N)[C@H](O)[C@@H](O[C@@H]2O[C@H](CO)[C@H](O)[C@@H]3OC4(O[C@H]23)O[C@H]([C@@H](N)CO)[C@H](O)[C@H](O)[C@H]4O)[C@@H]1O	GRRNUXAQVGOGFE-HUCHGKBZSA-N
GDC-0068	CC(C)NC[C@@H](C(=O)N1CCN(c2ncnc3c2[C@H](C)C[C@H]3O)CC1)c1ccc(Cl)cc1	GRZXWCHAXNAUHY-NSISKUIASA-N
Ipatasertib (GDC-0068)	CC(C)NC[C@@H](C(=O)N1CCN(c2ncnc3c2[C@H](C)C[C@H]3O)CC1)c1ccc(Cl)cc1	GRZXWCHAXNAUHY-NSISKUIASA-N
INO-1001	NC(=O)c1cccc(N)c1	GSCPDZHWVNUUFI-UHFFFAOYSA-N																									4.7		4.9
Levofloxacin	C[C@H]1COc2c(N3CCN(C)CC3)c(F)cc3c(=O)c(C(=O)O)cn1c23	GSDSWSVVBLHKDQ-JTQLQIEISA-N																																			3.04
Ofloxacin	CC1COc2c(N3CCN(C)CC3)c(F)cc3c(=O)c(C(=O)O)cn1c23	GSDSWSVVBLHKDQ-UHFFFAOYSA-N																																			2.85
ML-218	CC(C)(C)CCN1C[C@H]2[C@H](CNC(=O)c3cc(Cl)cc(Cl)c3)[C@H]2C1	GSJIGYLGKSBYBC-OSYLJGHBSA-N
Z4942814204	C=CC(=O)N1CC2(COC(CNC(=O)c3c(C)nc4ccnn4c3C)C2)C1	GSJQORQTIOAARK-UHFFFAOYSA-N
PX-478	N[C@@H](Cc1ccc([N+]([O-])(CCCl)CCCl)cc1)C(=O)O	GSKQMLGAUOTSKT-LBPRGKRZSA-N
Maraviroc	Cc1nnc(C(C)C)n1C1CC2CCC(C1)N2CC[C@H](NC(=O)C1CCC(F)(F)CC1)c1ccccc1	GSNHKUDZZFZSJB-ILVMPNSOSA-N
trapidil	CCN(CC)c1cc(C)nc2ncnn12	GSNOZLZNQMLSKJ-UHFFFAOYSA-N
Trapidil	CCN(CC)c1cc(C)nc2ncnn12	GSNOZLZNQMLSKJ-UHFFFAOYSA-N
iocetamic-acid	CC(=O)N(CC(C)C(=O)O)c1c(I)cc(I)c(N)c1I	GSVQIUGOUKJHRC-UHFFFAOYSA-N
scopolamine-n-oxide	C[N+]1([O-])[C@H]2C[C@H](OC(=O)[C@H](CO)c3ccccc3)C[C@@H]1[C@H]1O[C@@H]21	GSYQNAMOFFWAPF-PPOBMCMBSA-N
BTZ043 Racemate	CC1COC2(CCN(c3nc(=O)c4cc(C(F)(F)F)cc([N+](=O)[O-])c4s3)CC2)O1	GTUIRORNXIOHQR-UHFFFAOYSA-N
cis-Aconitic acid	O=C(O)/C=C(/CC(=O)O)C(=O)O	GTZCVFVGUGFEME-IWQZZHSRSA-N
CB-10-277	CN(C)/N=N/c1ccc(C(=O)O)cc1	GUAZPUYTLMUTMA-ZHACJKMWSA-N
D-(+)-Cellobiose	OCC1O[C@@H](O)C(O)[C@H](O)[C@@H]1O[C@@H]1OC(CO)[C@@H](O)[C@@H](O)C1O	GUBGYTABKSRVRQ-OMNYSSFVSA-N
AMZ30	N#C/C(=C\c1cccn1S(=O)(=O)c1cccc([N+](=O)[O-])c1)S(=O)(=O)c1ccc(F)cc1	GUCUORSUHTZMBW-YBFXNURJSA-N
Terfenadine	CC(C)(C)c1ccc(C(O)CCCN2CCC(C(O)(c3ccccc3)c3ccccc3)CC2)cc1	GUGOEEXESWIERI-UHFFFAOYSA-N																	5.45									6.5									6.795
Tiaprofenic acid	CC(C(=O)O)c1ccc(C(=O)c2ccccc2)s1	GUHPRPJDBZHYCJ-UHFFFAOYSA-N
Thonzylamine	COc1ccc(CN(CCN(C)C)c2ncccn2)cc1	GULNIHOSWFYMRN-UHFFFAOYSA-N
BMS-470539	CCCC(=O)C1(c2ccccc2)CCN(C(=O)[C@@H](Cc2ccc(OC)cc2)NC(=O)[C@@H](N)Cc2cncn2C)CC1	GULVVTHHUIIMRL-WUFINQPMSA-N
Haloperidol Decanoate	CCCCCCCCCC(=O)OC1(c2ccc(Cl)cc2)CCN(CCCC(=O)c2ccc(F)cc2)CC1	GUTXTARXLVFHDK-UHFFFAOYSA-N
LB42708	O=C(c1cn(Cc2cncn2Cc2ccc(Br)cc2)cc1-c1cccc2ccccc12)N1CCOCC1	GUUIRIMAQGOLHT-UHFFFAOYSA-N
CPSI-1306-(+/-)	O=C(CC1CC(c2ccc(F)cc2F)=NO1)N1CCOCC1	GUWOSEVHCSNYFK-UHFFFAOYSA-N
Torin 2	Nc1ccc(-c2ccc3ncc4ccc(=O)n(-c5cccc(C(F)(F)F)c5)c4c3c2)cn1	GUXXEUUYCAYESJ-UHFFFAOYSA-N
Pancuronium dibromide	CC(=O)O[C@H]1C[C@@H]2CC[C@@H]3[C@H](CC[C@@]4(C)[C@H]3C[C@H]([N+]3(C)CCCCC3)[C@@H]4OC(C)=O)[C@@]2(C)C[C@@H]1[N+]1(C)CCCCC1	GVEAYVLWDAFXET-XGHATYIMSA-N
Vitamin E	Cc1c(C)c2c(c(C)c1O)CC[C@](C)(CCC[C@H](C)CCC[C@H](C)CCCC(C)C)O2	GVJHHUAWPYXKBD-QLVXXPONSA-N
(Â±)-Î±-Tocopherol	Cc1c(C)c2c(c(C)c1O)CCC(C)(CCCC(C)CCCC(C)CCCC(C)C)O2	GVJHHUAWPYXKBD-UHFFFAOYSA-N
Cryptotanshinone	C[C@H]1COC2=C1C(=O)C(=O)c1c2ccc2c1CCCC2(C)C	GVKKJJOMQCNPGB-JTQLQIEISA-N
Cyclofenil	CC(=O)Oc1ccc(C(=C2CCCCC2)c2ccc(OC(C)=O)cc2)cc1	GVOUFPWUYJWQSK-UHFFFAOYSA-N
Setiptiline	CN1CCC2=C(C1)c1ccccc1Cc1ccccc12	GVPIXRLYKVFFMK-UHFFFAOYSA-N
Ezatiostat	CCOC(=O)[C@@H](N)CCC(=O)N[C@@H](CSCc1ccccc1)C(=O)N[C@@H](C(=O)OCC)c1ccccc1	GWEJFLVSOGNLSS-WPFOTENUSA-N
Glafenine HCl	O=C(OCC(O)CO)c1ccccc1Nc1ccnc2cc(Cl)ccc12	GWOFUCIGLDBNKM-UHFFFAOYSA-N
Melitracen hydrochloride	CN(C)CCC=C1c2ccccc2C(C)(C)c2ccccc21	GWWLWDURRGNSRS-UHFFFAOYSA-N
Pradigastat	O=C(O)C[C@H]1CC[C@H](c2ccc(-c3ccc(Nc4ccc(C(F)(F)F)nc4)cn3)cc2)CC1	GXALXAKNHIROPE-QAQDUYKDSA-N
Sodium Demethylcantharidate	O=C([O-])C1C2CCC(O2)C1C(=O)O	GXEKYRXVRROBEV-UHFFFAOYSA-M
Lasofoxifene (Tartrate)	Oc1ccc2c(c1)CC[C@H](c1ccccc1)[C@@H]2c1ccc(OCCN2CCCC2)cc1	GXESHMAMLJKROZ-IAPPQJPRSA-N
Lasofoxifene Tartrate	Oc1ccc2c(c1)CC[C@H](c1ccccc1)[C@@H]2c1ccc(OCCN2CCCC2)cc1	GXESHMAMLJKROZ-IAPPQJPRSA-N
Bortezomib (PS-341)	CC(C)C[C@H](NC(=O)[C@H](Cc1ccccc1)NC(=O)c1cnccn1)B(O)O	GXJABQQUPOEUTA-RDJZCZTQSA-N																																										4.16			6.21	5.93
Troglitazone (CS-045)	Cc1c(C)c2c(c(C)c1O)CCC(C)(COc1ccc(CC3SC(=O)NC3=O)cc1)O2	GXPHKUHSUJUWKP-UHFFFAOYSA-N																											5.4
flumexadol	FC(F)(F)c1cccc(C2CNCCO2)c1	GXPYCYWPUGKQIJ-UHFFFAOYSA-N
Sisomicin sulfate	CN[C@@H]1[C@@H](O)[C@@H](O[C@@H]2[C@@H](O)[C@H](O[C@H]3OC(CN)=CC[C@H]3N)[C@@H](N)C[C@H]2N)OC[C@]1(C)O.CN[C@@H]1[C@@H](O)[C@@H](O[C@@H]2[C@@H](O)[C@H](O[C@H]3OC(CN)=CC[C@H]3N)[C@@H](N)C[C@H]2N)OC[C@]1(C)O	GXQFWSKFVUKJCP-UNKNZERLSA-N
Z1562863092	OCc1ccc(CN2CCCC(c3nc4ccccc4[nH]3)C2)o1	GXZSFTPODAKSSS-UHFFFAOYSA-N
10-DEBC	CCN(CC)CCCCN1c2ccccc2Oc2ccc(Cl)cc21	GYBXAGDWMCJZJK-UHFFFAOYSA-N
AVN-944	CC[C@H](CC#N)OC(=O)N[C@@H](C)c1cccc(NC(=O)Nc2ccc(-c3cnco3)c(OC)c2)c1	GYCPCOJTCINIFZ-OXJNMPFZSA-N
Tranexamic Acid	NC[C@H]1CC[C@H](C(=O)O)CC1	GYDJEQRTZSCIOI-LJGSYFOKSA-N
Tolvaptan	Cc1ccccc1C(=O)Nc1ccc(C(=O)N2CCCC(O)c3cc(Cl)ccc32)c(C)c1	GYHCTFXIZSNGJT-UHFFFAOYSA-N
INK 128 (MLN0128)	CC(C)n1nc(-c2ccc3oc(N)nc3c2)c2c(N)ncnc21	GYLDXIAOMVERTK-UHFFFAOYSA-N
Sapanisertib (INK 128, MLN0128)	CC(C)n1nc(-c2ccc3oc(N)nc3c2)c2c(N)ncnc21	GYLDXIAOMVERTK-UHFFFAOYSA-N
Gilteritinib (ASP2215)	CCc1nc(C(N)=O)c(Nc2ccc(N3CCC(N4CCN(C)CC4)CC3)c(OC)c2)nc1NC1CCOCC1	GYQYAJJFPNQOOW-UHFFFAOYSA-N					9.465																		8.34													8.47
Ro-1138452	CC(C)Oc1ccc(Cc2ccc(NC3=NCCN3)cc2)cc1	GYYRMJMXXLJZAB-UHFFFAOYSA-N
Dextrose	O=C[C@H](O)[C@@H](O)[C@H](O)[C@H](O)CO	GZCGUPFRVQAUEE-SLPGGIOYSA-N
Medrysone	CC(=O)[C@H]1CC[C@H]2[C@@H]3C[C@H](C)C4=CC(=O)CC[C@]4(C)[C@H]3[C@@H](O)C[C@]12C	GZENKSODFLBBHQ-ILSZZQPISA-N
methantheline	CC[N+](C)(CC)CCOC(=O)C1c2ccccc2Oc2ccccc21	GZHFODJQISUKAY-UHFFFAOYSA-N																									5.4
Z4942813216	C=CC(=O)N1CCn2ncc(CNC(=O)c3cnn4c(C)cc(C)nc34)c2C1	GZOODCQUARAZLQ-UHFFFAOYSA-N
abiraterone	C[C@]12CC[C@H]3[C@@H](CC=C4C[C@@H](O)CC[C@@]43C)[C@@H]1CC=C2c1cccnc1	GZOSMCIZMLWJML-VJLLXTKPSA-N																										5.57
EOC317	COCc1c(-c2ccc(NC(=O)Nc3cc(C(F)(F)F)ccc3F)c(F)c2)c2c(N)ncnn2c1CN1CCOCC1	GZPJCJKUZPUFAL-UHFFFAOYSA-N
Diosmin	COc1ccc(-c2cc(=O)c3c(O)cc(O[C@@H]4O[C@H](CO[C@@H]5O[C@@H](C)[C@H](O)[C@@H](O)[C@H]5O)[C@@H](O)[C@H](O)[C@H]4O)cc3o2)cc1O	GZSOSUNBTXMUFQ-YFAPSIMESA-N
AMG-9810	CC(C)(C)c1ccc(/C=C/C(=O)Nc2ccc3c(c2)OCCO3)cc1	GZTFUVZVLYUPRG-IZZDOVSWSA-N
Z1796734069	Cc1cncc(CN2CCOC(c3ccc(OC(F)F)cc3)C2)c1	GZUCNEMZIDSGIY-UHFFFAOYSA-N
Raloxifene	O=C(c1ccc(OCCN2CCCCC2)cc1)c1c(-c2ccc(O)cc2)sc2cc(O)ccc12	GZUITABIAKMVPG-UHFFFAOYSA-N																									4.85	5.75	5.15							5.1
Raloxifene HCl	O=C(c1ccc(OCCN2CCCCC2)cc1)c1c(-c2ccc(O)cc2)sc2cc(O)ccc12	GZUITABIAKMVPG-UHFFFAOYSA-N																									4.85	5.75	5.15							5.1
Raloxifene HCl	O=C(c1ccc(OCCN2CCCCC2)cc1)c1c(-c2ccc(O)cc2)sc2cc(O)ccc12	GZUITABIAKMVPG-UHFFFAOYSA-N																									4.85	5.75	5.15							5.1
Ginsenoside Rb1	CC(C)=CCC[C@](C)(O[C@@H]1O[C@H](CO[C@@H]2O[C@H](CO)[C@@H](O)[C@H](O)[C@H]2O)[C@@H](O)[C@H](O)[C@H]1O)[C@H]1CC[C@]2(C)[C@@H]1[C@H](O)C[C@@H]1[C@@]3(C)CC[C@H](O[C@@H]4O[C@H](CO)[C@@H](O)[C@H](O)[C@H]4O[C@@H]4O[C@H](CO)[C@@H](O)[C@H](O)[C@H]4O)C(C)(C)[C@@H]3CC[C@]12C	GZYPWOGIYAIIPV-JBDTYSNRSA-N
edaglitazone	Cc1oc(-c2ccccc2)nc1CCOc1ccc(CC2SC(=O)NC2=O)c2sccc12	HAAXAFNSRADSMK-UHFFFAOYSA-N
Aminoguanidine hydrochloride	N=C(N)NN	HAMNKKUPIHEESI-UHFFFAOYSA-N																										4.8
Ethosuximide	CCC1(C)CC(=O)NC1=O	HAPOVYFOVVWLRS-UHFFFAOYSA-N
Harringtonine	COC(=O)C[C@](O)(CCC(C)(C)O)C(=O)O[C@@H]1C(OC)=C[C@]23CCCN2CCc2cc4c(cc2[C@H]13)OCO4	HAVJATCHLFRDHY-KSZYUSJVSA-N
Mechlorethamine HCl	CN(CCCl)CCCl	HAWPXGHAZFHHAD-UHFFFAOYSA-N
10-hydroxycamptothecin	CC[C@@]1(O)C(=O)OCc2c1cc1n(c2=O)Cc2cc3cc(O)ccc3nc2-1	HAWSQZCWOQZXHI-FQEVSTJZSA-N
Hydroxy Camptothecine	CC[C@@]1(O)C(=O)OCc2c1cc1n(c2=O)Cc2cc3cc(O)ccc3nc2-1	HAWSQZCWOQZXHI-FQEVSTJZSA-N
Sulfamethazine Sodium Salt	Cc1cc(C)nc([N-]S(=O)(=O)c2ccc(N)cc2)n1	HAXNAXUEIPRPPE-UHFFFAOYSA-N
entrectinib	CN1CCN(c2ccc(C(=O)Nc3n[nH]c4ccc(Cc5cc(F)cc(F)c5)cc34)c(NC3CCOCC3)c2)CC1	HAYYBYPASCDWEQ-UHFFFAOYSA-N	6.57			6.47	6.79				6.58										8.52	8.77																6.41			6.85
Entrectinib (RXDX-101)	CN1CCN(c2ccc(C(=O)Nc3n[nH]c4ccc(Cc5cc(F)cc(F)c5)cc34)c(NC3CCOCC3)c2)CC1	HAYYBYPASCDWEQ-UHFFFAOYSA-N	6.57			6.47	6.79				6.58										8.52	8.77																6.41			6.85
L-165041	CCCc1c(OCCCOc2ccc(OCC(=O)O)cc2)ccc(C(C)=O)c1O	HBBVCKCCQCQCTJ-UHFFFAOYSA-N																											5
Ethamsylate	CCNCC.O=S(=O)(O)c1cc(O)ccc1O	HBGOLJKPSFNJSD-UHFFFAOYSA-N
ST 2825	NC(=O)[C@H]1CCS[C@@H]2C[C@]3(CCCN3C(=O)Cc3ccc(NC(=O)COc4ccc(Cl)cc4Cl)cc3)C(=O)N21	HBLHLJXFIPCEMW-ZJSFPPFMSA-N
mibefradil	COCC(=O)O[C@]1(CCN(C)CCCc2nc3ccccc3[nH]2)CCc2cc(F)ccc2[C@@H]1C(C)C	HBNPJJILLOYFJU-VMPREFPWSA-N																									6.5	6.51	4.55							5.88	5.85
Zidovudine	Cc1cn([C@H]2C[C@H](N=[N+]=[N-])[C@@H](CO)O2)c(=O)[nH]c1=O	HBOMLICNUCNMMY-XLPZGREQSA-N
A66	Cc1nc(NC(=O)N2CCC[C@H]2C(N)=O)sc1-c1csc(C(C)(C)C)n1	HBPXWEPKNBHKAX-NSHDSACASA-N
fludarabine	Nc1nc(F)nc2c1ncn2[C@@H]1O[C@H](CO)[C@@H](O)[C@@H]1O	HBUBKKRHXORPQB-FJFJXFQQSA-N
Fludarabine	Nc1nc(F)nc2c1ncn2[C@@H]1O[C@H](CO)[C@@H](O)[C@@H]1O	HBUBKKRHXORPQB-FJFJXFQQSA-N
Fenoprofen Calcium	CC(C(=O)[O-])c1cccc(Oc2ccccc2)c1.CC(C(=O)[O-])c1cccc(Oc2ccccc2)c1	HBUGUKMTZDSVIK-UHFFFAOYSA-L
Fenoprofen calcium hydrate	CC(C(=O)[O-])c1cccc(Oc2ccccc2)c1.CC(C(=O)[O-])c1cccc(Oc2ccccc2)c1	HBUGUKMTZDSVIK-UHFFFAOYSA-L
Cyclamic acid	O=S(=O)(O)NC1CCCCC1	HCAJEUSONLESMK-UHFFFAOYSA-N
Brinzolamide	CCN[C@H]1CN(CCCOC)S(=O)(=O)c2sc(S(N)(=O)=O)cc21	HCRKCZRJWPKOAR-JTQLQIEISA-N
Stigmasterol	CC[C@H](/C=C/[C@@H](C)[C@@H]1CC[C@H]2[C@@H]3CC=C4C[C@@H](O)CC[C@]4(C)[C@@H]3CC[C@@]21C)C(C)C	HCXVJBMSMIARIN-CLAUHZDRSA-N
acefylline	Cn1c(=O)c2c(ncn2CC(=O)O)n(C)c1=O	HCYFGRCYSCXKNQ-UHFFFAOYSA-N
kynurenic-acid	O=C(O)c1cc(O)c2ccccc2n1	HCZHHEIFKROPDY-UHFFFAOYSA-N
Nordihydroguaiaretic acid (NDGA)	CC(Cc1ccc(O)c(O)c1)C(C)Cc1ccc(O)c(O)c1	HCZKYJDFEPMADG-UHFFFAOYSA-N									6.05
Ramipril	CCOC(=O)[C@H](CCc1ccccc1)N[C@@H](C)C(=O)N1[C@H](C(=O)O)C[C@@H]2CCC[C@@H]21	HDACQVRGBOVJII-JBDAPHQKSA-N
Methylbenactyzine Bromide	CC[N+](C)(CC)CCOC(=O)C(O)(c1ccccc1)c1ccccc1	HDAMOICMOAXFLJ-UHFFFAOYSA-N
PSNCBAM-1	O=C(Nc1ccc(Cl)cc1)Nc1cccc(-c2cccc(N3CCCC3)n2)c1	HDAYFSFWIPRJSO-UHFFFAOYSA-N
Fenbendazole	COC(=O)Nc1nc2ccc(Sc3ccccc3)cc2[nH]1	HDDSHPAODJUKPD-UHFFFAOYSA-N
N-Ethylmaleimide (NEM)	CCN1C(=O)C=CC1=O	HDFGOPSGAURCEO-UHFFFAOYSA-N
Valaciclovir HCl	CC(C)[C@H](N)C(=O)OCCOCn1cnc2c(=O)[nH]c(N)nc21	HDOVUKNUBWVHOX-QMMMGPOBSA-N
zotepine	CN(C)CCOC1=Cc2ccccc2Sc2ccc(Cl)cc21	HDOZVRUNCMBHFH-UHFFFAOYSA-N
D-(+)-Trehalose Anhydrous	OC[C@H]1O[C@H](O[C@H]2O[C@H](CO)[C@@H](O)[C@H](O)[C@H]2O)[C@H](O)[C@@H](O)[C@@H]1O	HDTRYLNUVZCQOY-LIZSDCNHSA-N
D-(+)-Trehalose dihydrate	OC[C@H]1O[C@H](O[C@H]2O[C@H](CO)[C@@H](O)[C@H](O)[C@H]2O)[C@H](O)[C@@H](O)[C@@H]1O	HDTRYLNUVZCQOY-LIZSDCNHSA-N
Bendroflumethiazide	NS(=O)(=O)c1cc2c(cc1C(F)(F)F)NC(Cc1ccccc1)NS2(=O)=O	HDWIHXWEUNVBIY-UHFFFAOYSA-N
Tenalisib (RP6530)	CC[C@H](Nc1ncnc2[nH]cnc12)c1oc2ccccc2c(=O)c1-c1cccc(F)c1	HDXDQPRPFRKGKZ-INIZCTEOSA-N
AMG-208	COc1ccc2c(OCc3nnc4ccc(-c5ccccc5)nn34)ccnc2c1	HEAIZQNMNCHNFD-UHFFFAOYSA-N																										4.945
Elagolix Sodium	COc1cccc(-c2c(C)n(Cc3c(F)cccc3C(F)(F)F)c(=O)n(C[C@H](NCCCC(=O)[O-])c3ccccc3)c2=O)c1F	HEAUOKZIVMZVQL-VWLOTQADSA-M																										4.25
(R)-Elagolix	COc1cccc(-c2c(C)n(Cc3c(F)cccc3C(F)(F)F)c(=O)n(C[C@H](NCCCC(=O)O)c3ccccc3)c2=O)c1F	HEAUOKZIVMZVQL-VWLOTQADSA-N
Xylitol	OC[C@H](O)[C@@H](O)[C@H](O)CO	HEBKCHPVOIAQTA-SCDXWVJYSA-N
Ribitol	OC[C@H](O)[C@H](O)[C@H](O)CO	HEBKCHPVOIAQTA-ZXFHETKHSA-N
Ibutilide Fumarate	CCCCCCCN(CC)CCCC(O)c1ccc(NS(C)(=O)=O)cc1.CCCCCCCN(CC)CCCC(O)c1ccc(NS(C)(=O)=O)cc1	HECQGWSAKVGEID-UHFFFAOYSA-N
Ibuprofen	CC(C)Cc1ccc(C(C)C(=O)O)cc1	HEFNNWSXXWATRW-UHFFFAOYSA-N
TAK-715	CCc1nc(-c2cccc(C)c2)c(-c2ccnc(NC(=O)c3ccccc3)c2)s1	HEKAIDKUDLCBRU-UHFFFAOYSA-N
C646	CC1=NN(c2ccc(C(=O)O)cc2)C(=O)C1=Cc1ccc(-c2cc(C)c(C)cc2[N+](=O)[O-])o1	HEKJYZZSCQBJGB-UHFFFAOYSA-N
Gemfibrozil	Cc1ccc(C)c(OCCCC(C)(C)C(=O)O)c1	HEMJJKBWTPKOJG-UHFFFAOYSA-N																											5.109999999999999
4-Methylbenzylidene camphor	Cc1ccc(/C=C2\C(=O)C3(C)CCC2C3(C)C)cc1	HEOCBCNFKCOKBX-KAMYIIQDSA-N
HC-030031	CC(C)c1ccc(NC(=O)Cn2cnc3c2c(=O)n(C)c(=O)n3C)cc1	HEQDZPHDVAOBLN-UHFFFAOYSA-N
Epothilone A	C/C(=C\c1csc(C)n1)[C@@H]1C[C@@H]2O[C@@H]2CCC[C@H](C)[C@H](O)[C@@H](C)C(=O)C(C)(C)[C@@H](O)CC(=O)O1	HESCAJZNRMSMJG-KKQRBIROSA-N
PF-573228	CS(=O)(=O)c1cccc(CNc2nc(Nc3ccc4c(c3)CCC(=O)N4)ncc2C(F)(F)F)c1	HESLKTSGTIBHJU-UHFFFAOYSA-N																																							7.96
Gemcitabine (elaidate)	CCCCCCCC/C=C/CCCCCCCC(=O)OC[C@H]1O[C@@H](n2ccc(N)nc2=O)C(F)(F)[C@@H]1O	HESSNRGIEVBPRB-QDDPNBLJSA-N
Pantoprazole sodium	COc1ccnc(CS(=O)c2nc3cc(OC(F)F)ccc3[n-]2)c1OC	HEYBXKVTQOEUTP-UHFFFAOYSA-N
Swertiamarin	C=C[C@H]1[C@H](O[C@@H]2O[C@H](CO)[C@@H](O)[C@H](O)[C@H]2O)OC=C2C(=O)OCC[C@]21O	HEYZWPRKKUGDCR-QBXMEVCASA-N
Cabozantinib malate (XL184)	COc1cc2nccc(Oc3ccc(NC(=O)C4(C(=O)Nc5ccc(F)cc5)CC4)cc3)c2cc1OC.O=C(O)C[C@H](O)C(=O)O	HFCFMRYTXDINDK-WNQIDUERSA-N																																						8.52
Pitavastatin Calcium	O=C([O-])CC(O)CC(O)C=Cc1c(C2CC2)nc2ccccc2c1-c1ccc(F)cc1.O=C([O-])CC(O)CC(O)C=Cc1c(C2CC2)nc2ccccc2c1-c1ccc(F)cc1	HFDLVJPCRXIRGU-UHFFFAOYSA-L
Corosolic acid	C[C@@H]1[C@H]2C3=CC[C@@H]4[C@@]5(C)C[C@@H](O)[C@H](O)C(C)(C)[C@@H]5CC[C@@]4(C)[C@]3(C)CC[C@@]2(C(=O)O)CC[C@H]1C	HFGSQOYIOKBQOW-ZSDYHTTISA-N
KHK-IN-1 (hydrochloride)	CSc1ccccc1Nc1nc(N2CCNCC2)nc2c(NCC3CC3)ncnc12	HFLMLZKGLUEWBU-UHFFFAOYSA-N
PFK-158	CSc1ccccc1Nc1nc(N2CCNCC2)nc2c(NCC3CC3)ncnc12	HFLMLZKGLUEWBU-UHFFFAOYSA-N
S-Ruxolitinib (INCB018424)	N#CC[C@@H](C1CCCC1)n1cc(-c2ncnc3[nH]ccc23)cn1	HFNKQEVNSGCOJV-HNNXBMFYSA-N
Ruxolitinib (INCB018424)	N#CC[C@H](C1CCCC1)n1cc(-c2ncnc3[nH]ccc23)cn1	HFNKQEVNSGCOJV-OAHLLOKOSA-N																																										7.82
Ruxolitinib Phosphate	N#CC[C@H](C1CCCC1)n1cc(-c2ncnc3[nH]ccc23)cn1	HFNKQEVNSGCOJV-OAHLLOKOSA-N																																										7.82
amiflamine	Cc1cc(N(C)C)ccc1CC(C)N	HFQMYSHATTXRTC-UHFFFAOYSA-N
H2L-5765834	O=C(O)c1ccc2c(c1)C(=O)N(c1cccc(Oc3ccc([N+](=O)[O-])cc3)c1)C2=O	HFYPTENHTPNXGP-UHFFFAOYSA-N
NS-9283	N#Cc1cccc(-c2nc(-c3cccnc3)no2)c1	HGFXDSQLRSWUBO-UHFFFAOYSA-N
Faropenem Sodium	C[C@@H](O)[C@H]1C(=O)N2C(C(=O)[O-])=C([C@H]3CCCO3)S[C@H]12	HGGAKXAHAYOLDJ-FHZUQPTBSA-M
Edoxaban	CN1CCc2nc(C(=O)N[C@@H]3C[C@@H](C(=O)N(C)C)CC[C@@H]3NC(=O)C(=O)Nc3ccc(Cl)cn3)sc2C1	HGVDHZBSSITLCT-JLJPHGGASA-N
edoxaban	CN1CCc2nc(C(=O)N[C@H]3C[C@H](C(=O)N(C)C)CC[C@@H]3NC(=O)C(=O)Nc3ccc(Cl)cn3)sc2C1	HGVDHZBSSITLCT-KMFMINBZSA-N
S4	Cc1cc(C)cc(NC(=O)Nc2ccc(OS(N)(=O)=O)cc2)c1	HGVHSNXRZYOTPD-UHFFFAOYSA-N
ZSTK474	FC(F)c1nc2ccccc2n1-c1nc(N2CCOCC2)nc(N2CCOCC2)n1	HGVNLRPZOWWDKD-UHFFFAOYSA-N
Proanthocyanidins	Oc1cc(O)c2c(c1)OC(c1ccc(O)c(O)c1)C(OC1(c3ccc(O)c(O)c3)Oc3cc(O)cc(O)c3C(O)C1O)C2	HGVVOUNEGQIPMS-UHFFFAOYSA-N
NS-19504	Nc1ncc(Cc2ccc(Br)cc2)s1	HGWLTZOMQZIUBW-UHFFFAOYSA-N
IDO5L	Nc1nonc1/C(=N\c1ccc(F)c(Cl)c1)NO	HGXSLPIXNPASGZ-UHFFFAOYSA-N
LY3009120	CNc1ncc2cc(-c3cc(NC(=O)NCCC(C)(C)C)c(F)cc3C)c(C)nc2n1	HHCBMISMPSAZBF-UHFFFAOYSA-N																								7.875													6.51	5.41			6.42
MLN8054	O=C(O)c1ccc(Nc2ncc3c(n2)-c2ccc(Cl)cc2C(c2c(F)cccc2F)=NC3)cc1	HHFBDROWDBDFBR-UHFFFAOYSA-N	7.935			5.4						7.89	6.48	6.1	5.5	4.69	4.55	4.28
Cilazapril Monohydrate	CCOC(=O)[C@H](CCc1ccccc1)N[C@H]1CCCN2CCC[C@@H](C(=O)O)N2C1=O	HHHKFGXWKKUNCY-FHWLQOOXSA-N
Diflucortolone valerate	CCCCC(=O)OCC(=O)[C@H]1[C@H](C)C[C@H]2[C@@H]3C[C@H](F)C4=CC(=O)C=C[C@]4(C)[C@@]3(F)[C@@H](O)C[C@@]21C	HHJIUUAMYGBVSD-YTFFSALGSA-N
Ki16198	COC(=O)CCSCc1ccc(-c2onc(C)c2NC(=O)OC(C)c2ccccc2Cl)cc1	HHVJBROTJWPHHX-UHFFFAOYSA-N
Nilotinib	Cc1cn(-c2cc(NC(=O)c3ccc(C)c(Nc4nccc(-c5cccnc5)n4)c3)cc(C(F)(F)F)c2)cn1	HHZIURLSWUIHRB-UHFFFAOYSA-N					5.02	7.75						7.15	6.97									6.17		5.96		6.24									6.35		5.72			6.8	7.555
Nilotinib (AMN-107)	Cc1cn(-c2cc(NC(=O)c3ccc(C)c(Nc4nccc(-c5cccnc5)n4)c3)cc(C(F)(F)F)c2)cn1	HHZIURLSWUIHRB-UHFFFAOYSA-N					5.02	7.75						7.15	6.97									6.17		5.96		6.24									6.35		5.72			6.8	7.555
Nilotinib hydrochloride	Cc1cn(-c2cc(NC(=O)c3ccc(C)c(Nc4nccc(-c5cccnc5)n4)c3)cc(C(F)(F)F)c2)cn1	HHZIURLSWUIHRB-UHFFFAOYSA-N					5.02	7.75						7.15	6.97									6.17		5.96		6.24									6.35		5.72			6.8	7.555
RS-102895	O=C1Nc2ccccc2C2(CCN(CCc3ccc(C(F)(F)F)cc3)CC2)O1	HIDWEYPGMLIQSN-UHFFFAOYSA-N
Geranyl acetate	CC(=O)OC/C=C(\C)CCC=C(C)C	HIGQPQRQIQDZMP-DHZHZOJOSA-N
Neryl acetate	CC(=O)OC/C=C(/C)CCC=C(C)C	HIGQPQRQIQDZMP-FLIBITNWSA-N
obidoxime	O/N=C/c1cc[n+](COC[n+]2ccc(/C=N/O)cc2)cc1	HIGRLDNHDGYWQJ-UHFFFAOYSA-P
CP-91149	CN(C)C(=O)[C@H](O)[C@H](Cc1ccccc1)NC(=O)c1cc2cc(Cl)ccc2[nH]1	HINJNZFCMLSBCI-PKOBYXMFSA-N
G007-LK	CS(=O)(=O)c1ccc(-c2nnc(/C=C/c3nnc(-c4ccc(C#N)cc4)o3)n2-c2ccccc2Cl)nc1	HIWVLHPKZNBSBE-OUKQBFOZSA-N
Apalutamide?(ARN-509)	CNC(=O)c1ccc(N2C(=S)N(c3cnc(C#N)c(C(F)(F)F)c3)C(=O)C23CCC3)cc1F	HJBWBFZLDZWPHF-UHFFFAOYSA-N
ARN-509	CNC(=O)c1ccc(N2C(=S)N(c3cnc(C#N)c(C(F)(F)F)c3)C(=O)C23CCC3)cc1F	HJBWBFZLDZWPHF-UHFFFAOYSA-N
Ala-Gln	C[C@H](N)C(=O)N[C@@H](CCC(N)=O)C(=O)O	HJCMDXDYPOUFDY-WHFBIAKZSA-N
FF-10101	CCCNc1nc(Nc2ccc(C#N)cc2)ncc1C#CCCCNC(=O)[C@H](C)N(C)C(=O)/C=C/CN(C)C	HJFSVYUFOXAVAA-YUAYGMJFSA-N
ISRIB (trans-isomer)	O=C(COc1ccc(Cl)cc1)N[C@H]1CC[C@H](NC(=O)COc2ccc(Cl)cc2)CC1	HJGMCDHQPXTGAV-IYARVYRRSA-N
Arecoline	COC(=O)C1=CCCN(C)C1	HJJPJSXJAXAIPN-UHFFFAOYSA-N
Arecoline HBr	COC(=O)C1=CCCN(C)C1	HJJPJSXJAXAIPN-UHFFFAOYSA-N
Tinidazole	CCS(=O)(=O)CCn1c([N+](=O)[O-])cnc1C	HJLSLZFTEKNLFI-UHFFFAOYSA-N
S- (+)-Rolipram	COc1ccc([C@H]2CNC(=O)C2)cc1OC1CCCC1	HJORMJIFDVBMOB-GFCCVEGCSA-N
Rolipram	COc1ccc(C2CNC(=O)C2)cc1OC1CCCC1	HJORMJIFDVBMOB-UHFFFAOYSA-N
MLR-1023	Cc1cccc(Oc2cnc(=O)[nH]c2)c1	HJQILFPVRNHTIG-UHFFFAOYSA-N
tolimidone	Cc1cccc(Oc2cnc(=O)[nH]c2)c1	HJQILFPVRNHTIG-UHFFFAOYSA-N
SAR245409 (XL765)	COc1cc(Nc2nc3ccccc3nc2NS(=O)(=O)c2ccc(NC(=O)c3ccc(C)c(OC)c3)cc2)cc(OC)c1	HJSSPYJVWLTYHG-UHFFFAOYSA-N
XL765	COc1cc(Nc2nc3ccccc3nc2NS(=O)(=O)c2ccc(NC(=O)c3ccc(C)c(OC)c3)cc2)cc(OC)c1	HJSSPYJVWLTYHG-UHFFFAOYSA-N
Oclacitinib?maleate	CNS(=O)(=O)C[C@H]1CC[C@H](N(C)c2ncnc3[nH]ccc23)CC1	HJWLJNBZVZDLAQ-HAQNSBGRSA-N
3-n-Butylphathlide	CCCCC1OC(=O)c2ccccc21	HJXMNVQARNZTEE-UHFFFAOYSA-N
Butylphthalide	CCCCC1OC(=O)c2ccccc21	HJXMNVQARNZTEE-UHFFFAOYSA-N
Rifamycin (sodium)	CO[C@H]1/C=C/O[C@@]2(C)Oc3c(C)c(O)c4c(O)c(cc([O-])c4c3C2=O)NC(=O)/C(C)=C\C=C\[C@H](C)[C@H](O)[C@@H](C)[C@@H](O)[C@@H](C)[C@H](OC(C)=O)[C@@H]1C	HJYYPODYNSCCOU-ODRIEIDWSA-M
kakonein	O=c1c(-c2ccc(O)cc2)coc2c(C3OC(CO)C(O)C(O)C3O)c(O)ccc12	HKEAFJYKMMKDOR-UHFFFAOYSA-N
puerarin	O=c1c(-c2ccc(O)cc2)coc2c([C@@H]3O[C@H](CO)[C@@H](O)[C@H](O)[C@H]3O)c(O)ccc12	HKEAFJYKMMKDOR-VPRICQMDSA-N
eseroline-(-)	CN1CC[C@@]2(C)c3cc(O)ccc3N(C)[C@@H]12	HKGWQUVGHPDEBZ-OLZOCXBDSA-N
Centanafadine (hydrochloride)	c1ccc2cc([C@]34CNC[C@H]3C4)ccc2c1	HKHCSWPSUSWGLI-CABCVRRESA-N
Formononetin	COc1ccc(-c2coc3cc(O)ccc3c2=O)cc1	HKQYGTCOTHHOMP-UHFFFAOYSA-N
A-967079	CCC(=N\O)/C(C)=C/c1ccc(F)cc1	HKROEBDHHKMNBZ-CHBKHGQFSA-N
Staurosporine	CN[C@@H]1C[C@H]2O[C@@](C)([C@@H]1OC)n1c3ccccc3c3c4c(c5c6ccccc6n2c5c31)C(=O)NC4	HKSZLNNOFSGOKW-FYTWVXJKSA-N	8.28	8.67	8.535	8.22	8.969999999999997	9.18		9.215	6.72	7.69		9.295	8.66	5.44	8.04	6.385	7.325		9.525	8.785	8.57	8.795	8.12	6.85						7.83	7.28	9.105	8.2		4.04	8.815	8.129999999999999	7.965	7.7	7.64	6.97
eFT-508 (eFT508)	Cc1cc(Nc2cc(N)ncn2)c(=O)n2c1C(=O)NC21CCCCC1	HKTBYUWLRDZAJK-UHFFFAOYSA-N										9
Z4942813430	C=CC(=O)NCC(C)N(C)C(=O)Cn1cc(C2CCOC2)cn1	HKTNEVPLRYNLOO-UHFFFAOYSA-N
Everolimus	CO[C@H]1C[C@@H]2CC[C@@H](C)[C@@](O)(O2)C(=O)C(=O)N2CCCC[C@H]2C(=O)O[C@H]([C@H](C)C[C@@H]2CC[C@@H](OCCO)[C@H](OC)C2)CC(=O)[C@H](C)/C=C(\C)[C@@H](O)[C@@H](OC)C(=O)[C@H](C)C[C@H](C)/C=C/C=C/C=C/1C	HKVAMNSJSFKALM-GKUWKFKPSA-N
Everolimus (RAD001)	CO[C@H]1C[C@@H]2CC[C@@H](C)[C@@](O)(O2)C(=O)C(=O)N2CCCC[C@H]2C(=O)O[C@H]([C@@H](C)C[C@@H]2CC[C@@H](OCCO)[C@H](OC)C2)CC(=O)[C@H](C)/C=C(\C)[C@@H](O)[C@@H](OC)C(=O)[C@H](C)C[C@H](C)/C=C/C=C/C=C/1C	HKVAMNSJSFKALM-JRCHKHJVSA-N
Doxercalciferol	C=C1/C(=C/C=C2\CCC[C@@]3(C)[C@H]2CC[C@@H]3[C@H](C)/C=C/[C@@H](C)C(C)C)C[C@@H](O)C[C@@H]1O	HKXBNHCUPKIYDM-ZKVKAWQFSA-N
CGK 733	O=C(NC(NC(=S)Nc1ccc(F)c([N+](=O)[O-])c1)C(Cl)(Cl)Cl)C(c1ccccc1)c1ccccc1	HLCDNLNLQNYZTK-UHFFFAOYSA-N
(-)-Tetramisole	c1ccc([C@H]2CN3CCSC3=N2)cc1	HLFSDGLLUJUHTE-SNVBAGLBSA-N
Levamisole hydrochloride	c1ccc([C@H]2CN3CCSC3=N2)cc1	HLFSDGLLUJUHTE-SNVBAGLBSA-N
Tetramisole HCl	c1ccc(C2CN3CCSC3=N2)cc1	HLFSDGLLUJUHTE-UHFFFAOYSA-N
Eravacycline (dihydrochloride)	CN(C)[C@@H]1C(O)=C(C(N)=O)C(=O)[C@@]2(O)C(O)=C3C(=O)c4c(O)c(NC(=O)CN5CCCC5)cc(F)c4C[C@H]3C[C@@H]12	HLFSMUUOKPBTSM-ISIOAQNYSA-N
tromaril	O=C(O)c1ccccc1NCCc1ccccc1	HLNLBEFKHHCAMV-UHFFFAOYSA-N
hydroxytacrine-maleate-(r,s)	Nc1c2c(nc3ccccc13)CCCC2O	HLVVITIHAZBPKB-UHFFFAOYSA-N
Gefapixant	COc1cc(C(C)C)c(Oc2cnc(N)nc2N)cc1S(N)(=O)=O	HLWURFKMDLAKOD-UHFFFAOYSA-N
YK-4-279	COc1ccc(C(=O)CC2(O)C(=O)Nc3c(Cl)ccc(Cl)c32)cc1	HLXSCTYHLQHQDJ-UHFFFAOYSA-N
Rucaparib (AG-014699,PF-01367338)	CNCc1ccc(-c2[nH]c3cc(F)cc4c3c2CCNC4=O)cc1	HMABYWSNWIZPAG-UHFFFAOYSA-N
Rucaparib (AG-014699,PF-01367338) phosphate	CNCc1ccc(-c2[nH]c3cc(F)cc4c3c2CCNC4=O)cc1	HMABYWSNWIZPAG-UHFFFAOYSA-N
AN2718	OB1OCc2cc(Cl)ccc21	HMAFTPZYFJFEHK-UHFFFAOYSA-N
Febantel	COCC(=O)Nc1cc(Sc2ccccc2)ccc1N=C(NC(=O)OC)NC(=O)OC	HMCCXLBXIJMERM-UHFFFAOYSA-N
Azosemide	NS(=O)(=O)c1cc(-c2nnn[nH]2)c(NCc2cccs2)cc1Cl	HMEDEBAJARCKCT-UHFFFAOYSA-N
Isradipine	COC(=O)C1=C(C)NC(C)=C(C(=O)OC(C)C)C1c1cccc2nonc12	HMJIYCCIJYRONP-UHFFFAOYSA-N																									5.32	5	5.07							4.7
AKBA	CC(=O)O[C@@H]1CC[C@@]2(C)[C@@H](CC[C@]3(C)[C@@H]2C(=O)C=C2[C@@H]4[C@@H](C)[C@H](C)CC[C@]4(C)CC[C@]23C)[C@@]1(C)C(=O)O	HMMGKOVEOFBCAU-BCDBGHSCSA-N
Divalproex Sodium	CCCC(CCC)C(=O)O.CCCC(CCC)C(=O)[O-]	HMMZYAWXHXQDMQ-UHFFFAOYSA-M
Z142189164	COc1ccc(OCCNC(C)CC(=O)Nc2ccccc2)cc1	HMQBOSDKFXEMQI-UHFFFAOYSA-N
isoquinoline,-6,7-dimethoxy-1-methyl-1,2,3,4-tetrahydro,	COc1cc2c(cc1OC)C(C)NCC2	HMYJLVDKPJHJCF-UHFFFAOYSA-N
L-Histidine	N[C@@H](Cc1c[nH]cn1)C(=O)O	HNDVDQJCIGZPNO-YFKPBYRVSA-N																										6.1
Miransertib	Nc1ncccc1-c1nc2ccc(-c3ccccc3)nc2n1-c1ccc(C2(N)CCC2)cc1	HNFMVVHMKGFCMB-UHFFFAOYSA-N																									4.82	4.7	5.1							5.1
Miransertib (ARQ 092) HCl	Nc1ncccc1-c1nc2ccc(-c3ccccc3)nc2n1-c1ccc(C2(N)CCC2)cc1	HNFMVVHMKGFCMB-UHFFFAOYSA-N																									4.82	4.7	5.1							5.1
Cligosiban	COCc1nnc(N2CC(Oc3ccc(F)cc3Cl)C2)n1-c1ccc(OC)nc1	HNIFCPBQMKPRCX-UHFFFAOYSA-N
Z4942813678	C=CC(=O)N1CC(O)(CNC(=O)C(C)=Cc2ccc(F)c(F)c2)C1	HNMZWLDWMHKVQC-UHFFFAOYSA-N
Docusate Sodium	CCCCC(CC)COC(=O)CC(C(=O)OCC(CC)CCCC)S(=O)(=O)[O-]	HNSDLXPSAYFUHK-UHFFFAOYSA-M
CR8-(R)	CC[C@H](CO)Nc1nc(NCc2ccc(-c3ccccn3)cc2)c2ncn(C(C)C)c2n1	HOCBJBNQIQQQGT-LJQANCHMSA-N
Trovirdine	S=C(NCCc1ccccn1)Nc1ccc(Br)cn1	HOCFDYZWQYGULA-UHFFFAOYSA-N
Isofraxidin	COc1cc2ccc(=O)oc2c(OC)c1O	HOEVRHHMDJKUMZ-UHFFFAOYSA-N
Triciribine (Triciribine phosphate)	CN1N=C(N)c2cn([C@H]3O[C@H](CO)[C@@H](O)[C@H]3O)c3ncnc1c23	HOGVTUZUJGHKPL-CUCYUNINSA-N
Triciribine	CN1N=C(N)c2cn([C@@H]3O[C@H](CO)[C@@H](O)[C@H]3O)c3ncnc1c23	HOGVTUZUJGHKPL-HTVVRFAVSA-N
Lumateperone (tosylate)	CN1CCN2c3c(cccc31)[C@@H]1CN(CCCC(=O)c3ccc(F)cc3)CC[C@@H]12	HOIIHACBCFLJET-SFTDATJTSA-N
levomequitazine	c1ccc2c(c1)Sc1ccccc1N2CC1CN2CCC1CC2	HOKDBMAJZXIPGC-UHFFFAOYSA-N
Mequitazine	c1ccc2c(c1)Sc1ccccc1N2CC1CN2CCC1CC2	HOKDBMAJZXIPGC-UHFFFAOYSA-N
NMDA (N-Methyl-D-aspartic acid)	CN[C@H](CC(=O)O)C(=O)O	HOKKHZGPKSLGJE-GSVOUGTGSA-N
Ifosfamide	O=P1(NCCCl)OCCCN1CCCl	HOMGKSMUEGBAAB-UHFFFAOYSA-N
Ifosfamide	O=P1(NCCCl)OCCCN1CCCl	HOMGKSMUEGBAAB-UHFFFAOYSA-N
BIX 02189	CN(C)Cc1cccc(N/C(=C2\C(=O)Nc3cc(C(=O)N(C)C)ccc32)c2ccccc2)c1	HOMJAAIVTDVQJA-IZHYLOQSSA-N
LY-404187	CC(CNS(=O)(=O)C(C)C)c1ccc(-c2ccc(C#N)cc2)cc1	HOQAVGZLYRYHSO-UHFFFAOYSA-N
Methyl Stearate	CCCCCCCCCCCCCCCCCC(=O)OC	HPEUJPJOZXNMSJ-UHFFFAOYSA-N
adatanserin	O=C(NCCN1CCN(c2ncccn2)CC1)C12CC3CC(CC(C3)C1)C2	HPFLVTSWRFCPCV-UHFFFAOYSA-N
cyacetacide	N#CCC(=O)NN	HPHBOJANXDKUQD-UHFFFAOYSA-N
Levetiracetam	CC[C@@H](C(N)=O)N1CCCC1=O	HPHUVLMMVZITSG-LURJTMIESA-N
Letrozole	N#Cc1ccc(C(c2ccc(C#N)cc2)n2cncn2)cc1	HPJKCIUCZWXJDR-UHFFFAOYSA-N																										5.3								5.1
Letrozole	N#Cc1ccc(C(c2ccc(C#N)cc2)n2cncn2)cc1	HPJKCIUCZWXJDR-UHFFFAOYSA-N																										5.3								5.1
ABT-737	CN(C)CC[C@H](CSc1ccccc1)Nc1ccc(S(=O)(=O)NC(=O)c2ccc(N3CCN(Cc4ccccc4-c4ccc(Cl)cc4)CC3)cc2)cc1[N+](=O)[O-]	HPLNQCPCUACXLM-PGUFJCEWSA-N
Mycophenolic acid	COc1c(C)c2c(c(O)c1C/C=C(\C)CCC(=O)O)C(=O)OC2	HPNSFSBZBAHARI-RUDMXATFSA-N																										4.85
CPI-1205	COc1cc(C)[nH]c(=O)c1CNC(=O)c1c(C)n([C@H](C)C2CCN(CC(F)(F)F)CC2)c2ccccc12	HPODOLXTMDHLLC-QGZVFWFLSA-N																																			4.67
Z4942813484	C=CC(=O)NCCCN(C)C(=O)c1cnn(C2CCCC2)c1C	HPORPSHPZRINGP-UHFFFAOYSA-N
RG108	O=C(O)[C@H](Cc1c[nH]c2ccccc12)N1C(=O)c2ccccc2C1=O	HPTXLHAHLXOAKV-INIZCTEOSA-N
RX-821002	COC1(C2=NCCN2)COc2ccccc2O1	HQGWKNGAKBPTBX-UHFFFAOYSA-N
Etretinate	CCOC(=O)/C=C(C)/C=C/C=C(C)/C=C/c1c(C)cc(OC)c(C)c1C	HQMNCQVAMBCHCO-DJRRULDNSA-N
Edonerpic maleate	OC1CN(CCCOCCc2ccc3sccc3c2)C1	HQNACSFBDBYLJP-UHFFFAOYSA-N
Vipadenant	Cc1cc(Cn2nnc3c(-c4ccco4)nc(N)nc32)ccc1N	HQSBCDPYXDGTCL-UHFFFAOYSA-N
Clofoctol	CC(C)(C)CC(C)(C)c1ccc(O)c(Cc2ccc(Cl)cc2Cl)c1	HQVZOORKDNCGCK-UHFFFAOYSA-N
ICG-001	O=C1[C@H](Cc2ccc(O)cc2)N2C(=O)CCN(C(=O)NCc3ccccc3)[C@H]2CN1Cc1cccc2ccccc12	HQWTUOLCGKIECB-XZWHSSHBSA-N
GSK503	Cc1cc(C)c(CNC(=O)c2cc(-c3ccc(N4CCN(C)CC4)nc3)cc3c2c(C)cn3C(C)C)c(=O)[nH]1	HRDQQHUKUIKFHT-UHFFFAOYSA-N
LY2090314	O=C1NC(=O)C(c2cnc3ccccn23)=C1c1cn2c3c(cc(F)cc13)CN(C(=O)N1CCCCC1)CC2	HRJWTAWVFDCTGO-UHFFFAOYSA-N
Azathramycin	CC[C@H]1OC(=O)[C@H](C)[C@@H](O[C@H]2C[C@@](C)(OC)[C@@H](O)[C@H](C)O2)[C@H](C)[C@@H](O[C@@H]2O[C@H](C)C[C@H](N(C)C)[C@H]2O)[C@](C)(O)C[C@@H](C)CN[C@H](C)[C@@H](O)[C@]1(C)O	HRKNNHYKWGYTEN-HOQMJRDDSA-N
Mocetinostat (MGCD0103)	Nc1ccccc1NC(=O)c1ccc(CNc2nccc(-c3cccnc3)n2)cc1	HRNLUBSXIHFDHP-UHFFFAOYSA-N																										6.24																	7.346787486224656	7.657577319177793	6.82	5.855
Naftopidil	COc1ccccc1N1CCN(CC(O)COc2cccc3ccccc23)CC1	HRRBJVNMSRJFHQ-UHFFFAOYSA-N
Naftopidil DiHCl	COc1ccccc1N1CCN(CC(O)COc2cccc3ccccc23)CC1	HRRBJVNMSRJFHQ-UHFFFAOYSA-N
Ilaprazole	COc1ccnc(CS(=O)c2nc3ccc(-n4cccc4)cc3[nH]2)c1C	HRRXCXABAPSOCP-UHFFFAOYSA-N
I-BZA	CCN(CC)CCNC(=O)c1ccc(I)cc1	HRVWCNMOEFNEON-UHFFFAOYSA-N
Costunolide	C=C1C(=O)O[C@@H]2/C=C(\C)CC/C=C(\C)CC[C@@H]12	HRYLQFBHBWLLLL-AHNJNIBGSA-N
Sulfaquinoxaline sodium	Nc1ccc(S(=O)(=O)[N-]c2cnc3ccccc3n2)cc1	HRZBGILAHQBJAY-UHFFFAOYSA-N																											5
AC-261066	CCCCOCCOc1nc(-c2ccc(C(=O)O)c(F)c2)sc1C	HSAOETBFVAWNRP-UHFFFAOYSA-N
7-aminocephalosporanic-acid	CC(=O)OCC1=C(C(=O)O)N2C(=O)[C@@H](N)[C@H]2SC1	HSHGZXNAXBPPDL-HZGVNTEJSA-N
7-Aminocephalosporanic acid	CC(=O)OCC1=C(C(=O)O)N2C(=O)[C@H](N)[C@H]2SC1	HSHGZXNAXBPPDL-IMTBSYHQSA-N
4-Methylumbelliferone (4-MU)	Cc1cc(=O)oc2cc(O)ccc12	HSHNITRMYYLLCV-UHFFFAOYSA-N
CUDC-427	CN[C@@H](C)C(=O)N[C@H](C(=O)N1CCC[C@H]1C(=O)Nc1sc(-c2ncco2)nc1-c1ccccc1)C1CCCCC1	HSHPBORBOJIXSQ-HARLFGEKSA-N
Apilimod	Cc1cccc(/C=N/Nc2cc(N3CCOCC3)nc(OCCc3ccccn3)n2)c1	HSKAZIJJKRAJAV-KOEQRZSOSA-N
4-Aminohippuric Acid	Nc1ccc(C(=O)NCC(=O)O)cc1	HSMNQINEKMPTIC-UHFFFAOYSA-N
Khellin	COc1c2occc2c(OC)c2c(=O)cc(C)oc12	HSMPDPBYAYSOBC-UHFFFAOYSA-N																									5	5.3								5.3
AC-186	Oc1ccc(C2(c3ccccc3F)CCC(F)(F)CC2)cc1	HSMUKSLNDJOZQG-UHFFFAOYSA-N
AZD9056 (hydrochloride)	O=C(NCC12C[C@H]3C[C@@H](C1)C[C@@H](C2)C3)c1cc(CCCNCCCO)ccc1Cl	HSQAARMBHJCUOK-GUHGBLDKSA-N
Guaifenesin	COc1ccccc1OCC(O)CO	HSRJKNPTNIJEKV-UHFFFAOYSA-N
Polydatin	OC[C@H]1O[C@@H](Oc2cc(O)cc(/C=C/c3ccc(O)cc3)c2)[C@H](O)[C@@H](O)[C@@H]1O	HSTZMXCBWJGKHG-CUYWLFDKSA-N
Diltiazem HCl	COc1ccc([C@@H]2Sc3ccccc3N(CCN(C)C)C(=O)[C@@H]2OC(C)=O)cc1	HSUGRBWQSSZJOP-RTWAWAEBSA-N																										4.97									4.76
atipamezole	CCC1(c2cnc[nH]2)Cc2ccccc2C1	HSWPZIDYAHLZDD-UHFFFAOYSA-N
Atipamezole	CCC1(c2cnc[nH]2)Cc2ccccc2C1	HSWPZIDYAHLZDD-UHFFFAOYSA-N
Atipamezole hydrochloride	CCC1(c2c[nH]cn2)Cc2ccccc2C1	HSWPZIDYAHLZDD-UHFFFAOYSA-N
UNC2250	CCCCNc1ncc(-c2ccc(CN3CCOCC3)cn2)c(N[C@H]2CC[C@H](O)CC2)n1	HSYSSKFCQHXOBP-MXVIHJGJSA-N																							6.57
Z4942814129	C=CC(=O)N1CC(NC(=O)C2(c3ccc(C)cc3F)CC2)Cc2ccccc21	HTGWYECYFFMPGG-UHFFFAOYSA-N
Levamlodipine	CCOC(=O)C1=C(COCCN)NC(C)=C(C(=O)OC)[C@@H]1c1ccccc1Cl	HTIQEAQVCYTUBX-KRWDZBQOSA-N
amlodipine	CCOC(=O)C1=C(COCCN)NC(C)=C(C(=O)OC)C1c1ccccc1Cl	HTIQEAQVCYTUBX-UHFFFAOYSA-N
Amlodipine	CCOC(=O)C1=C(COCCN)NC(C)=C(C(=O)OC)C1c1ccccc1Cl	HTIQEAQVCYTUBX-UHFFFAOYSA-N
Allylthiourea	C=CCNC(N)=S	HTKFORQRBXIQHD-UHFFFAOYSA-N
RLX	O=c1c2ccccc2nc2n1CCCCC2	HTLIIBRHXAULMB-UHFFFAOYSA-N
Candesartan	CCOc1nc2cccc(C(=O)O)c2n1Cc1ccc(-c2ccccc2-c2nn[nH]n2)cc1	HTQMVQVXFRQIKW-UHFFFAOYSA-N																	5.49									5.05	5.52
PD168393	C=CC(=O)Nc1ccc2ncnc(Nc3cccc(Br)c3)c2c1	HTUBKQUPEREOGA-UHFFFAOYSA-N																	8.485																				7.14
Xylometazoline	Cc1cc(C(C)(C)C)cc(C)c1CC1=NCCN1	HUCJFAOMUPXHDK-UHFFFAOYSA-N																									4.95
Xylometazoline HCl	Cc1cc(C(C)(C)C)cc(C)c1CC1=NCCN1	HUCJFAOMUPXHDK-UHFFFAOYSA-N																									4.95
(5E,9E,13E)-Teprenone	CC(=O)CC/C=C(\C)CC/C=C(\C)CC/C=C(\C)CCC=C(C)C	HUCXKZBETONXFO-NJFMWZAGSA-N
Teprenone	CC(=O)CC/C=C(\C)CC/C=C(\C)CC/C=C(\C)CCC=C(C)C	HUCXKZBETONXFO-NJFMWZAGSA-N
AR-9281	CC(=O)N1CCC(NC(=O)NC23CC4CC(CC(C4)C2)C3)CC1	HUDQLWBKJOMXSZ-UHFFFAOYSA-N
PluriSIn #1 (NSC 14613)	O=C(NNc1ccccc1)c1ccncc1	HUDWXDLBWRHCKO-UHFFFAOYSA-N
CO-1686 (AVL-301)	C=CC(=O)Nc1cccc(Nc2nc(Nc3ccc(N4CCN(C(C)=O)CC4)cc3OC)ncc2C(F)(F)F)c1	HUFOZJXAKZVRNJ-UHFFFAOYSA-N																	7.8
Prednisolone Tebutate	CC(C)(C)CC(=O)OCC(=O)[C@@]1(O)CC[C@H]2[C@@H]3CCC4=CC(=O)C=C[C@]4(C)[C@H]3[C@@H](O)C[C@@]21C	HUMXXHTVHHLNRO-KAJVQRHHSA-N
VER-49009	CCNC(=O)c1[nH]nc(-c2cc(Cl)c(O)cc2O)c1-c1ccc(OC)cc1	HUNAOTXNHVALTN-UHFFFAOYSA-N
KX2-391	O=C(Cc1ccc(-c2ccc(OCCN3CCOCC3)cc2)cn1)NCc1ccccc1	HUNGUWOZPQBXGX-UHFFFAOYSA-N																																					7.7
Diflunisal	O=C(O)c1cc(-c2ccc(F)cc2F)ccc1O	HUPFGZXOMWLGNK-UHFFFAOYSA-N
JNJ-7777120	CN1CCN(C(=O)c2cc3cc(Cl)ccc3[nH]2)CC1	HUQJRYMLJBBEDO-UHFFFAOYSA-N
MCC950	CC(C)(O)c1coc(S(=O)(=O)NC(=O)Nc2c3c(cc4c2CCC4)CCC3)c1	HUUSXLKCTQDPGL-UHFFFAOYSA-N
PHA-793887	CC(C)CC(=O)Nc1[nH]nc2c1CN(C(=O)C1CCN(C)CC1)C2(C)C	HUXYBQXJVXOMKX-UHFFFAOYSA-N
Isoetharine Mesylate	CCC(NC(C)C)C(O)c1ccc(O)c(O)c1	HUYWAWARQUIQLE-UHFFFAOYSA-N
Mosapride Citrate	CCOc1cc(N)c(Cl)cc1C(=O)NCC1CN(Cc2ccc(F)cc2)CCO1.O=C(O)CC(O)(CC(=O)O)C(=O)O	HUZTYZBFZKRPFG-UHFFFAOYSA-N
Cefepime Dihydrochloride Monohydrate	CO/N=C(\C(=O)N[C@@H]1C(=O)N2C(C(=O)[O-])=C(C[N+]3(C)CCCC3)CS[C@H]12)c1csc(N)n1	HVFLCNVBZFFHBT-ZKDACBOMSA-N
chromanol-293B-(-)-[3R,4S]	CCS(=O)(=O)N(C)[C@H]1c2cc(C#N)ccc2OC(C)(C)[C@@H]1O	HVSJHHXUORMCGK-UONOGXRCSA-N
Combretastatin A4	COc1ccc(/C=C\c2cc(OC)c(OC)c(OC)c2)cc1O	HVXBOLULGPECHP-WAYWQWQTSA-N
Tesevatinib	COc1cc2c(Nc3ccc(Cl)c(Cl)c3F)ncnc2cc1OC[C@@H]1C[C@@H]2CN(C)C[C@@H]2C1	HVXKQKFEHMGHSL-QKDCVEJESA-N																	9.52													7.3
Terutroban	Cc1ccc2c(c1CCC(=O)O)CC[C@@H](NS(=O)(=O)c1ccc(Cl)cc1)C2	HWEOXFSBSQIWSY-MRXNPFEDSA-N
Methylthiouracil	Cc1cc(=O)[nH]c(=S)[nH]1	HWGBHCRJGXAGEU-UHFFFAOYSA-N
BMN 673	Cn1ncnc1[C@H]1c2nnc(O)c3cc(F)cc(c23)N[C@@H]1c1ccc(F)cc1	HWGQMRYQVZSGDQ-HZPDHXFCSA-N
Trihexyphenidyl hydrochloride	OC(CCN1CCCCC1)(c1ccccc1)C1CCCCC1	HWHLPVGTWGOCJO-UHFFFAOYSA-N																									5.61
OAC1	O=C(Nc1cc2cc[nH]c2cn1)c1ccccc1	HWJRIFZDXJKJJN-UHFFFAOYSA-N
SB269970 HCl	CC1CCN(CC[C@H]2CCCN2S(=O)(=O)c2cccc(O)c2)CC1	HWKROQUZSKPIKQ-MRXNPFEDSA-N																									5.1
S3I-201	Cc1ccc(S(=O)(=O)OCC(=O)Nc2ccc(C(=O)O)c(O)c2)cc1	HWNUSGNZBAISFM-UHFFFAOYSA-N
ML-281	CC(C)c1ccc(NC(=O)c2cccs2)c(-c2nc3ccccc3[nH]c2=O)c1	HWOYIOLMBQSTQS-UHFFFAOYSA-N
IOX4	CC(C)(C)OC(=O)c1ccc(-n2[nH]cc(-n3ccnn3)c2=O)nc1	HWQQDVNGHZIALS-UHFFFAOYSA-N
GW0742	Cc1cc(SCc2sc(-c3ccc(C(F)(F)F)c(F)c3)nc2C)ccc1OCC(=O)O	HWVNEWGKWRGSRK-UHFFFAOYSA-N
Doxofylline	Cn1c(=O)c2c(ncn2CC2OCCO2)n(C)c1=O	HWXIGFIVGWUZAO-UHFFFAOYSA-N
Pacritinib (SB1518)	C1=C/COCc2cc(ccc2OCCN2CCCC2)Nc2nccc(n2)-c2cccc(c2)COC/1	HWXVIOGONBBTBY-ONEGZZNKSA-N					7.66
Luminol	Nc1cccc2c(=O)[nH][nH]c(=O)c12	HWYHZTIRURJOHG-UHFFFAOYSA-N
Darifenacin HBr	NC(=O)C(c1ccccc1)(c1ccccc1)[C@@H]1CCN(CCc2ccc3c(c2)CCO3)C1	HXGBXQDTNZMWGS-RUZDIDTESA-N																																			6.4499999999999975
CP-547632	NC(=O)c1c(OCc2c(F)cc(Br)cc2F)nsc1NC(=O)NCCCCN1CCCC1	HXHAJRMTJXHJJZ-UHFFFAOYSA-N				6.68	6.38	6.984999999999999						5.51					5.23				7.27									6.91	7.75		8.07			7.96		7.98
Albendazole	CCCSc1ccc2nc(NC(=O)OC)[nH]c2c1	HXHWSAZORRCQMX-UHFFFAOYSA-N
Bevantolol hydrochloride	COc1ccc(CCNCC(O)COc2cccc(C)c2)cc1OC	HXLAFSUPPDYFEO-UHFFFAOYSA-N
Skepinone-L	O=C1c2ccc(Nc3ccc(F)cc3F)cc2CCc2ccc(OC[C@H](O)CO)cc21	HXMGCTFLLWPVFM-GOSISDBHSA-N
Oxypurinol	O=c1[nH]c(=O)c2cn[nH]c2[nH]1	HXNFUBHNUDHIGC-UHFFFAOYSA-N
Thimerosal	CC[Hg]Sc1ccccc1C(=O)[O-]	HXQVQGWHFRNKMS-UHFFFAOYSA-L
volinanserin	COc1cccc([C@H](O)C2CCN(CCc3ccc(F)cc3)CC2)c1OC	HXTGXYRHXAGCFP-OAQYLSRUSA-N
Pioglitazone	CCc1ccc(CCOc2ccc(CC3SC(=O)NC3=O)cc2)nc1	HYAFETHFCAUJAY-UHFFFAOYSA-N
Pioglitazone HCl	CCc1ccc(CCOc2ccc(CC3SC(=O)NC3=O)cc2)nc1	HYAFETHFCAUJAY-UHFFFAOYSA-N
Furfural	O=Cc1ccco1	HYBBIBNJHNGZAN-UHFFFAOYSA-N
Homoharringtonine	COC(=O)C[C@](O)(CCCC(C)(C)O)C(=O)O[C@@H]1C(OC)=C[C@]23CCCN2CCc2cc4c(cc2[C@H]13)OCO4	HYFHYPWGAURHIV-JFIAXGOJSA-N
Bempedoic acid	CC(C)(CCCCCC(O)CCCCCC(C)(C)C(=O)O)C(=O)O	HYHMLYSLQUKXKP-UHFFFAOYSA-N
ETC-1002	CC(C)(CCCCCC(O)CCCCCC(C)(C)C(=O)O)C(=O)O	HYHMLYSLQUKXKP-UHFFFAOYSA-N
Nifedipine	COC(=O)C1=C(C)NC(C)=C(C(=O)OC)C1c1ccccc1[N+](=O)[O-]	HYIMSNHJOBLJNT-UHFFFAOYSA-N																										4.98	5.095							5.185	4.3
AZD2461	COC1CCN(C(=O)c2cc(Cc3nnc(O)c4ccccc34)ccc2F)CC1	HYNBNUYQTQIHJK-UHFFFAOYSA-N
JNJ-40411813	CCCCn1ccc(N2CCC(c3ccccc3)CC2)c(Cl)c1=O	HYOGJHCDLQSAHX-UHFFFAOYSA-N
Nimesulide	CS(=O)(=O)Nc1ccc([N+](=O)[O-])cc1Oc1ccccc1	HYWYRSMBCFDLJT-UHFFFAOYSA-N																											5.5
Tanshinone IIA	Cc1coc2c1C(=O)C(=O)c1c-2ccc2c1CCCC2(C)C	HYXITZLLTYIPOF-UHFFFAOYSA-N
Mefenamic Acid	Cc1cccc(Nc2ccccc2C(=O)O)c1C	HYYBABOKPJLUIN-UHFFFAOYSA-N																											5.1
Ethanolamine hydrochloride	NCCO	HZAXFHJVJLSVMW-UHFFFAOYSA-N
Estropipate	C1CNCCN1.C[C@]12CC[C@@H]3c4ccc(OS(=O)(=O)O)cc4CC[C@H]3[C@@H]1CCC2=O	HZEQBCVBILBTEP-ZFINNJDLSA-N
JHW-007	CCCCN1[C@H]2CC[C@@H]1C[C@H](OC(c1ccc(F)cc1)c1ccc(F)cc1)C2	HZEVDVGPBUFIAW-JKHIJQBDSA-N
gadodiamide	CNC(=O)CN1CCN2CCN(CC(=O)NC)CC(=O)O[Gd](OC(=O)C2)OC(=O)C1	HZHFFEYYPYZMNU-UHFFFAOYSA-K
Gadodiamide Hydrate	CNC(=O)CN(CCN(CCN(CC(=O)[O-])CC(=O)NC)CC(=O)[O-])CC(=O)[O-].[Gd+3]	HZHFFEYYPYZMNU-UHFFFAOYSA-K
LTI-291	CCCCCO[C@H]1CC[C@H](NC(=O)c2cnn3c(C)cc(C)nc23)CC1	HZILSILAELSWKN-QAQDUYKDSA-N
ameltolide	Cc1cccc(C)c1NC(=O)c1ccc(N)cc1	HZIWGOAXOBPQGY-UHFFFAOYSA-N
Miridesap	O=C(O)[C@H]1CCCN1C(=O)CCCCC(=O)N1CCC[C@@H]1C(=O)O	HZLAWYIBLZNRFZ-VXGBXAGGSA-N
mizoribine	NC(=O)c1ncn([C@@H]2O[C@H](CO)[C@@H](O)[C@H]2O)c1O	HZQDCMWJEBCWBR-UUOKFMHZSA-N
Mizoribine	NC(=O)c1ncn([C@@H]2O[C@H](CO)[C@@H](O)[C@H]2O)c1O	HZQDCMWJEBCWBR-UUOKFMHZSA-N
NKP-1339	Cl[Ru](Cl)(Cl)(Cl)([n+]1cc2ccccc2[nH]1)[n+]1cc2ccccc2[nH]1	HZRCCSSSNUKHQG-UHFFFAOYSA-J
GSK1838705A	CNC(=O)c1c(F)cccc1Nc1nc(Nc2cc3c(cc2OC)CCN3C(=O)CN(C)C)nc2[nH]ccc12	HZTYDQRUAWIZRE-UHFFFAOYSA-N									7.07
Grapiprant	CCc1nc2c(C)nc(C)cc2n1-c1ccc(CCNC(=O)NS(=O)(=O)c2ccc(C)cc2)cc1	HZVLFTCYCLXTGV-UHFFFAOYSA-N
RS-102221	COc1cc(OC)c(C(=O)CCCCN2CCC3(CC2)NC(=O)NC3=O)cc1NS(=O)(=O)c1ccc(C(F)(F)F)cc1	HZZZZODVDSHQRG-UHFFFAOYSA-N																										5.1
CU-CPT-4a	O=C(N[C@H](Cc1ccccc1)C(=O)O)c1sc2cc(F)ccc2c1Cl	IAASQMCXDRISAV-CYBMUJFWSA-N
Nitrofural	NC(=O)N/N=C/c1ccc([N+](=O)[O-])o1	IAIWVQXQOWNYOU-FPYGCLRLSA-N
Asaraldehyde	COc1cc(OC)c(OC)cc1C=O	IAJBQAYHSQIQRE-UHFFFAOYSA-N
D-Glucuronic acid	O=C[C@H](O)[C@@H](O)[C@H](O)[C@H](O)C(=O)O	IAJILQKETJEXLJ-QTBDOELSSA-N
Colchicine	COc1cc2c(c(OC)c1OC)-c1ccc(OC)c(=O)cc1[C@@H](NC(C)=O)CC2	IAKHMKGGTNLKSZ-INIZCTEOSA-N																									6.1	5.6	5.5							4.9
Aspartame	COC(=O)[C@H](Cc1ccccc1)NC(=O)[C@@H](N)CC(=O)O	IAOZJIPTCAWIRG-QWRGUYRKSA-N
SRT1720	O=C(Nc1ccccc1-c1cn2c(CN3CCNCC3)csc2n1)c1cnc2ccccc2n1	IASPBORHOMBZMY-UHFFFAOYSA-N
PD-407824	O=C1NC(=O)c2c1c(-c1ccccc1)cc1[nH]c3ccc(O)cc3c21	IAUZTOZLTFSMIE-UHFFFAOYSA-N
dorzolamide	CCN[C@@H]1C[C@H](C)S(=O)(=O)c2sc(S(N)(=O)=O)cc21	IAVUPMFITXYVAF-POYBYMJQSA-N
Dorzolamide HCl	CCN[C@H]1C[C@H](C)S(=O)(=O)c2sc(S(N)(=O)=O)cc21	IAVUPMFITXYVAF-XPUUQOCRSA-N
AZD7762	NC(=O)Nc1cc(-c2cccc(F)c2)sc1C(=O)N[C@H]1CCCNC1	IAYGCINLNONXHY-LBPRGKRZSA-N																																			4.82
QNZ (EVP4593)	Nc1ccc2ncnc(NCCc3ccc(Oc4ccccc4)cc3)c2c1	IBAKVEUZKHOWNG-UHFFFAOYSA-N
Miglitol	OCCN1C[C@H](O)[C@@H](O)[C@H](O)[C@H]1CO	IBAQFPQHRJAVAV-ULAWRXDQSA-N
LY364947	c1ccc(-c2[nH]ncc2-c2ccnc3ccccc23)nc1	IBCXZJCWDGCXQT-UHFFFAOYSA-N
Geniposide	COC(=O)C1=CO[C@@H](O[C@@H]2O[C@H](CO)[C@@H](O)[C@H](O)[C@H]2O)[C@@H]2C(CO)=CC[C@H]12	IBFYXTRXDNAPMM-BVTMAQQCSA-N
Tanzisertib	O[C@H]1CC[C@H](Nc2ncc3nc(Nc4c(F)cc(F)cc4F)n([C@H]4CCOC4)c3n2)CC1	IBGLGMOPHJQDJB-IHRRRGAJSA-N																	6.42
Stiripentol	CC(C)(C)C(O)/C=C/c1ccc2c(c1)OCO2	IBLNKMRFIPWSOY-FNORWQNLSA-N
NVP-BSK805	Fc1cc(-c2cccc3ncc(-c4cnn(C5CCNCC5)c4)nc23)cc(F)c1CN1CCOCC1	IBPVXAOOVUAOKJ-UHFFFAOYSA-N																																									7.1
NVP-BSK805 2HCl	Fc1cc(-c2cccc3ncc(-c4cnn(C5CCNCC5)c4)nc23)cc(F)c1CN1CCOCC1	IBPVXAOOVUAOKJ-UHFFFAOYSA-N																																									7.1
BMS-CCR2-22	CSc1ccc(C(=O)N[C@@H]2CCCC[C@@H]2NC(=O)CNC(=O)c2cc(C(F)(F)F)ccc2NC(=O)NC(C)C)cc1	IBPXYDUJQWENPM-XZOQPEGZSA-N
dimetridazole	Cc1ncc([N+](=O)[O-])n1C	IBXPYPUJPLLOIN-UHFFFAOYSA-N
Etifoxine (hydrochloride)	CCNC1=Nc2ccc(Cl)cc2C(C)(c2ccccc2)O1	IBYCYJFUEJQSMK-UHFFFAOYSA-N
Phenformin HCl	N=C(N)NC(=N)NCCc1ccccc1	ICFJFFQQTFMIBG-UHFFFAOYSA-N																									4.785
NAV-26	O=C(NCc1ccc(OC(F)(F)F)cc1)C1c2ccccc2C(=O)N1C1CCOCC1	ICGMZCVSHDKQTE-UHFFFAOYSA-N
O-1918	C=C(C)[C@@H]1CCC(C)=C[C@H]1c1c(OC)cc(C)cc1OC	ICHJMVMWPKLUKT-JKSUJKDBSA-N
Chloropyramine hydrochloride	CN(C)CCN(Cc1ccc(Cl)cc1)c1ccccn1	ICKFFNBDFNZJSX-UHFFFAOYSA-N																									7.7									5.2
Urapidil HCl	COc1ccccc1N1CCN(CCCNc2cc(=O)n(C)c(=O)n2C)CC1	ICMGLRUYEQNHPF-UHFFFAOYSA-N																											4.9							5.1
Triclocarban	O=C(Nc1ccc(Cl)cc1)Nc1ccc(Cl)c(Cl)c1	ICUTUKXCWQYESQ-UHFFFAOYSA-N
MI-773	CC(C)(C)C[C@H]1N[C@@H](C(=O)N[C@H]2CC[C@H](O)CC2)[C@H](c2cccc(Cl)c2F)[C@@]12C(=O)Nc1cc(Cl)ccc12	IDKAKZRYYDCJDU-HEVVSWJASA-N
TCID	O=C1CC(=O)c2c(Cl)c(Cl)c(Cl)c(Cl)c21	IDLAOWFFKWRNHB-UHFFFAOYSA-N
Suberohydroxamic acid	O=C(CCCCCCC(=O)NO)NO	IDQPVOFTURLJPT-UHFFFAOYSA-N																																										5.825			5.2	4.2
Oteseconazole	O[C@@](Cn1cnnn1)(c1ccc(F)cc1F)C(F)(F)c1ccc(-c2ccc(OCC(F)(F)F)cc2)cn1	IDUYJRXRDSPPRC-NRFANRHFSA-N																										4.19	4							4.14
Z4942813454	C=CC(=O)NCC(C)N(C)C(=O)C1CC(c2ccc(OC(F)(F)F)cc2)C1	IDYWOUHEUPLJAP-UHFFFAOYSA-N
Enoxacin	CCn1cc(C(=O)O)c(=O)c2cc(F)c(N3CCNCC3)nc21	IDYZIJYBMGIQMJ-UHFFFAOYSA-N
Z4942813315	C=CC(=O)N1CC(c2ocnc2CNC(=O)c2cnc3cc(C)nn3c2C)C1	IECIECORKFDHAY-UHFFFAOYSA-N
Fusidate Sodium	CC(=O)O[C@H]1C[C@@]2(C)[C@@H](C[C@@H](O)[C@H]3[C@@]4(C)CC[C@@H](O)[C@@H](C)[C@@H]4CC[C@@]32C)/C1=C(\CCC=C(C)C)C(=O)[O-]	IECPWNUMDGFDKC-MZJAQBGESA-M
Fusidine	CC(=O)O[C@H]1C[C@@]2(C)[C@@H](C[C@@H](O)[C@H]3[C@@]4(C)CC[C@@H](O)[C@@H](C)[C@@H]4CC[C@@]32C)/C1=C(\CCC=C(C)C)C(=O)O	IECPWNUMDGFDKC-MZJAQBGESA-N
Trimethoprim	COc1cc(Cc2cnc(N)nc2N)cc(OC)c1OC	IEDVJHCEMCRBQM-UHFFFAOYSA-N																																			3.62
Apraclonidine HCl	Nc1cc(Cl)c(NC2=NCCN2)c(Cl)c1	IEJXVRYNEISIKR-UHFFFAOYSA-N
ML-297	Cc1cc(NC(=O)Nc2ccc(F)c(F)c2)n(-c2ccccc2)n1	IEKSMUSSYJUQMY-UHFFFAOYSA-N
Kitasamycin	COC1C(OC2OC(C)C(OC3CC(C)(O)C(OC(=O)CC(C)C)C(C)O3)C(N(C)C)C2O)[C@@H](CC=O)C[C@@H](C)C(O)/C=C/C=C/C[C@@H](C)OC(=O)C[C@H]1O	IEMDOFXTVAPVLX-JFUVYPKSSA-N
PRX-08066 Maleic acid	N#Cc1cc(CN2CCC(Nc3ncnc4sc(Cl)cc34)CC2)ccc1F	IENZFHBNCRQMNP-UHFFFAOYSA-N
Prazosin	COc1cc2nc(N3CCN(C(=O)c4ccco4)CC3)nc(N)c2cc1OC	IENZQIKPVFGBNW-UHFFFAOYSA-N																																			5.8
Prazosin HCl	COc1cc2nc(N3CCN(C(=O)c4ccco4)CC3)nc(N)c2cc1OC	IENZQIKPVFGBNW-UHFFFAOYSA-N																																			5.8
Balaglitazone	Cn1c(COc2ccc(CC3SC(=O)NC3=O)cc2)nc2ccccc2c1=O	IETKPTYAGKZLKY-UHFFFAOYSA-N
prenylamine	CC(Cc1ccccc1)NCCC(c1ccccc1)c1ccccc1	IFFPICMESYHZPQ-UHFFFAOYSA-N																																			7.19
Z4942813214	C=CC(=O)N1CCn2ncc(CNC(=O)c3cc4ccc(OC)cc4[nH]3)c2C1	IFFSRDBZFHDOME-UHFFFAOYSA-N
BRL-50481	Cc1ccc([N+](=O)[O-])cc1S(=O)(=O)N(C)C	IFIUFCJFLGCQPH-UHFFFAOYSA-N
Z1269655484	Cc1ncc(CN2CCCC(c3cc(C(N)=O)[nH]n3)C2)s1	IFKQOZLESFMYEY-UHFFFAOYSA-N
PD-166285	CCN(CC)CCOc1ccc(Nc2ncc3cc(-c4c(Cl)cccc4Cl)c(=O)n(C)c3n2)cc1	IFPPYSWJNWHOLQ-UHFFFAOYSA-N																	5.41											5					7.37				8.05
AT13387	CC(C)c1cc(C(=O)N2Cc3ccc(CN4CCN(C)CC4)cc3C2)c(O)cc1O	IFRGXKKQHBVPCQ-UHFFFAOYSA-N
Onalespib (AT13387)	CC(C)c1cc(C(=O)N2Cc3ccc(CN4CCN(C)CC4)cc3C2)c(O)cc1O	IFRGXKKQHBVPCQ-UHFFFAOYSA-N
CAL-101 (GS-1101)	CC[C@H](Nc1ncnc2[nH]cnc12)c1nc2cccc(F)c2c(=O)n1-c1ccccc1	IFSDAJWBUCMOAH-HNNXBMFYSA-N
CAL-101 (Idelalisib, GS-1101)	CC[C@H](Nc1ncnc2[nH]cnc12)c1nc2cccc(F)c2c(=O)n1-c1ccccc1	IFSDAJWBUCMOAH-HNNXBMFYSA-N
Idelalisib (CAL-101, GS-1101)	CC[C@H](Nc1ncnc2[nH]cnc12)c1nc2cccc(F)c2c(=O)n1-c1ccccc1	IFSDAJWBUCMOAH-HNNXBMFYSA-N
tenidap	NC(=O)N1C(=O)C(C(=O)c2cccs2)c2cc(Cl)ccc21	IGPDWKCUDHIIRL-UHFFFAOYSA-N
PND-1186	CNC(=O)c1ccccc1Nc1cc(Nc2ccc(N3CCOCC3)cc2OC)ncc1C(F)(F)F	IGUBBWJDMLCRIK-UHFFFAOYSA-N																																							8.82
Setipiprant	O=C(O)Cn1c2c(c3cc(F)ccc31)CN(C(=O)c1cccc3ccccc13)CC2	IHAXLPDVOWLUOS-UHFFFAOYSA-N
Setipiprant(ACT-129968, KYTH-105)	O=C(O)Cn1c2c(c3cc(F)ccc31)CN(C(=O)c1cccc3ccccc13)CC2	IHAXLPDVOWLUOS-UHFFFAOYSA-N
Ibuprofen Lysine	CC(C)Cc1ccc(C(C)C(=O)O)cc1.NCCCC[C@H](N)C(=O)O	IHHXIUAEPKVVII-ZSCHJXSPSA-N
ibuprofen-lysine	CC(C)Cc1ccc(C(C)C(=O)O)cc1.NCCCC[C@H](N)C(=O)O	IHHXIUAEPKVVII-ZSCHJXSPSA-N
Evacetrapib (LY2484595)	Cc1cc(C)c2c(c1)[C@@H](N(Cc1cc(C(F)(F)F)cc(C(F)(F)F)c1)c1nnn(C)n1)CCCN2C[C@H]1CC[C@H](C(=O)O)CC1	IHIUGIVXARLYHP-YBXDKENTSA-N
LY2452473	CC(C)OC(=O)N[C@H]1Cc2c(n(Cc3ccccn3)c3ccc(C#N)cc23)C1	IHIWYQYVBNODSV-KRWDZBQOSA-N
(R)-Oxiracetam	NC(=O)CN1C[C@H](O)CC1=O	IHLAQQPQKRMGSS-SCSAIBSYSA-N
Oxiracetam	NC(=O)CN1CC(O)CC1=O	IHLAQQPQKRMGSS-UHFFFAOYSA-N
LY2109761	c1ccc(-c2nn3c(c2-c2ccnc4cc(OCCN5CCOCC5)ccc24)CCC3)nc1	IHLVSLOZUHKNMQ-UHFFFAOYSA-N
Zosuquidar (LY335979) 3HCl	O[C@@H](COc1cccc2ncccc12)CN1CCN([C@@H]2c3ccccc3[C@@H]3[C@H](c4ccccc42)C3(F)F)CC1	IHOVFYSQUDPMCN-DBEBIPAYSA-N
Z4942814205	C=CC(=O)N1CC2(COC(CNC(=O)c3cc4c(C)ccc(F)c4[nH]3)C2)C1	IHULDEXBKLIZLP-UHFFFAOYSA-N
Acitretin	COc1cc(C)c(/C=C/C(C)=C/C=C/C(C)=C/C(=O)O)c(C)c1C	IHUNBGSDBOWDMA-AQFIFDHZSA-N
RN-1734	CC(C)NCCN(C(C)C)S(=O)(=O)c1ccc(Cl)cc1Cl	IHYZMEAZAIFMTN-UHFFFAOYSA-N
Z4942813630	C=CC(=O)N1CC(O)(CNC(=O)C2CCCCC2n2cccn2)C1	IIBRJOXYKWYCHK-UHFFFAOYSA-N
ICA-069673	O=C(Nc1cnc(Cl)nc1)c1ccc(F)c(F)c1	IIBSHMFXVWTQSJ-UHFFFAOYSA-N
Bezafibrate	CC(C)(Oc1ccc(CCNC(=O)c2ccc(Cl)cc2)cc1)C(=O)O	IIBYAHWJQTYFKB-UHFFFAOYSA-N
Risedronate Sodium	O=P([O-])(O)C(O)(Cc1cccnc1)P(=O)(O)O	IIDJRNMFWXDHID-UHFFFAOYSA-M
Fangchinoline	COc1ccc2cc1Oc1ccc(cc1)C[C@H]1c3cc(c(OC)cc3CCN1C)Oc1c(O)c(OC)cc3c1[C@@H](C2)N(C)CC3	IIQSJHUEZBTSAT-URLMMPGGSA-N
(+)-Fangchinoline	COc1ccc2cc1Oc1ccc(cc1)C[C@H]1c3cc(c(OC)cc3CCN1C)Oc1c(O)c(OC)cc3c1[C@H](C2)N(C)CC3	IIQSJHUEZBTSAT-VMPREFPWSA-N
AT13148	NC[C@@](O)(c1ccc(Cl)cc1)c1ccc(-c2cn[nH]c2)cc1	IIRWNGPLJQXWFJ-KRWDZBQOSA-N
Bisphenol A	CC(C)(c1ccc(O)cc1)c1ccc(O)cc1	IISBACLAFKSPIT-UHFFFAOYSA-N
Z4942813676	C=CC(=O)N1CC(O)(CNC(=O)c2cc(C3CCOCC3)on2)C1	IITCDYLDUTVQNE-UHFFFAOYSA-N
Nomegestrol acetate	CC(=O)O[C@]1(C(C)=O)CC[C@H]2[C@@H]3C=C(C)C4=CC(=O)CC[C@@H]4[C@H]3CC[C@@]21C	IIVBFTNIGYRNQY-YQLZSBIMSA-N
nomegestrol-acetate	CC(=O)O[C@]1(C(C)=O)CC[C@H]2[C@@H]3C=C(C)C4=CC(=O)CC[C@@H]4[C@H]3CC[C@@]21C	IIVBFTNIGYRNQY-YQLZSBIMSA-N
Lorlatinib?(PF-6463922)	C[C@H]1Oc2cc(cnc2N)-c2c(nn(C)c2C#N)CN(C)C(=O)c2ccc(F)cc21	IIXWYSCJSQVBQM-LLVKDONJSA-N																				7.62																			7.77
PF-06463922	CC1Oc2cc(cnc2N)-c2c(nn(C)c2C#N)CN(C)C(=O)c2ccc(F)cc21	IIXWYSCJSQVBQM-UHFFFAOYSA-N
BQU57	Cc1nn(C)c2c1C(c1ccc(C(F)(F)F)cc1)C(C#N)=C(N)O2	IJCMHHSFXFMZAI-UHFFFAOYSA-N
RQ-00203078	O=C(O)c1ccc(S(=O)(=O)N(Cc2ccc(OC(F)(F)F)cc2)c2ncc(C(F)(F)F)cc2Cl)cc1	IJGQFZYYEHCCIZ-UHFFFAOYSA-N
Pheniramine Maleate	CN(C)CCC(c1ccccc1)c1ccccn1	IJHNSHDBIRRJRN-UHFFFAOYSA-N
Z4942813037	C=CC(=O)N1Cc2ccccc2CC1CNC(=O)Cc1nn(C)c2ccccc12	IJKNQTQHRNSBPP-UHFFFAOYSA-N
Molidustat	O=c1c(-n2ccnn2)c[nH]n1-c1cc(N2CCOCC2)ncn1	IJMBOKOTALXLKS-UHFFFAOYSA-N
Molidustat (BAY 85-3934)	O=c1c(-n2ccnn2)c[nH]n1-c1cc(N2CCOCC2)ncn1	IJMBOKOTALXLKS-UHFFFAOYSA-N
SIS3	COc1cc2c(cc1OC)CN(C(=O)/C=C/c1c(-c3ccccc3)n(C)c3ncccc13)CC2	IJYPHMXWKKKHGT-VAWYXSNFSA-N
Tegaserod Maleate	CCCCCNC(=N)N/N=C/c1c[nH]c2ccc(OC)cc12	IKBKZGMPCYNSLU-RGVLZGJSSA-N
Conivaptan HCl	Cc1nc2c([nH]1)-c1ccccc1N(C(=O)c1ccc(NC(=O)c3ccccc3-c3ccccc3)cc1)CC2	IKENVDNFQMCRTR-UHFFFAOYSA-N
Rutin	C[C@@H]1O[C@@H](OC[C@H]2O[C@@H](Oc3c(-c4ccc(O)c(O)c4)oc4cc(O)cc(O)c4c3=O)[C@H](O)[C@@H](O)[C@@H]2O)[C@H](O)[C@H](O)[C@H]1O	IKGXIBQEEMLURG-NVPNHPEKSA-N
Baicalin	O=C(O)[C@H]1O[C@H](Oc2cc3oc(-c4ccccc4)cc(=O)c3c(O)c2O)[C@H](O)[C@@H](O)[C@@H]1O	IKIIZLYTISPENI-UNJWAJPSSA-N
baicalin	O=C(O)[C@H]1O[C@@H](Oc2cc3oc(-c4ccccc4)cc(=O)c3c(O)c2O)[C@H](O)[C@@H](O)[C@@H]1O	IKIIZLYTISPENI-ZFORQUDYSA-N
Myricetin	O=c1c(O)c(-c2cc(O)c(O)c(O)c2)oc2cc(O)cc(O)c12	IKMDFBPHZNJCSN-UHFFFAOYSA-N					5.77																				4.7	5.15	4.95							5.050000000000002
Dapivirine (TMC120)	Cc1cc(C)c(Nc2ccnc(Nc3ccc(C#N)cc3)n2)c(C)c1	ILAYIAGXTHKHNT-UHFFFAOYSA-N
Esculetin	O=c1ccc2cc(O)c(O)cc2o1	ILEDWLMCKZNDJK-UHFFFAOYSA-N																										4.9
Salidroside	OC[C@H]1O[C@@H](OCCc2ccc(O)cc2)[C@H](O)[C@@H](O)[C@@H]1O	ILRCGYURZSFMEG-RKQHYHRCSA-N
Mivacurium chloride	COc1cc2c(cc1OC)[C@@H](Cc1cc(OC)c(OC)c(OC)c1)[N+](C)(CCCOC(=O)CC/C=C/CCC(=O)OCCC[N+]1(C)CCc3cc(OC)c(OC)cc3[C@H]1Cc1cc(OC)c(OC)c(OC)c1)CC2	ILVYCEVXHALBSC-OTBYEXOQSA-N
methylprednisolone-sodium-succinate	C[C@H]1CC2C3CC[C@](O)(C(=O)COC(=O)CCC(=O)O)[C@@]3(C)C[C@H](O)C2[C@@]2(C)C=CC(=O)C=C12	IMBXEJJVJRTNOW-RCSGDJEUSA-N
Methylprednisolone hemisuccinate	C[C@H]1C[C@H]2[C@@H]3CC[C@](O)(C(=O)COC(=O)CCC(=O)O)[C@@]3(C)C[C@H](O)[C@@H]2[C@@]2(C)C=CC(=O)C=C12	IMBXEJJVJRTNOW-XYMSELFBSA-N
Sclareolide	CC1(C)CCC[C@@]2(C)[C@H]1CC[C@@]1(C)OC(=O)C[C@H]21	IMKJGXCIJJXALX-SHUKQUCYSA-N
Apremilast (CC-10004)	CCOc1cc([C@@H](CS(C)(=O)=O)N2C(=O)c3cccc(NC(C)=O)c3C2=O)ccc1OC	IMOZEMNVLZVGJZ-QGZVFWFLSA-N
Mestranol	C#C[C@]1(O)CC[C@H]2[C@@H]3CCc4cc(OC)ccc4[C@H]3CC[C@@]21C	IMSSROKUHAOUJS-MJCUULBUSA-N
pifithrin-cyclic	Cc1ccc(-c2cn3c4c(sc3n2)CCCC4)cc1	IMUKUMUNZJILCG-UHFFFAOYSA-N
Metaxalone	Cc1cc(C)cc(OCC2CNC(=O)O2)c1	IMWZZHHPURKASS-UHFFFAOYSA-N
WYE-354	COC(=O)Nc1ccc(-c2nc(N3CCOCC3)c3cnn(C4CCN(C(=O)OC)CC4)c3n2)cc1	IMXHGCRIEAKIBU-UHFFFAOYSA-N
Mecamylamine Hydrochloride	CNC1(C)C2CCC(C2)C1(C)C	IMYZQPCYWPFTAG-UHFFFAOYSA-N																										4.6
Hoechst 33258	CN1CCN(c2ccc3nc(-c4ccc5nc(-c6ccc(O)cc6)[nH]c5c4)[nH]c3c2)CC1	INAAIJLSXJJHOZ-UHFFFAOYSA-N
PFI-3	O=C(/C=C/N1C[C@H]2C[C@@H]1CN2c1ccccn1)c1ccccc1O	INAICWLVUAKEPB-QSTFCLMHSA-N
XL335	CC(C)OC(=O)C1=CN(C(=O)c2ccc(F)c(F)c2)CC(C)(C)c2c1[nH]c1ccccc21	INASOKQDNHHMRE-UHFFFAOYSA-N
Primaquine Diphosphate	COc1cc(NC(C)CCCN)c2ncccc2c1	INDBQLZJXZLFIT-UHFFFAOYSA-N
Guanfacine Hydrochloride	N=C(N)NC(=O)Cc1c(Cl)cccc1Cl	INJOMKTZOLKMBF-UHFFFAOYSA-N																									6.9	4.9	4.5							6.6
Z4942813383	C=CC(=O)NCC(C)N(C)C(=O)c1cnn(CC(C)C)c1CC	INPOIANWNPSUBO-UHFFFAOYSA-N
Sanguinarine	C[n+]1cc2c3c(ccc2c2ccc4cc5c(cc4c21)OCO5)OCO3	INVGWHRKADIJHF-UHFFFAOYSA-N																									4.8	5.2	4.8							5.35
Sanguinarine chloride	C[n+]1cc2c3c(ccc2c2ccc4cc5c(cc4c21)OCO5)OCO3	INVGWHRKADIJHF-UHFFFAOYSA-N																									4.8	5.2	4.8							5.35
Entinostat (MS-275)	Nc1ccccc1NC(=O)c1ccc(CNC(=O)OCc2cccnc2)cc1	INVTYAOGFAGBOE-UHFFFAOYSA-N																										6.14																5.38	6.022276394711152		6.46	6.22
Entinostat (MS-275, SNDX-275)	Nc1ccccc1NC(=O)c1ccc(CNC(=O)OCc2cccnc2)cc1	INVTYAOGFAGBOE-UHFFFAOYSA-N																										6.14																5.38	6.022276394711152		6.46	6.22
Mepivacaine	Cc1cccc(C)c1NC(=O)C1CCCCN1C	INWLQCZOYSRPNW-UHFFFAOYSA-N
Mepivacaine HCl	Cc1cccc(C)c1NC(=O)C1CCCCN1C	INWLQCZOYSRPNW-UHFFFAOYSA-N
Sinomenine hydrochloride	COC1=C[C@@H]2C3Cc4ccc(OC)c(O)c4[C@]2(CCN3C)CC1=O	INYYVPJSBIVGPH-CRAPTNSTSA-N
Sinomenine	COC1=C[C@@H]2[C@@H]3Cc4ccc(OC)c(O)c4[C@]2(CCN3C)CC1=O	INYYVPJSBIVGPH-QHRIQVFBSA-N
Nazartinib	Cc1cc(C(=O)Nc2nc3cccc(Cl)c3n2[C@@H]2CCCCN(C(=O)/C=C/CN(C)C)C2)ccn1	IOMMMLWIABWRKL-WUTDNEBXSA-N																	7.905								5.16
Nazartinib (EGF816, NVS-816)	Cc1cc(C(=O)Nc2nc3cccc(Cl)c3n2[C@@H]2CCCCN(C(=O)/C=C/CN(C)C)C2)ccn1	IOMMMLWIABWRKL-WUTDNEBXSA-N																	7.905								5.16
Vaborbactam	O=C(O)C[C@@H]1CC[C@H](NC(=O)Cc2cccs2)B(O)O1	IOOWNWLVCOUUEX-WPRPVWTQSA-N
PPT	CCCc1c(-c2ccc(O)cc2)nn(-c2ccc(O)cc2)c1-c1ccc(O)cc1	IOTXSIGGFRQYKW-UHFFFAOYSA-N																									4.9	5.6
phlorizin	O=C(CCc1ccc(O)cc1)c1c(O)cc(O)cc1O[C@@H]1O[C@H](CO)[C@@H](O)[C@H](O)[C@@H]1O	IOUVKUPGCMBWBT-BVJIBDCISA-N
Phlorizin	O=C(CCc1ccc(O)cc1)c1c(O)cc(O)cc1O[C@@H]1O[C@H](CO)[C@@H](O)[C@H](O)[C@H]1O	IOUVKUPGCMBWBT-QNDFHXLGSA-N
Sodium Nitrite	O=N[O-]	IOVCWXUNBOPUCH-UHFFFAOYSA-M
Ritodrine HCl	C[C@@H](NCCc1ccc(O)cc1)[C@@H](O)c1ccc(O)cc1	IOVGROKTTNBUGK-SJKOYZFVSA-N
ONO-8130	Cc1csc(S(=O)(=O)N(CC(C)C)c2cc3c(cc2OCc2ccc(C(=O)O)cc2)CCC3)n1	IOXMDBQCUCDLAF-UHFFFAOYSA-N
Palmitic acid	CCCCCCCCCCCCCCCC(=O)O	IPCSVZSSVZVIGE-UHFFFAOYSA-N
Pyrazinamide	NC(=O)c1cnccn1	IPEHBUMCGVEMRF-UHFFFAOYSA-N
SAR407899 (hydrochloride)	O=c1[nH]ccc2cc(OC3CCNCC3)ccc12	IPEXHQGMTHOKQV-UHFFFAOYSA-N
Balsalazide disodium	O=C([O-])CCNC(=O)c1ccc(/N=N/c2ccc(O)c(C(=O)[O-])c2)cc1	IPOKCKJONYRRHP-FMQUCBEESA-L
Sennoside B	O=C(O)c1cc(O)c2c(c1)[C@@H]([C@H]1c3cc(C(=O)O)cc(O)c3C(=O)c3c(O[C@@H]4O[C@H](CO)[C@@H](O)[C@H](O)[C@H]4O)cccc31)c1cccc(O[C@@H]3O[C@H](CO)[C@@H](O)[C@H](O)[C@H]3O)c1C2=O	IPQVTOJGNYVQEO-AIFLABODSA-N
sennoside-a	O=C(O)c1cc(O)c2c(c1)C([C@@H]1c3cc(C(=O)O)cc(O)c3C(=O)c3c(O[C@H]4O[C@H](CO)[C@@H](O)[C@H](O)[C@H]4O)cccc31)c1cccc(O[C@H]3O[C@H](CO)[C@@H](O)[C@H](O)[C@H]3O)c1C2=O	IPQVTOJGNYVQEO-FPJYKMGYSA-N
Sennoside A	O=C(O)c1cc(O)c2c(c1)[C@H]([C@H]1c3cc(C(=O)O)cc(O)c3C(=O)c3c(O[C@@H]4O[C@H](CO)[C@@H](O)[C@H](O)[C@H]4O)cccc31)c1cccc(O[C@@H]3O[C@H](CO)[C@@H](O)[C@H](O)[C@H]3O)c1C2=O	IPQVTOJGNYVQEO-KGFNBKMBSA-N
JTE-607	CCOC(=O)[C@H](Cc1ccccc1)NC(=O)c1cc(Cl)c(OCCN2CCN(C)CC2)c(Cl)c1O	IPSSXIMJJXSJQB-FQEVSTJZSA-N
Namodenoson	CNC(=O)[C@H]1O[C@@H](n2cnc3c(NCc4cccc(I)c4)nc(Cl)nc32)[C@H](O)[C@@H]1O	IPSYPUKKXMNCNQ-PFHKOEEOSA-N
Ornidazole	Cc1ncc([N+](=O)[O-])n1CC(O)CCl	IPWKIXLWTCNBKN-UHFFFAOYSA-N
Amprolium HCl	CCCc1ncc(C[n+]2ccccc2C)c(N)n1	IPZFPROOBOUEIG-UHFFFAOYSA-N
SGC 0946	CC(C)N(CCCNC(=O)Nc1ccc(C(C)(C)C)cc1)C[C@H]1O[C@@H](n2cc(Br)c3c(N)ncnc32)[C@H](O)[C@@H]1O	IQCKJUKAQJINMK-HUBRGWSESA-N
Telbivudine	Cc1cn([C@@H]2C[C@@H](O)[C@H](CO)O2)c(=O)[nH]c1=O	IQFYYKKMVGJFEH-CSMHCCOUSA-N
Thymidine	Cc1cn([C@H]2C[C@H](O)[C@@H](CO)O2)c(=O)[nH]c1=O	IQFYYKKMVGJFEH-XLPZGREQSA-N
Imepitoin	O=C1N=C(N2CCOCC2)CN1c1ccc(Cl)cc1	IQHYCZKIFIHTAI-UHFFFAOYSA-N
AZ5104	C=CC(=O)Nc1cc(Nc2nccc(-c3c[nH]c4ccccc34)n2)c(OC)cc1N(C)CCN(C)C	IQNVEOMHJHBNHC-UHFFFAOYSA-N																	6.59																		4.76
xenalipin	O=C(O)c1ccccc1-c1ccc(C(F)(F)F)cc1	IQOMYCGTGFGDFN-UHFFFAOYSA-N
Luteolin	O=c1cc(-c2ccc(O)c(O)c2)oc2cc(O)cc(O)c12	IQPNAANSBPBGFQ-UHFFFAOYSA-N					6.08					6.24																5.3
Pantoprazole	COc1ccnc(CS(=O)c2nc3ccc(OC(F)F)cc3[nH]2)c1OC	IQPSEEYGBUAQFF-UHFFFAOYSA-N
Ligustilide	CCC/C=C1\OC(=O)C2=C1CCC=C2	IQVQXVFMNOFTMU-FLIBITNWSA-N
Istradefylline	CCn1c(=O)c2c(nc(/C=C/c3ccc(OC)c(OC)c3)n2C)n(CC)c1=O	IQVRBWUUXZMOPW-PKNBQFBNSA-N																											4.89
GLPG1205	O=c1nc(OC[C@@H]2COCCO2)cc2n1CCc1cc(C#CC3CC3)ccc1-2	IRBAWVGZNJIROV-SFHVURJKSA-N																									4.46
Olivetol	CCCCCc1cc(O)cc(O)c1	IRMPFYJSHJGOPE-UHFFFAOYSA-N
MSDC 0160	CCc1ccc(C(=O)COc2ccc(CC3SC(=O)NC3=O)cc2)nc1	IRNJSRAGRIZIHD-UHFFFAOYSA-N																											4.66
Ganciclovir sodium	Nc1nc([O-])c2ncn(COC(CO)CO)c2n1	IRSCQMHQWWYFCW-UHFFFAOYSA-M
Ganciclovir	Nc1nc2c(ncn2COC(CO)CO)c(=O)[nH]1	IRSCQMHQWWYFCW-UHFFFAOYSA-N																										4.6
AZD6482	Cc1cc([C@@H](C)Nc2ccccc2C(=O)O)c2nc(N3CCOCC3)cc(=O)n2c1	IRTDIKMSKMREGO-OAHLLOKOSA-N
Uracil	O=c1cc[nH]c(=O)[nH]1	ISAKRJDGNUQOIC-UHFFFAOYSA-N
benzoin	O=C(c1ccccc1)C(O)c1ccccc1	ISAOCJYIOMOJEB-UHFFFAOYSA-N
Adriforant (hydrochloride)	CN[C@@H]1CCN(c2cc(NCC3CC3)nc(N)n2)C1	ISBHYKVAFKTATD-SNVBAGLBSA-N
Z4942814072	C=CC(=O)N1CC2(CCC(CNC(=O)C3CCc4nc(C)ncc4C3)O2)C1	ISGDAHCFQITBLK-UHFFFAOYSA-N
Norgestimate metabolite Norelgestromin	C#C[C@]1(O)CC[C@H]2[C@@H]3CCC4=C/C(=N/O)CC[C@@H]4[C@H]3CC[C@@]21CC	ISHXLNHNDMZNMC-VTKCIJPMSA-N
XL019	O=C(Nc1ccc(-c2ccnc(Nc3ccc(N4CCOCC4)cc3)n2)cc1)[C@@H]1CCCN1	ISOCDPQFIXDIMS-QHCPKHFHSA-N
LDC1267	CCOc1cn(-c2ccc(F)cc2C)nc1C(=O)Nc1ccc(Oc2ccnc3cc(OC)c(OC)cc23)c(F)c1	ISPBCAXOSOLFME-UHFFFAOYSA-N																							7.72
Pirfenidone	Cc1ccc(=O)n(-c2ccccc2)c1	ISWRGOKTTBVCFA-UHFFFAOYSA-N
NDT-9513727	CCCCn1c(-c2ccccc2)nc(-c2ccccc2)c1CN(Cc1ccc2c(c1)OCO2)Cc1ccc2c(c1)OCO2	ITACCRHKSPSKKL-UHFFFAOYSA-N
WAY-316606	O=S(=O)(NC1CCNCC1)c1cc(S(=O)(=O)c2ccccc2)ccc1C(F)(F)F	ITBGJNVZJBVPLJ-UHFFFAOYSA-N
Olcegepant	NCCCC[C@H](NC(=O)[C@@H](Cc1cc(Br)c(O)c(Br)c1)NC(=O)N1CCC(N2Cc3ccccc3NC2=O)CC1)C(=O)N1CCN(c2ccncc2)CC1	ITIXDWVDFFXNEG-JHOUSYSJSA-N
Y16	Cc1cccc(COc2cccc(/C=C3\C(=O)NN(c4ccccc4)C3=O)c2)c1	ITMLWGWTDWJSRZ-PXLXIMEGSA-N
picartamide	CNC(=S)C1(c2ccccn2)CCCS1	ITNLONMDUMHEOK-UHFFFAOYSA-N
Cortisone acetate	CC(=O)OCC(=O)[C@@]1(O)CC[C@H]2[C@@H]3CCC4=CC(=O)CC[C@]4(C)[C@H]3C(=O)C[C@@]21C	ITRJWOMZKQRYTA-RFZYENFJSA-N
WZ4002	C=CC(=O)Nc1cccc(Oc2nc(Nc3ccc(N4CCN(C)CC4)cc3OC)ncc2Cl)c1	ITTRLTNMFYIYPA-UHFFFAOYSA-N																	8.27
Neohesperidin Dihydrochalcone (Nhdc)	COc1ccc(CCC(=O)c2c(O)cc(O[C@@H]3O[C@H](CO)[C@@H](O)[C@H](O)[C@H]3O[C@@H]3O[C@@H](C)[C@H](O)[C@@H](O)[C@H]3O)cc2O)cc1O	ITVGXXMINPYUHD-CUVHLRMHSA-N
neohesperidin-dihydrochalcone	COc1ccc(CCC(=O)c2c(O)cc(O[C@@H]3O[C@H](CO)[C@@H](O)[C@H](O)[C@H]3O[C@@H]3O[C@@H](C)[C@H](O)[C@@H](O)[C@H]3O)cc2O)cc1O	ITVGXXMINPYUHD-CUVHLRMHSA-N
TCS-2314	Cc1ccccc1NC(=O)Nc1ccc(CC(=O)N2CCOC[C@H]2C(=O)N2CCC(CC(=O)O)CC2)cc1	ITXAAOWFOURIHK-DEOSSOPVSA-N
Metoprolol	COCCc1ccc(OCC(O)CNC(C)C)cc1	IUBSYMUCCVWXPE-UHFFFAOYSA-N																									4.62
Triethylenemelamine	C1CN1c1nc(N2CC2)nc(N2CC2)n1	IUCJMVBFZDHPDX-UHFFFAOYSA-N
PF-04965842	CCCS(=O)(=O)N[C@H]1C[C@@H](N(C)c2ncnc3[nH]ccc23)C1	IUEWXNHSKRWHDY-PHIMTYICSA-N																																						5.92
TAS-102	N=C1CCCN1Cc1[nH]c(=O)[nH]c(=O)c1Cl.O=c1[nH]c(=O)n([C@H]2C[C@H](O)[C@@H](CO)O2)cc1C(F)(F)F.O=c1[nH]c(=O)n([C@H]2C[C@H](O)[C@@H](CO)O2)cc1C(F)(F)F	IUKCOIGBCFHKIE-VQIJKGESSA-N
Peimine	C[C@H]1CC[C@@H]2N(C1)C[C@@H]1[C@H](CC[C@H]3[C@@H]4C[C@H](O)[C@H]5C[C@@H](O)CC[C@]5(C)[C@H]4C[C@H]31)[C@]2(C)O	IUKLSMSEHKDIIP-BZMYINFQSA-N
rosamicin	CCC1OC(=O)CC(O)C(C)C(OC2OC(C)CC(N(C)C)C2O)C(CC=O)CC(C)C(=O)/C=C/C2(C)OC2C1C	IUPCWCLVECYZRV-ZRDIBKRKSA-N
Umbralisib	CC(C)Oc1ccc(-c2nn([C@@H](C)c3oc4ccc(F)cc4c(=O)c3-c3cccc(F)c3)c3ncnc(N)c23)cc1F	IUVCFHHAEHNCFT-INIZCTEOSA-N
umbralisib (TGR-1202)	CC(C)Oc1ccc(-c2nn([C@@H](C)c3oc4ccc(F)cc4c(=O)c3-c3cccc(F)c3)c3ncnc(N)c23)cc1F	IUVCFHHAEHNCFT-INIZCTEOSA-N
Adoprazine	Fc1ccc(-c2cncc(CN3CCN(c4cccc5c4OCCO5)CC3)c2)cc1	IUVSEUFHPNITEQ-UHFFFAOYSA-N
Promestriene	CCCOc1ccc2c(c1)CC[C@@H]1[C@@H]2CC[C@]2(C)[C@@H](OC)CC[C@@H]12	IUWKNLFTJBHTSD-AANPDWTMSA-N
Butamben	CCCCOC(=O)c1ccc(N)cc1	IUWVALYLNVXWKX-UHFFFAOYSA-N																										5	4.9							5
Piperacillin Sodium	CCN1CCN(C(=O)N[C@@H](C(=O)N[C@@H]2C(=O)N3[C@@H](C(=O)[O-])C(C)(C)S[C@H]23)c2ccccc2)C(=O)C1=O	IVBHGBMCVLDMKU-GXNBUGAJSA-M
GSK2830371	Cc1ncc(Cl)cc1NCc1ccc(C(=O)N[C@@H](CC2CCCC2)C(=O)NC2CC2)s1	IVDUVEGCMXCMSO-FQEVSTJZSA-N
Benactyzine hydrochloride	CCN(CC)CCOC(=O)C(O)(c1ccccc1)c1ccccc1	IVQOFBKHQCTVQV-UHFFFAOYSA-N
Galunisertib (LY2157299)	Cc1cccc(-c2nn3c(c2-c2ccnc4ccc(C(N)=O)cc24)CCC3)n1	IVRXNBXKWIJUQB-UHFFFAOYSA-N																																						6.36
LY2157299	Cc1cccc(-c2nn3c(c2-c2ccnc4ccc(C(N)=O)cc24)CCC3)n1	IVRXNBXKWIJUQB-UHFFFAOYSA-N																																						6.36
Raltitrexed	Cc1nc2ccc(CN(C)c3ccc(C(=O)N[C@@H](CCC(=O)O)C(=O)O)s3)cc2c(=O)[nH]1	IVTVGDXNLFLDRM-HNNXBMFYSA-N
LIMKi-3	CC(C)C(=O)Nc1ncc(-c2cc(C(F)F)nn2-c2c(Cl)cccc2Cl)s1	IVUGBSGLHRJSSP-UHFFFAOYSA-N
AMG 900	Cc1csc(-c2nnc(Nc3ccc(Oc4ncccc4-c4ccnc(N)n4)cc3)c3ccccc23)c1	IVUGFMLRJOCGAS-UHFFFAOYSA-N	8.3	9		8.4
AMG-900	Cc1csc(-c2nnc(Nc3ccc(Oc4ncccc4-c4ccnc(N)n4)cc3)c3ccccc23)c1	IVUGFMLRJOCGAS-UHFFFAOYSA-N	8.3	9		8.4
Pinacidil	CC(N/C(=N/C#N)Nc1ccncc1)C(C)(C)C	IVVNZDGDKPTYHK-UHFFFAOYSA-N
Indole-3-carbinol	OCc1c[nH]c2ccccc12	IVYPNXXAYMYVSP-UHFFFAOYSA-N
Pritelivir	Cc1nc(N(C)C(=O)Cc2ccc(-c3ccccn3)cc2)sc1S(N)(=O)=O	IVZKZONQVYTCKC-UHFFFAOYSA-N
Pritelivir (BAY 57-1293)	Cc1nc(N(C)C(=O)Cc2ccc(-c3ccccn3)cc2)sc1S(N)(=O)=O	IVZKZONQVYTCKC-UHFFFAOYSA-N
Pizotifen Malate	CN1CCC(=C2c3ccccc3CCc3sccc32)CC1.O=C(O)CC(O)C(=O)O	IWAWCPZVTXCFKD-UHFFFAOYSA-N
Ecabet sodium	CC(C)c1cc2c(cc1S(=O)(=O)[O-])[C@@]1(C)CCC[C@@](C)(C(=O)O)[C@@H]1CC2	IWCWQNVIUXZOMJ-MISYRCLQSA-M
p-Cresol	Cc1ccc(O)cc1	IWDCLRJOBJJRNH-UHFFFAOYSA-N
Toremifene Citrate	CN(C)CCOc1ccc(/C(=C(/CCCl)c2ccccc2)c2ccccc2)cc1.O=C(O)CC(O)(CC(=O)O)C(=O)O	IWEQQRMGNVVKQW-OQKDUQJOSA-N
LRRK2-IN-1	COc1cc(C(=O)N2CCC(N3CCN(C)CC3)CC2)ccc1Nc1ncc2c(n1)N(C)c1ccccc1C(=O)N2C	IWMCPJZTADUIFX-UHFFFAOYSA-N
Ribavirin	NC(=O)c1ncn([C@@H]2O[C@H](CO)[C@@H](O)[C@H]2O)n1	IWUCXVSUMQZMFG-AFCXAGJDSA-N
Oxytetracycline Dihydrate	CN(C)[C@@H]1C(O)=C(C(N)=O)C(=O)[C@]2(O)C(O)=C3C(=O)c4c(O)cccc4[C@@](C)(O)[C@H]3[C@H](O)[C@@H]12	IWVCMVBTMGNXQD-RKLSJVJESA-N																											5.3
PF-04447943	C[C@@H]1CN(Cc2ncccn2)C[C@H]1c1nc2c(cnn2C2CCOCC2)c(=O)[nH]1	IWXUVYOOUMLUTQ-CZUORRHYSA-N
(R)-(-)-Mandelic acid	O=C(O)[C@H](O)c1ccccc1	IWYDHOAUDWTVEP-SSDOTTSWSA-N
mandelic-acid	O=C(O)C(O)c1ccccc1	IWYDHOAUDWTVEP-UHFFFAOYSA-N
Trelagliptin	Cn1c(=O)cc(N2CCC[C@@H](N)C2)n(Cc2cc(F)ccc2C#N)c1=O	IWYJYHUNXVAVAA-OAHLLOKOSA-N
trelagliptin	Cn1c(=O)cc(N2CCCC(N)C2)n(Cc2cc(F)ccc2C#N)c1=O	IWYJYHUNXVAVAA-UHFFFAOYSA-N
IEM1460	C[N+](C)(C)CCCCCNCC12CC3CC(CC(C3)C1)C2	IWYZMMIPAJDJBN-UHFFFAOYSA-N
levobunolol-(+)	CC(C)(C)NC[C@@H](O)COc1cccc2c1CCCC2=O	IXHBTMCLRNMKHZ-GFCCVEGCSA-N
VU 0364439	O=C(Nc1ccc(S(=O)(=O)Nc2ccccc2Cl)c(Cl)c1)c1ccccn1	IXHCGJXBIHHIEF-UHFFFAOYSA-N
Nelarabine	COc1nc(N)nc2c1ncn2[C@@H]1O[C@H](CO)[C@@H](O)[C@@H]1O	IXOXBSCIXZEQEQ-UHTZMRCNSA-N
Nelarabine	COc1nc(N)nc2c1ncn2[C@@H]1O[C@H](CO)[C@@H](O)[C@@H]1O	IXOXBSCIXZEQEQ-UHTZMRCNSA-N
antalarmin	CCCCN(CC)c1nc(C)nc2c1c(C)c(C)n2-c1c(C)cc(C)cc1C	IXPROWGEHNVJOY-UHFFFAOYSA-N
Dofetilide	CN(CCOc1ccc(NS(C)(=O)=O)cc1)CCc1ccc(NS(C)(=O)=O)cc1	IXTMWRCNAAVVAI-UHFFFAOYSA-N																																			7.89
Ombrabulin (hydrochloride)	COc1ccc(/C=C\c2cc(OC)c(OC)c(OC)c2)cc1NC(=O)[C@@H](N)CO	IXWNTLSTOZFSCM-YVACAVLKSA-N
Solithromycin	CC[C@@H]1OC(=O)[C@](C)(F)C(=O)[C@H](C)[C@@H](O[C@@H]2O[C@H](C)C[C@H](N(C)C)[C@H]2O)[C@](C)(OC)C[C@@H](C)C(=O)[C@@H](C)[C@H]2N(CCCCn3cc(-c4cccc(N)c4)nn3)C(=O)O[C@]12C	IXXFZUPTQVDPPK-RTMQOTFBSA-N
Iberdomide(CC220)	O=C1CC[C@H](N2Cc3c(OCc4ccc(CN5CCOCC5)cc4)cccc3C2=O)C(=O)N1	IXZOHGPZAQLIBH-NRFANRHFSA-N
AK-7	O=C(Nc1cccc(Br)c1)c1cccc(S(=O)(=O)N2CCCCCC2)c1	IYAYHZZWYNXHEQ-UHFFFAOYSA-N
Udenafil	CCCOc1ccc(S(=O)(=O)NCCC2CCCN2C)cc1-c1nc(=O)c2c([nH]1)c(CCC)nn2C	IYFNEFQTYQPVOC-UHFFFAOYSA-N
Dinoprost tromethamine	CCCCC[C@H](O)/C=C/[C@H]1[C@H](O)C[C@H](O)[C@@H]1C/C=C\CCCC(=O)O.NC(CO)(CO)CO	IYGXEHDCSOYNKY-RZHHZEQLSA-N
(+)-Bicuculline	CN1CCc2cc3c(cc2[C@H]1[C@@H]1OC(=O)c2c1ccc1c2OCO1)OCO3	IYGYMKDQCDOMRE-ZWKOTPCHSA-N
Amiodarone HCl	CCCCc1oc2ccccc2c1C(=O)c1cc(I)c(OCCN(CC)CC)c(I)c1	IYIKLHRQXLHMJQ-UHFFFAOYSA-N																									4.5		7.65								5
Ethacridine lactate monohydrate	CC(O)C(=O)O.CCOc1ccc2nc3cc(N)ccc3c(N)c2c1	IYLLULUTZPKQBW-UHFFFAOYSA-N
Perindopril Erbumine	CC(C)(C)N.CCCC(N[C@@H](C)C(=O)N1[C@H](C(=O)O)C[C@@H]2CCCC[C@@H]21)C(=O)OCC	IYNMDWMQHSMDDE-VUDKHQNUSA-N
Y-27632	C[C@@H](N)[C@H]1CC[C@H](C(=O)Nc2ccncc2)CC1	IYOZTVGMEWJPKR-IJLUTSLNSA-N
Y-27632 2HCl	C[C@@H](N)[C@H]1CC[C@H](C(=O)Nc2ccncc2)CC1	IYOZTVGMEWJPKR-IJLUTSLNSA-N
Kaempferol	O=c1c(O)c(-c2ccc(O)cc2)oc2cc(O)cc(O)c12	IYRMWMYZSQPJKC-UHFFFAOYSA-N					5.63																				5	5.1	8.9	5.4						5.2
Troxerutin	C[C@@H]1O[C@@H](OC[C@H]2O[C@@H](Oc3c(-c4ccc(OCCO)c(OCCO)c4)oc4cc(OCCO)cc(O)c4c3=O)[C@H](O)[C@@H](O)[C@@H]2O)[C@H](O)[C@H](O)[C@H]1O	IYVFNTXFRYQLRP-VVSTWUKXSA-N
Dibenzothiophene	c1ccc2c(c1)sc1ccccc12	IYYZUPMFVPLQIF-UHFFFAOYSA-N
Dipyridamole	OCCN(CCO)c1nc(N2CCCCC2)c2nc(N(CCO)CCO)nc(N3CCCCC3)c2n1	IZEKFCXSFNUWAM-UHFFFAOYSA-N																									5	5	5.3							5.9
Dalbavancin	CN[C@H]1C(=O)N[C@@H]2Cc3ccc(cc3)Oc3cc4cc(c3O[C@@H]3O[C@H](C(=O)O)[C@@H](O)[C@H](O)[C@H]3NC(=O)CCCCCCCCC(C)C)Oc3ccc(cc3Cl)[C@@H](O)[C@@H]3NC(=O)[C@H](NC(=O)[C@@H]4NC(=O)[C@@H](NC2=O)c2cc(cc(O)c2Cl)Oc2ccc1cc2O)c1ccc(O)c(c1)-c1c(O[C@H]2O[C@H](CO)[C@@H](O)[C@H](O)[C@@H]2O)cc(O)cc1[C@@H](C(=O)NCCCN(C)C)NC3=O	IZJRUXNZMRDQJI-SZUNQUCBSA-N
Isorhamnetin	COc1cc(-c2oc3cc(O)cc(O)c3c(=O)c2O)ccc1O	IZQSVPBOUDKVDZ-UHFFFAOYSA-N
Z265453234	COc1ccccc1N1CCN(CC(O)Cc2ccccc2)CC1	IZWQFBZUYAKJCY-UHFFFAOYSA-N
ZD-7288	CCN(c1ccccc1)c1cc(NC)[n+](C)c(C)n1	JABSKGQQWUDVRU-UHFFFAOYSA-O																									5.4
talampanel	CC(=O)N1N=C(c2ccc(N)cc2)c2cc3c(cc2C[C@H]1C)OCO3	JACAAXNEHGBPOQ-LLVKDONJSA-N
Tropic acid	O=C(O)C(CO)c1ccccc1	JACRWUWPXAESPB-UHFFFAOYSA-N
NECA	CCNC(=O)[C@H]1O[C@@H](n2cnc3c(N)ncnc32)[C@H](O)[C@@H]1O	JADDQZYHOWSFJD-FLNNQWSLSA-N
Cephapirin Benzathine	CC(=O)OCC1=C(C(=O)O)N2C(=O)[C@@H](NC(=O)CSc3ccncc3)[C@H]2SC1.CC(=O)OCC1=C(C(=O)O)N2C(=O)[C@@H](NC(=O)CSc3ccncc3)[C@H]2SC1.c1ccc(CNCCNCc2ccccc2)cc1	JAHKOXGROZNHHG-RACYMRPCSA-N
SDZ-WAG-994	CO[C@@H]1[C@H](O)[C@@H](CO)O[C@H]1n1cnc2c(NC3CCCCC3)ncnc21	JAKAFSGZUXCHLF-LSCFUAHRSA-N
NU7441 (KU-57788)	O=c1cc(N2CCOCC2)oc2c(-c3cccc4c3sc3ccccc34)cccc12	JAMULYFATHSZJM-UHFFFAOYSA-N																																			4.85												6
AS-2444697	Cc1cc(-c2nc(C(=O)Nc3cn(C4CCOCC4)nc3C(N)=O)co2)ccn1	JANBIXNDYNRYQP-UHFFFAOYSA-N
Desloratadine	Clc1ccc2c(c1)CCc1cccnc1C2=C1CCNCC1	JAUOIFJMECXRGI-UHFFFAOYSA-N
Eicosapentaenoic Acid	CC/C=C\C/C=C\C/C=C\C/C=C\C/C=C\CCCC(=O)O	JAZBEHYOTPTENJ-JLNKQSITSA-N
Ambroxol	Nc1c(Br)cc(Br)cc1CN[C@H]1CC[C@H](O)CC1	JBDGDEWWOUBZPM-XYPYZODXSA-N																									6.25
Ambroxol HCl	Nc1c(Br)cc(Br)cc1CN[C@H]1CC[C@H](O)CC1	JBDGDEWWOUBZPM-XYPYZODXSA-N																									6.25
Olopatadine HCl	CN(C)CC/C=C1/c2ccccc2COc2ccc(CC(=O)O)cc21	JBIMVDZLSHOPLA-LSCVHKIXSA-N
Z4951708426	C=CC(=O)N1CC(F)(F)C[C@H]1CNC(=O)C1CCc2nc(C)ncc2C1	JBIVKHDLHVDVDC-PYMCNQPYSA-N
Doxycycline	C[C@H]1c2cccc(O)c2C(=O)C2=C(O)[C@@]3(O)C(=O)C(C(N)=O)=C(O)[C@@H](N(C)C)[C@@H]3[C@@H](O)[C@@H]21	JBIWCJUYHHGXTC-UZPHWJRLSA-N
Doxycycline monohydrate	C[C@H]1c2cccc(O)c2C(=O)C2=C(O)[C@@]3(O)C(=O)C(C(N)=O)=C(O)[C@@H](N(C)C)[C@@H]3[C@@H](O)[C@@H]21	JBIWCJUYHHGXTC-UZPHWJRLSA-N
IC261	COc1cc(OC)c(/C=C2/C(=O)Nc3ccccc32)c(OC)c1	JBJYTZXCZDNOJW-JLHYYAGUSA-N																										5.6	4.6							4.5
Pralidoxime chloride	C[n+]1ccccc1/C=N/O	JBKPUQTUERUYQE-UHFFFAOYSA-O
Pralidoxime Iodide	C[n+]1ccccc1/C=N/O	JBKPUQTUERUYQE-UHFFFAOYSA-O
Chlorothiazide	NS(=O)(=O)c1cc2c(cc1Cl)N=CNS2(=O)=O	JBMKAUGHUNFTOL-UHFFFAOYSA-N
Merimepodib	COc1cc(NC(=O)Nc2cccc(CNC(=O)O[C@H]3CCOC3)c2)ccc1-c1cnco1	JBPUGFODGPKTDW-SFHVURJKSA-N
broxaterol	CC(C)(C)NCC(O)c1cc(Br)no1	JBRBWHCVRGURBA-UHFFFAOYSA-N
CH-170	Cc1nc(Cn2cnc3c2c(=O)n(C)c(=O)n3C)no1	JBXSBZBZASARMY-UHFFFAOYSA-N
OAC2	O=C(Nc1ccc2[nH]ccc2c1)c1ccccc1	JCAFGYWSIWYMOX-UHFFFAOYSA-N
loratadine	CCOC(=O)N1CCC(=C2c3ccc(Cl)cc3CCc3cccnc32)CC1	JCCNYMKQOSZNPW-UHFFFAOYSA-N																											4.8							5.55	6.76
Loratadine	CCOC(=O)N1CCC(=C2c3ccc(Cl)cc3CCc3cccnc32)CC1	JCCNYMKQOSZNPW-UHFFFAOYSA-N																											4.8							5.55	6.76
KPT-276	O=C(/C=C\n1cnc(-c2cc(C(F)(F)F)cc(C(F)(F)F)c2)n1)N1CC(F)(F)C1	JCHAWRDHMUSLMM-UPHRSURJSA-N
Chloroambucil	O=C(O)CCCc1ccc(N(CCCl)CCCl)cc1	JCKYGMPEJWAADB-UHFFFAOYSA-N																									4.19
SB 216763	Cn1cc(C2=C(c3ccc(Cl)cc3Cl)C(=O)NC2=O)c2ccccc21	JCSGFHVFHSKIJH-UHFFFAOYSA-N																										5.6	4.5
SB216763	Cn1cc(C2=C(c3ccc(Cl)cc3Cl)C(=O)NC2=O)c2ccccc21	JCSGFHVFHSKIJH-UHFFFAOYSA-N																										5.6	4.5
Inolitazone (dihydrochloride)	Cc1cc(Oc2ccc3nc(COc4ccc(CC5SC(=O)NC5=O)cc4)n(C)c3c2)cc(C)c1N	JCYNMRJCUYVDBC-UHFFFAOYSA-N
Ufenamate	CCCCOC(=O)c1ccccc1Nc1cccc(C(F)(F)F)c1	JDLSRXWHEBFHNC-UHFFFAOYSA-N
Melamine	Nc1nc(N)nc(N)n1	JDSHMPZPIAZGSV-UHFFFAOYSA-N
AZD5363	NC1(C(=O)N[C@@H](CCO)c2ccc(Cl)cc2)CCN(c2ncnc3[nH]ccc23)CC1	JDUBGYFRJFOXQC-KRWDZBQOSA-N
Omadacycline (hydrochloride)	CN(C)c1cc(CNCC(C)(C)C)c(O)c2c1C[C@H]1C[C@H]3[C@H](N(C)C)C(O)=C(C(N)=O)C(=O)[C@@]3(O)C(O)=C1C2=O	JEECQCWWSTZDCK-IQZGDKDPSA-N
Omadacycline tosylate	CN(C)c1cc(CNCC(C)(C)C)c(O)c2c1C[C@H]1C[C@H]3[C@H](N(C)C)C(O)=C(C(N)=O)C(=O)[C@]3(O)C(O)=C1C2=O	JEECQCWWSTZDCK-UPEZQNAWSA-N
FCE-22250	COC1/C=C/OC2(C)Oc3c(C)c(O)c4c(O)c(c(/C=N/N=C/N5CCCCC5)c(O)c4c3C2=O)NC(=O)/C(C)=C\C=C\C(C)C(O)C(C)C(O)C(C)C(OC(C)=O)C1C	JEGGQYICWGMXOZ-GMPMKFSHSA-N
CH5132799	CS(=O)(=O)N1CCc2c(-c3cnc(N)nc3)nc(N3CCOCC3)nc21	JEGHXKRHKHPBJD-UHFFFAOYSA-N
TC-G-1004	COC1CCN(c2cccc(-c3cc(NC(C)=O)nc(-n4nc(C)cc4C)n3)n2)CC1	JENSDTKXNVHSSN-UHFFFAOYSA-N
Raxatrigine hydrochloride	NC(=O)[C@@H]1CC[C@H](c2ccc(OCc3ccccc3F)cc2)N1	JESCETIFNOFKEU-SJORKVTESA-N																																		4.1	4.9
Sulbenicillin Sodium	CC1(C)S[C@@H]2[C@H](NC(=O)C(c3ccccc3)S(=O)(=O)[O-])C(=O)N2[C@H]1C(=O)[O-]	JETQIUPBHQNHNZ-OAYJICASSA-L
Methylcobalamin	C[Co+]N1/C2=C(/C)C3=N/C(=C\C4=N/C(=C(/C)C5=N[C@H]([C@H](CC(N)=O)[C@@]5(C)CCC(=O)NCC(C)OP(=O)([O-])O[C@@H]5[C@@H](CO)O[C@H](n6cnc7cc(C)c(C)cc76)[C@@H]5O)[C@@]1(C)[C@@](C)(CC(N)=O)[C@@H]2CCC(N)=O)[C@@H](CCC(N)=O)C4(C)C)[C@@H](CCC(N)=O)[C@]3(C)CC(N)=O	JEWJRMKHSMTXPP-WYVZQNDMSA-L
Eltanexor (KPT-8602)	NC(=O)/C(=C/n1cnc(-c2cc(C(F)(F)F)cc(C(F)(F)F)c2)n1)c1cncnc1	JFBAVWVBLRIWHM-AWNIVKPZSA-N
A-412997	Cc1cccc(NC(=O)CN2CCC(c3ccccn3)CC2)c1	JFCDMGGMCUKHST-UHFFFAOYSA-N
GSK256066	COc1cccc(Nc2c(C(N)=O)cnc3c(C)cc(S(=O)(=O)c4cccc(C(=O)N(C)C)c4)cc23)c1	JFHROPTYMMSOLG-UHFFFAOYSA-N
SQ109	CC(C)=CCC/C(C)=C/CNCCNC1[C@H]2C[C@@H]3C[C@@H](C[C@H]1C3)C2	JFIBVDBTCDTBRH-UNRAVDGJSA-N
K-Ras(G12C) inhibitor 12	C=CC(=O)N1CCN(C(=O)CNc2cc(I)c(Cl)cc2O)CC1	JFIFBWVNHLXJFY-UHFFFAOYSA-N
Bithionol	Oc1c(Cl)cc(Cl)cc1Sc1cc(Cl)cc(Cl)c1O	JFIOVJDNOJYLKP-UHFFFAOYSA-N													5.65				6.21
Ethynylcytidine	C#C[C@@]1(O)[C@@H](CO)O[C@@H](n2ccc(N)nc2=O)[C@@H]1O	JFIWEPHGRUDAJN-DYUFWOLASA-N
ethyl-2-(carbamoyloxy)benzoate	CCOC(=O)c1ccccc1OC(N)=O	JFMIIMPCFQKAAD-UHFFFAOYSA-N
sulfisoxazole-acetyl	CC(=O)N(c1onc(C)c1C)S(=O)(=O)c1ccc(N)cc1	JFNWFXVFBDDWCX-UHFFFAOYSA-N
Lifitegrast	CS(=O)(=O)c1cccc(C[C@H](NC(=O)c2c(Cl)cc3c(c2Cl)CCN(C(=O)c2ccc4ccoc4c2)C3)C(=O)O)c1	JFOZKMSJYSPYLN-QHCPKHFHSA-N																											5.52
Cefuroxime sodium	CO/N=C(\C(=O)N[C@@H]1C(=O)N2C(C(=O)[O-])=C(COC(N)=O)CS[C@H]12)c1ccco1	JFPVXVDWJQMJEE-IZRZKJBUSA-M
JNJ-17203212	O=C(Nc1ccc(C(F)(F)F)cn1)N1CCN(c2ncccc2C(F)(F)F)CC1	JFRYYGVYCWYIDQ-UHFFFAOYSA-N
GSK3787	O=C(NCCS(=O)(=O)c1ccc(C(F)(F)F)cn1)c1ccc(Cl)cc1	JFUIMTGOQCQTPF-UHFFFAOYSA-N
antimony-potassium	O=C(O)C1O[Sb]2OC(=O)C(O2)C(C(=O)O)O[Sb]2OC(=O)C1O2	JFVMOLRNQCNLCH-UHFFFAOYSA-L
PIK-93	CC(=O)Nc1nc(C)c(-c2ccc(Cl)c(S(=O)(=O)NCCO)c2)s1	JFVNFXCESCXMBC-UHFFFAOYSA-N
Tenofovir Disoproxil Fumarate	CC(C)OC(=O)OCOP(=O)(CO[C@H](C)Cn1cnc2c(N)ncnc21)OCOC(=O)OC(C)C	JFVZFKDSXNQEJW-CQSZACIVSA-N
Macitentan	CCCNS(=O)(=O)Nc1ncnc(OCCOc2ncc(Br)cn2)c1-c1ccc(Br)cc1	JGCMEBMXRHSZKX-UHFFFAOYSA-N
MK-2461	CN(C[C@@H]1COCCO1)S(=O)(=O)Nc1ccc2ccc3ncc(-c4cnn(C)c4)cc3c(=O)c2c1	JGEBLDKNWBUGRZ-HXUWFJFHSA-N	6.54				7.66														7.21	7.34	7.11					5.15	5.92			8			7.19			6.19		7.36			5.11
CGP-54626	C[C@H](NC[C@H](O)CP(=O)(O)CC1CCCCC1)c1ccc(Cl)c(Cl)c1	JGGVBBYJRQOPPA-BBRMVZONSA-N																										4.5
Dydrogesterone	CC(=O)[C@H]1CC[C@H]2[C@@H]3C=CC4=CC(=O)CC[C@@]4(C)[C@@H]3CC[C@]12C	JGMOKGBVKVMRFX-HQZYFCCVSA-N
Adiphenine HCl	CCN(CC)CCOC(=O)C(c1ccccc1)c1ccccc1	JGOAIQNSOGZNBX-UHFFFAOYSA-N																									5.3
apafant	Cc1nnc2n1-c1sc(CCC(=O)N3CCOCC3)cc1C(c1ccccc1Cl)=NC2	JGPJQFOROWSRRS-UHFFFAOYSA-N
Idebenone	COC1=C(OC)C(=O)C(CCCCCCCCCCO)=C(C)C1=O	JGPMMRGNQUBGND-UHFFFAOYSA-N																									5.52	5.16	5.3							6.1
Pimodivir	O=C(O)[C@H]1C2CCC(CC2)[C@@H]1Nc1nc(-c2c[nH]c3ncc(F)cc23)ncc1F	JGPXDNKSIXAZEQ-SBBZOCNPSA-N
IOX1	O=C(O)c1ccc(O)c2ncccc12	JGRPKOGHYBAVMW-UHFFFAOYSA-N
Vadadustat	O=C(O)CNC(=O)c1ncc(-c2cccc(Cl)c2)cc1O	JGRXMPYUTJLTKT-UHFFFAOYSA-N
Benzylpenicillin potassium	CC1(C)S[C@@H]2[C@H](NC(=O)Cc3ccccc3)C(=O)N2[C@H]1C(=O)[O-]	JGSARLDLIJGVTE-MBNYWOFBSA-M
Penicillin G Sodium	CC1(C)S[C@@H]2[C@H](NC(=O)Cc3ccccc3)C(=O)N2[C@H]1C(=O)[O-]	JGSARLDLIJGVTE-MBNYWOFBSA-M
Pexidartinib	FC(F)(F)c1ccc(CNc2ccc(Cc3c[nH]c4ncc(Cl)cc34)cn2)cn1	JGWRKYUXBBNENE-UHFFFAOYSA-N				6.19	7.855																	7.89																		7.57
Pexidartinib (PLX3397)	FC(F)(F)c1ccc(CNc2ccc(Cc3c[nH]c4ncc(Cl)cc34)cn2)cn1	JGWRKYUXBBNENE-UHFFFAOYSA-N				6.19	7.855																	7.89																		7.57
Frentizole	COc1ccc2nc(NC(=O)Nc3ccccc3)sc2c1	JHBWYQRKOUBPCA-UHFFFAOYSA-N
Pracinostat (SB939)	CCCCc1nc2cc(/C=C/C(=O)NO)ccc2n1CCN(CC)CC	JHDKZFFAIZKUCU-ZRDIBKRKSA-N																										5.56								5.24								7.03	7.154901959985742		7.3
SB939 (Pracinostat)	CCCCc1nc2cc(/C=C/C(=O)NO)ccc2n1CCN(CC)CC	JHDKZFFAIZKUCU-ZRDIBKRKSA-N																										5.56								5.24								7.03	7.154901959985742		7.3
Asimadoline	CN(C(=O)C(c1ccccc1)c1ccccc1)[C@H](CN1CC[C@H](O)C1)c1ccccc1	JHLHNYVMZCADTC-LOSJGSFVSA-N
Demeclocycline (hydrochloride)	CN(C)[C@@H]1C(=O)C(C(N)=O)C(=O)[C@@]2(O)C(=O)C3C(=O)c4c(O)ccc(Cl)c4[C@@H](O)[C@H]3C[C@@H]12	JHOHXJYRVSLQCB-AMESULRKSA-N
Z4942814257	C=CC(=O)N1CCN(C(=O)c2c(C)nc3ccnn3c2C)CC1CCO	JHPFQIUXWCJHHT-UHFFFAOYSA-N
Droxinostat	Cc1cc(Cl)ccc1OCCCC(=O)NO	JHSXDAWGLCZYSM-UHFFFAOYSA-N
Anidulafungin (LY303366)	CCCCCOc1ccc(-c2ccc(-c3ccc(C(=O)N[C@H]4C[C@@H](O)[C@@H](O)NC(=O)[C@@H]5[C@@H](O)[C@@H](C)CN5C(=O)[C@H]([C@@H](C)O)NC(=O)[C@H]([C@H](O)[C@@H](O)c5ccc(O)cc5)NC(=O)[C@@H]5C[C@@H](O)CN5C(=O)[C@H]([C@@H](C)O)NC4=O)cc3)cc2)cc1	JHVAMHSQVVQIOT-MFAJLEFUSA-N
[truncated: 4,057 more rows]
[truncated: 1,671 more columns]

## Sheet: Reference_compounds
Compound	Category	Type	BioactiveControl
Eloxatin	DNA synthesis inhibitor	HypoxiaReference_Classification
Etoposide	DNA synthesis inhibitor	HypoxiaReference_Classification
Gemcitabine	DNA synthesis inhibitor	HypoxiaReference_Classification
Pemetrexed	DNA synthesis inhibitor	HypoxiaReference_Classification
Antimycin A1	OXPHOS inhibitor	HypoxiaReference_Classification
BAM 15	OXPHOS inhibitor	HypoxiaReference_Classification
CCCP	OXPHOS inhibitor	HypoxiaReference_Classification
Oligomycin Complex	OXPHOS inhibitor	HypoxiaReference_Classification
Rotenone	OXPHOS inhibitor	HypoxiaReference_Classification
Atorvastatin Calcium	Terpenoid biosynthesis inhibitor	HypoxiaReference_Classification
Fluvastatin	Terpenoid biosynthesis inhibitor	HypoxiaReference_Classification	Yes
Lovastatin	Terpenoid biosynthesis inhibitor	HypoxiaReference_Classification
Mevastatin	Terpenoid biosynthesis inhibitor	HypoxiaReference_Classification
Pitavastatin Calcium	Terpenoid biosynthesis inhibitor	HypoxiaReference_Classification
Simvastatin	Terpenoid biosynthesis inhibitor	HypoxiaReference_Classification
GSK J4	Epigenetics	HypoxiaReference
JIB 04	Epigenetics	HypoxiaReference
Erastin	Ferroptosis inducer	HypoxiaReference
RSL-3	Ferroptosis inducer	HypoxiaReference
PFK-015	Fructose and mannose metabolism	HypoxiaReference
PFK-158	Fructose and mannose metabolism	HypoxiaReference
STF 31	Glucose transport inhibitor	HypoxiaReference
GSK 2837808A	Glycolysis inhibitor	HypoxiaReference
NHI 2	Glycolysis inhibitor	HypoxiaReference
IOX4	HIF pathway activator	HypoxiaReference
BAY 87-2243	HIF pathway inhibitor	HypoxiaReference
C646	HIF pathway inhibitor	HypoxiaReference
PX-478	HIF pathway inhibitor	HypoxiaReference
AZD8055	mTOR inhibitor	HypoxiaReference	Yes
Deforolimus	mTOR inhibitor	HypoxiaReference
INK128	mTOR inhibitor	HypoxiaReference
Rapamycin	mTOR inhibitor	HypoxiaReference
Torin 1	mTOR inhibitor	HypoxiaReference
EUK 134	ROS regulator	HypoxiaReference
Tempol	ROS regulator	HypoxiaReference
AZD7545	TCA activator	HypoxiaReference
JX 06	TCA activator	HypoxiaReference
VER-246608	TCA activator	HypoxiaReference
