# Supplementary material for: A phenopushing platform to identify compounds that alleviate acute hypoxic stress by fast-tracking cellular adaptation
Source: Nat Commun. 2025 Mar 18;16:2684. doi: 10.1038/s41467-025-57754-1 (PMC11920246; doi:10.1038/s41467-025-57754-1)
Supplement: Supplementary file 6 — Supplementary Data 3 [file 41467_2025_57754_MOESM6_ESM.xlsx]

## Sheet: Hits_info
Compound_Name	Compound_validation	Compound_1st_round	Primary Hits	1st_Round_Distance_Hit	1st_Round_Direction_Hit	Confirmation hits	Confirmation_Distance_Hit	Confirmation_Direction_Hit	Lowest_confirmation_phenopushing_conc_uM
(+)-JQ1	(+)-JQ1	(+)-JQ1	Yes	Yes		Yes	Yes		10
AMG-458	AMG-458	AMG-458	Yes	Yes		Yes	Yes	Yes	10
aprepitant	Aprepitant	Aprepitant	Yes	Yes		Yes	Yes	Yes	10
AR-A014418	AR-A014418	AR-A014418	Yes	Yes		Yes		Yes	2
ARQ 197	Tivantinib (ARQ 197)	ARQ 197 (Tivantinib)	Yes		Yes	Yes	Yes		0.4
Arteether	Arteether	Arteether	Yes	Yes		Yes		Yes	0.08
Azacitidine	Azacitidine	Azacitidine	Yes	Yes	Yes	Yes		Yes	10
Azaguanine-8	Azaguanine-8	Azaguanine-8	Yes	Yes	Yes	Yes	Yes	Yes	10
Azathioprine	Azathioprine	Azathioprine	Yes	Yes		Yes	Yes		10
AZD2014	AZD2014	AZD2014	Yes	Yes	Yes	Yes	Yes	Yes	0.4
AZD8055	AZD8055	AZD8055	Yes	Yes	Yes	Yes	Yes	Yes	0.015
ARV-825	ARV-825	ARV-825				Yes		Yes	0.005
Alobresib	Alobresib	Alobresib				Yes		Yes	10
Bromosporine	Bromosporine	Bromosporine				Yes		Yes	10
Belotecan	Belotecan (CKD-602) hydrochloride	Belotecan (CKD-602) hydrochloride	Yes		Yes	Yes		Yes	0.4
BEZ235	BEZ235 (NVP-BEZ235)	BEZ235 (NVP-BEZ235)	Yes		Yes	Yes	Yes	Yes	0.015
Bimiralisib	Bimiralisib (PQR309)	Bimiralisib (PQR309)	Yes	Yes	Yes	Yes	Yes	Yes	2
Brigatinib	Brigatinib (AP26113)	Brigatinib (AP26113)	Yes	Yes	Yes	Yes	Yes		2
Bromocriptine	Bromocriptine Mesylate	Bromocriptine Mesylate	Yes	Yes	Yes	Yes	Yes		10
Buparlisib	Buparlisib (BKM120, NVP-BKM120)	Buparlisib (BKM120, NVP-BKM120)	Yes	Yes	Yes	Yes	Yes		2
BYL719	Alpelisib (BYL719)	BYL719	Yes	Yes		Yes	Yes	Yes	0.015
CC-115	CC-115 (hydrochloride)	CC-115 (hydrochloride)	Yes		Yes	Yes	Yes	Yes	0.08
CC-223	CC-223	CC-223	Yes	Yes	Yes	Yes	Yes	Yes	0.4
COTI-2	COTI-2	COTI-2	Yes	Yes	Yes	Yes		Yes	0.4
Crizotinib	Crizotinib (PF-02341066)	Crizotinib (PF-02341066)	Yes	Yes		Yes	Yes		0.4
Defactinib	Defactinib (VS-6063, PF-04554878)	Defactinib (VS-6063, PF-04554878)	Yes	Yes	Yes	Yes	Yes	Yes	2
Deforolimus	Ridaforolimus (Deforolimus, MK-8669)	Ridaforolimus (Deforolimus, MK-8669)	Yes	Yes	Yes	Yes	Yes		0.0025
Dichlorophene	Dichlorophene	Dichlorophene	Yes	Yes		Yes		Yes	10
Epetraborole	Epetraborole (hydrochloride)	Epetraborole (hydrochloride)	Yes	Yes	Yes	Yes	Yes	Yes	10
Erastin	Erastin	Erastin	Yes	Yes	Yes	Yes	Yes	Yes	10
Eravacycline	Eravacycline (dihydrochloride)	Eravacycline (dihydrochloride)	Yes	Yes	Yes	Yes	Yes	Yes	2
ETP-46464	ETP-46464	ETP-46464	Yes	Yes	Yes	Yes	Yes		2
Everolimus	Everolimus (RAD001)	Everolimus (RAD001)	Yes	Yes	Yes	Yes	Yes	Yes	0.0025
Fluorouracil	Fluorouracil (5-Fluoracil, 5-FU)	Fluorouracil (5-Fluoracil, 5-FU)	Yes	Yes	Yes	Yes	Yes		10
Fosaprepitant	Fosaprepitant dimeglumine salt	Fosaprepitant dimeglumine salt	Yes	Yes		Yes	Yes	Yes	0.08
GDC-0084	GDC-0084	GDC-0084	Yes	Yes	Yes	Yes	Yes		2
GDC-0349	GDC-0349	GDC-0349	Yes	Yes	Yes	Yes	Yes	Yes	0.4
GDC-0980	GDC-0980 (RG7422)	GDC-0980 (RG7422)	Yes	Yes	Yes	Yes	Yes	Yes	0.4
Gedatolisib	Gedatolisib (PF-05212384, PKI-587)	Gedatolisib (PF-05212384, PKI-587)	Yes	Yes	Yes	Yes	Yes	Yes	0.4
Gö 6983	Go 6983	Gö 6983	Yes	Yes		Yes	Yes	Yes	0.08
GSK J4 HCl	GSK J4 HCl	GSK J4 HCl	Yes	Yes		Yes		Yes	10
Hexachlorophene	Hexachlorophene	Hexachlorophene	Yes		Yes	Yes		Yes	10
Hydroxy Camptothecine	Hydroxy Camptothecine	Hydroxy Camptothecine	Yes		Yes	Yes		Yes	0.4
ICG-001	ICG-001	ICG-001	Yes	Yes	Yes	Yes	Yes		10
IMD 0354	IMD 0354	IMD 0354	Yes	Yes	Yes	Yes	Yes		10
INK 128	Sapanisertib (INK 128, MLN0128)	Sapanisertib (INK 128, MLN0128)	Yes	Yes	Yes	Yes	Yes	Yes	0.015
KU-0063794	KU-0063794	KU-0063794	Yes	Yes	Yes	Yes	Yes	Yes	0.4
LY3023414	LY3023414	LY3023414	Yes	Yes	Yes	Yes		Yes	0.4
Malotilate	Malotilate	Malotilate	Yes	Yes	Yes	Yes	Yes	Yes	0.4
Mercaptopurine	6-Mercaptopurine (6-MP) Monohydrate	6-Mercaptopurine (6-MP) Monohydrate	Yes	Yes	Yes	Yes		Yes	10
NH125	NH125	NH125	Yes	Yes	Yes	Yes	Yes		2
Obatoclax	Obatoclax Mesylate (GX15-070)	Obatoclax mesylate (GX15-070)	Yes	Yes		Yes		Yes	0.08
Octenidine	Octenidine Dihydrochloride	Octenidine Dihydrochloride	Yes		Yes	Yes		Yes	2
Oligomycin A	Oligomycin A	Oligomycin A	Yes		Yes	Yes		Yes	0.0025
OSI-027	OSI-027	OSI-027	Yes	Yes	Yes	Yes	Yes	Yes	0.4
OTX015	OTX015	OTX015	Yes		Yes	Yes	Yes		2
Oxaliplatin	Oxaliplatin	Oxaliplatin	Yes	Yes		Yes		Yes	2
Pentamidine	Pentamidine isethionate	Pentamidine isethionate	Yes	Yes	Yes	Yes	Yes	Yes	2
PF-04691502	PF-04691502	PF-04691502	Yes	Yes	Yes	Yes	Yes	Yes	0.08
PF-05212384	PF-05212384 (PKI-587)	PF-05212384 (PKI-587)	Yes	Yes	Yes	Yes	Yes		0.4
PF-06463922	Lorlatinib?(PF-6463922)	PF-06463922	Yes	Yes	Yes	Yes		Yes	2
PHA-767491	PHA-767491	PHA-767491	Yes	Yes		Yes	Yes	Yes	0.4
PIK-93	PIK-93	PIK-93	Yes	Yes		Yes		Yes	0.4
PKI-402	PKI-402	PKI-402	Yes	Yes	Yes	Yes	Yes	Yes	0.4
PLX-4720	PLX-4720	PLX-4720	Yes	Yes		Yes	Yes	Yes	10
PP-121	PP121	PP-121	Yes	Yes		Yes	Yes	Yes	0.4
PP242	PP242	PP242	Yes		Yes	Yes	Yes		0.4
Prexasertib	Prexasertib	Prexasertib	Yes		Yes	Yes		Yes	2
PRT062607	PRT062607 (P505-15, BIIB057) HCl	PRT062607 (P505-15, BIIB057) HCl	Yes	Yes	Yes	Yes		Yes	0.4
Rapamycin	Rapamycin (Sirolimus)	Rapamycin (Sirolimus)	Yes	Yes	Yes	Yes	Yes	Yes	0.0025
Resminostat	Resminostat	Resminostat	Yes	Yes		Yes	Yes		2
RG7112	RG-7112	RG7112	Yes	Yes	Yes	Yes		Yes	2
SB 415286	SB415286	SB415286	Yes	Yes		Yes	Yes		10
SB505124	SB505124	SB505124	Yes	Yes	Yes	Yes	Yes		10
Tannic acid	Tannic acid	Tannic acid	Yes	Yes		Yes		Yes	0.4
TCS-2210	TCS-2210	TCS-2210	Yes		Yes	Yes	Yes	Yes	10
Telotristat	Telotristat Etiprate (LX 1606 Hippurate)	Telotristat Etiprate (LX 1606 Hippurate)	Yes	Yes		Yes	Yes	Yes	2
Temsirolimus	Temsirolimus (CCI-779, NSC 683864)	Temsirolimus (CCI-779, NSC 683864)	Yes	Yes	Yes	Yes	Yes		2
Tenovin-1	Tenovin-1	Tenovin-1	Yes	Yes	Yes	Yes	Yes		2
Thioguanine	Thioguanine	Thioguanine	Yes	Yes		Yes	Yes		2
Torin 1	Torin 1	Torin 1	Yes	Yes	Yes	Yes	Yes	Yes	0.08
Torin 2	Torin 2	Torin 2	Yes		Yes	Yes	Yes	Yes	0.08
Triclocarban	Triclocarban	Triclocarban	Yes		Yes	Yes		Yes	0.4
Tubastatin A	Tubastatin A HCl	Tubastatin A HCl	Yes	Yes	Yes	Yes	Yes		10
Valnemulin	Valnemulin HCl	Valnemulin HCl	Yes	Yes		Yes		Yes	2
Vemurafenib	Vemurafenib (PLX4032, RG7204)	Vemurafenib (PLX4032, RG7204)	Yes	Yes		Yes	Yes		0.4
Voxtalisib	Voxtalisib	Voxtalisib	Yes		Yes	Yes	Yes	Yes	10
VS-5584	VS-5584	VS-5584	Yes	Yes	Yes	Yes	Yes	Yes	2
WYE-125132	WYE-125132 (WYE-132)	WYE-125132 (WYE-132)	Yes	Yes	Yes	Yes	Yes	Yes	0.015
WYE-354	WYE-354	WYE-354	Yes	Yes	Yes	Yes	Yes	Yes	0.4
WYE-687	WYE-687	WYE-687	Yes		Yes	Yes	Yes	Yes	2
XL388	XL388	XL388	Yes	Yes	Yes	Yes	Yes		2
ZSTK474	ZSTK474	ZSTK474	Yes		Yes	Yes	Yes		2
(-)-MK 801	(-)-MK 801 Maleate	(-)-MK 801 Maleate	Yes	Yes
7-methoxytacrine	7-methoxytacrine	7-methoxytacrine	Yes		Yes
9-Aminoacridine	9-Aminoacridine	9-Aminoacridine	Yes	Yes
ABT-737	ABT-737	ABT-737	Yes	Yes
AG-1024	AG-1024	AG-1024	Yes	Yes	Yes
Akt Inhibitor VIII	Akti-1/2	Akt Inhibitor VIII, Isozyme-Selective, Akti-1/2	Yes		Yes
AMG-548	AMG-548	AMG-548	Yes	Yes
Amitriptyline	Amitriptyline HCl	Amitriptyline HCl	Yes	Yes
Amonafide	Amonafide	Amonafide	Yes		Yes
arctigenin	arctigenin	arctigenin	Yes	Yes
Artesunate	Artesunate	Artesunate	Yes	Yes
Aurora A Inhibitor I	Aurora A Inhibitor I	Aurora A Inhibitor I	Yes	Yes
Axitinib	Axitinib	Axitinib	Yes	Yes
AZ20	AZ20	AZ20	Yes	Yes	Yes
AZD2858	AZD2858	AZD2858	Yes	Yes
Bedaquiline	Bedaquiline	Bedaquiline	Yes	Yes	Yes
Benzalkonium	Benzalkonium chloride	Benzalkonium chloride	Yes	Yes
Benzethonium	Benzethonium Chloride	Benzethonium Chloride	Yes	Yes
Broxyquinoline	Broxyquinoline	Broxyquinoline	Yes	Yes
Camptothecin	Camptothecin	Camptothecin	Yes		Yes
Carmofur	Carmofur	Carmofur	Yes	Yes	Yes
CGP-37157	CGP-37157	CGP-37157	Yes	Yes
CHIR-124	CHIR-124	CHIR-124	Yes		Yes
Chlorquinaldol	Chlorquinaldol	Chlorquinaldol	Yes	Yes
Clotrimazole	Clotrimazole	Clotrimazole	Yes	Yes
Cloxiquine	Cloxiquine	Cloxiquine	Yes	Yes
CO-101244	CO-101244	CO-101244	Yes	Yes
CP-99994	CP-99994	CP-99994	Yes	Yes
Digoxigenin	Digoxigenin	Digoxigenin	Yes	Yes	Yes
Digoxin	Digoxin	Digoxin	Yes		Yes
Dihydroartemisinin	Dihydroartemisinin (DHA)	Dihydroartemisinin (DHA)	Yes	Yes	Yes
Eltrombopag Olamine	Eltrombopag Olamine	Eltrombopag Olamine	Yes	Yes
Entinostat	Entinostat (MS-275)	Entinostat (MS-275)	Yes	Yes
Erlotinib	Erlotinib HCl (OSI-744)	Erlotinib HCl (OSI-744)	Yes	Yes
Ethacridine lactate	Ethacridine lactate monohydrate	Ethacridine lactate monohydrate	Yes	Yes
Ethidium bromide	Ethidium bromide	Ethidium bromide	Yes	Yes
G1T38	G1T38	G1T38	Yes	Yes
Harmine	Harmine	Harmine	Yes	Yes
HTH-01-015	HTH-01-015	HTH-01-015	Yes		Yes
I-BET151	I-BET151 (GSK1210151A)	I-BET151 (GSK1210151A)	Yes	Yes
I-CBP-112	I-CBP-112	I-CBP-112	Yes		Yes
ICI-199441	ICI-199441	ICI-199441	Yes	Yes	Yes
Indacaterol Maleate	Indacaterol Maleate	Indacaterol Maleate	Yes	Yes
Itraconazole	Itraconazole	Itraconazole	Yes	Yes	Yes
LDN193189	LDN193189	LDN193189	Yes	Yes	Yes
LDN-212854	LDN-212854	LDN-212854	Yes	Yes
Letrozole	Letrozole	Letrozole	Yes	Yes
Liothyronine Sodium	Liothyronine Sodium	Liothyronine Sodium	Yes	Yes	Yes
LM-22A4	LM-22A4	LM-22A4	Yes	Yes
Lonafarnib	Lonafarnib	Lonafarnib	Yes		Yes
LRRK2-IN-1	LRRK2-IN-1	LRRK2-IN-1	Yes	Yes
M344	M344	M344	Yes	Yes
Mechlorethamine	Mechlorethamine HCl	Mechlorethamine HCl	Yes	Yes
Miconazole Nitrate	Miconazole Nitrate	Miconazole Nitrate	Yes	Yes	Yes
mirin	mirin	mirin	Yes	Yes	Yes
MK-2206	MK-2206 2HCl	MK-2206 2HCl	Yes	Yes	Yes
ML-297	ML-297	ML-297	Yes	Yes	Yes
ML-348	ML-348	ML-348	Yes	Yes	Yes
MRK-560	MRK-560	MRK-560	Yes	Yes
Mycophenolate Mofetil	Mycophenolate Mofetil	Mycophenolate Mofetil	Yes		Yes
Mycophenolic acid	Mycophenolic acid	Mycophenolic acid	Yes	Yes	Yes
NAV-26	NAV-26	NAV-26	Yes		Yes
NBI-27914	NBI-27914	NBI-27914	Yes	Yes
Nelarabine	Nelarabine	Nelarabine	Yes	Yes	Yes
Neratinib	Neratinib (HKI-272)	Neratinib (HKI-272)	Yes		Yes
Nexturastat A	Nexturastat A	Nexturastat A	Yes		Yes
Niclosamide	Niclosamide	Niclosamide	Yes	Yes	Yes
Nifuratel	Nifuratel	Nifuratel	Yes	Yes
Nitazoxanide	Nitazoxanide	Nitazoxanide	Yes	Yes	Yes
Nitrofurantoin	Nitrofurantoin	Nitrofurantoin	Yes		Yes
Nitroxoline	Nitroxoline	Nitroxoline	Yes	Yes
NNC-05-2090	NNC-05-2090	NNC-05-2090	Yes	Yes
NU6027	NU6027	NU6027	Yes	Yes
OSI-420	OSI-420	OSI-420	Yes	Yes	Yes
PF-477736	PF-477736	PF-477736	Yes	Yes
PHTPP	PHTPP	PHTPP	Yes		Yes
pifithrin-cyclic	pifithrin-cyclic	pifithrin-cyclic	Yes	Yes	Yes
Pirfenidone	Pirfenidone	Pirfenidone	Yes	Yes	Yes
Piroctone Olamine	Piroctone Olamine	Piroctone Olamine	Yes		Yes
PNU-74654	PNU-74654	PNU-74654	Yes	Yes
PPT	PPT	PPT	Yes	Yes	Yes
PSB-1115	PSB-1115	PSB-1115	Yes	Yes	Yes
PTC-209	PTC-209	PTC-209	Yes		Yes
resiquimod	resiquimod	resiquimod	Yes	Yes	Yes
RGFP966	RGFP966	RGFP966	Yes	Yes
Ro-90-7501	Ro-90-7501	Ro-90-7501	Yes	Yes	Yes
RX-3117	RX-3117	RX-3117	Yes		Yes
SB-328437	SB-328437	SB-328437	Yes	Yes
Scriptaid	Scriptaid	Scriptaid	Yes	Yes
Securinine	Securinine	Securinine	Yes		Yes
Serabelisib	Serabelisib (INK-1117,MLN-1117,TAK-117)	Serabelisib (INK-1117,MLN-1117,TAK-117)	Yes		Yes
Silodosin	Silodosin	Silodosin	Yes	Yes
SN-38	SN-38	SN-38	Yes		Yes
STF-118804	STF-118804	STF-118804	Yes	Yes
T0901317	T0901317	T0901317	Yes	Yes
TC-G-1004	TC-G-1004	TC-G-1004	Yes		Yes
TG100713	TG100713	TG100713	Yes	Yes
Tizoxanide	Tizoxanide	Tizoxanide	Yes	Yes	Yes
Topotecan	Topotecan HCl	Topotecan HCl	Yes		Yes
Torcetrapib	Torcetrapib	Torcetrapib	Yes	Yes	Yes
Trichostatin A	Trichostatin A (TSA)	Trichostatin A (TSA)	Yes	Yes
Tucidinostat	Tucidinostat	Tucidinostat	Yes		Yes
Tyrphostin 9	Tyrphostin 9	Tyrphostin 9	Yes	Yes	Yes
Velneperit	Velneperit	Velneperit	Yes		Yes
Vilazodone	Vilazodone HCl	Vilazodone HCl	Yes	Yes
WAY-100635	WAY-100635 Maleate	WAY-100635 Maleate	Yes	Yes
wiskostatin	wiskostatin	wiskostatin	Yes	Yes
yoda-1	yoda-1	yoda-1	Yes		Yes

## Sheet: Discontinued primary hits
Category	Compound_name	Compound
Primary hit not tested in confirmation screen	ATM/ATR Kinase Inhibitor	ATM/ATR Kinase Inhibitor
Primary hit not tested in confirmation screen	Cdk4 Inhibitor	Cdk4 Inhibitor
Primary hit not tested in confirmation screen	Crystal Violet	Crystal Violet
Primary hit not tested in confirmation screen	GSK-3b Inhibitor VIII	GSK-3b Inhibitor VIII
Primary hit not tested in confirmation screen	Malachite green	Malachite green
Primary hit not tested in confirmation screen	PDGFR Inhibitor III	PDGF Receptor Tyrosine Kinase Inhibitor III
Primary hit not tested in confirmation screen	Rho Kinase Inhibitor III	Rho Kinase Inhibitor III, Rockout
Primary hit not tested in confirmation screen	rosamicin	rosamicin
Primary hit not tested in confirmation screen	TIC10	TIC10

## Sheet: Other Confirmed hits
Compound_Name	Compound_validation	Compound_1st_round	Confirmation hits	Confirmation_Distance_Hit	Confirmation_Direction_Hit	Lowest_confirmation_phenopushing_conc_uM
RMC-5222	RMC-5222	RMC-5222	Yes	Yes	Yes	0.0025
