# Supplementary material for: A phenopushing platform to identify compounds that alleviate acute hypoxic stress by fast-tracking cellular adaptation
Source: Nat Commun. 2025 Mar 18;16:2684. doi: 10.1038/s41467-025-57754-1 (PMC11920246; doi:10.1038/s41467-025-57754-1)
Supplement: Supplementary file 7 — Supplementary Data 4 [file 41467_2025_57754_MOESM7_ESM.xlsx]

## Sheet: mTOR
Compound	Compound_Name	Confirmed_Hit	SMILES	InchIkey	mTOR_combined	best_activity_other_than_mTOR	Selective_mTOR_1uM	PI3K_median	best_activity_other_than_mTOR_PI3K	selective_mTOR&PI3K_1uM	MTOR	MTOR, RPTOR, MLST8	MTOR, RICTOR, MLST8, MAPKAP1	FKBP1A	PIK3CD	PIK3R1, PIK3CA	PIK3CA	PIK3CB	PIK3R1, PIK3CD	PIK3R1, PIK3CB	PIK3CG	PIK3R1	PIK3C2A	PIK3C2B	PIK3CG, PIK3R5	PIK3C3	PIK3R1, PIK3CG	PLK1	EGFR	NTRK1	FLT4	CSF1R	CYP2D6	CYP3A4	CYP2C9	CYP2C19	KCNH2	SRC	KDR	ABL1	HDAC6	HDAC3, NCOR2	HDAC1	HDAC3	BRD4	HDAC2	HDAC10	HDAC11	HDAC4
Deforolimus	Deforolimus	1	CO[C@H]1C[C@@H]2CC[C@@H](C)[C@@](O)(O2)C(=O)C(=O)N2CCCC[C@H]2C(=O)O[C@H]([C@H](C)C[C@@H]2CC[C@@H](OP(C)(C)=O)[C@H](OC)C2)CC(=O)[C@H](C)/C=C(\C)[C@@H](O)[C@@H](OC)C(=O)[C@H](C)C[C@H](C)/C=C/C=C/C=C/1C	BUROJSBIWGDYCN-GAUTUEMISA-N	9.698	0	Yes	#NUM!	0
WYE-125132 (WYE-132)	WYE-125132	1	CNC(=O)Nc1ccc(-c2nc(N3CC4CCC(C3)O4)c3cnn(C4CCC5(CC4)OCCO5)c3n2)cc1	QLHHRYZMBGPBJG-UHFFFAOYSA-N	9.68	5.93	Yes	5.93	0		9.68						5.93
Torin 2	Torin 2	1	Nc1ccc(-c2ccc3ncc4ccc(=O)n(-c5cccc(C(F)(F)F)c5)c4c3c2)cn1	GUXXEUUYCAYESJ-UHFFFAOYSA-N	9.602059991327963	8.25		7.61	8.115		9.6	9.602059991327963				8.329754146925875	6.7		7.7569619513137065		8.25		7.55	7.61		8.07
GSK2126458 (GSK458)	GSK2126458	0	COc1ncc(-c2ccc3nccc(-c4ccnnc4)c3c2)cc1NS(=O)(=O)c1ccc(F)cc1F	CGBJSGAELGCMKE-UHFFFAOYSA-N	9.47	9.23		9.0675	0	Yes	9.47				8.855	10.721246399047173	9.23	8.92			9.215
ETP-46464	ETP-46464	1	CC(C)(C#N)c1ccc(N2C(=O)OCc3cnc4ccc(-c5cnc6ccccc6c5)cc4c32)cc1	DPLMXAYKJZOTKO-UHFFFAOYSA-N	9.22	7.85		#NUM!	7.85		9.22
Sapanisertib (INK 128, MLN0128)	INK 128	1	CC(C)n1nc(-c2ccc3oc(N)nc3c2)c2c(N)ncnc21	GYLDXIAOMVERTK-UHFFFAOYSA-N	9.19	0	Yes	#NUM!	0		9.19	9	8.301029995663981
Rapamycin (Sirolimus)	Rapamycin	1	CO[C@H]1C[C@@H]2CC[C@@H](C)[C@@](O)(O2)C(=O)C(=O)N2CCCC[C@H]2C(=O)O[C@H]([C@H](C)C[C@@H]2CC[C@@H](O)[C@H](OC)C2)CC(=O)[C@H](C)/C=C(\C)[C@@H](O)[C@@H](OC)C(=O)[C@H](C)C[C@H](C)/C=C/C=C/C=C/1C	QFJCIRLUMZQUOT-HPLJOQBZSA-N	9.1	5.96	Yes	#NUM!	5.96		9.1			8.8																				5.7	5.7	5.4
Torin 1	Torin 1	1	CCC(=O)N1CCN(c2ccc(-n3c(=O)ccc4cnc5ccc(-c6cnc7ccccc7c6)cc5c43)cc2C(F)(F)F)CC1	AKCRNFFTGXBONI-UHFFFAOYSA-N	8.954999999999998	8.2		6.27	8.2		8.954999999999998	8.698970004336019	8			6.6020599913279625	5.75		6.248720896016657		6.77		6.75	6.26		6.27
Gedatolisib (PF-05212384, PKI-587)	Gedatolisib	1	CN(C)C1CCN(C(=O)c2ccc(NC(=O)Nc3ccc(-c4nc(N5CCOCC5)nc(N5CCOCC5)n4)cc3)cc2)CC1	DWZAEMINVBZMHQ-UHFFFAOYSA-N	8.8	9.31		8.22	0	Yes	8.8				8.1		9.31	8.22			8.22
Tacrolimus (FK506)	Tacrolimus	0	C=CC[C@@H]1/C=C(\C)C[C@H](C)C[C@H](OC)[C@H]2O[C@@](O)(C(=O)C(=O)N3CCCC[C@H]3C(=O)O[C@H](/C(C)=C/[C@@H]3CC[C@@H](O)[C@H](OC)C3)[C@H](C)[C@@H](O)CC1=O)[C@H](C)C[C@@H]2OC	QJJXYPPXXYFBGM-LFZNUXCKSA-N	8.76	7.91		#NUM!	7.91		8.76			8.225																				6.21
PKI-402	PKI-402	1	CCn1nnc2c(N3CCOCC3)nc(-c3ccc(NC(=O)Nc4ccc(C(=O)N5CCN(C)CC5)cc4)cc3)nc21	ZAXFYGBKZSQBIV-UHFFFAOYSA-N	8.7	8.85		8.15	0	Yes	8.7				7.824999999999997		8.85	8.15			8.04
BGT226 (NVP-BGT226)	BGT226	0	COc1ccc(-c2ccc3ncc4c(c3c2)n(-c2ccc(N3CCNCC3)c(C(F)(F)F)c2)c(=O)n4C)cn1	BMMXYEBLEBULND-UHFFFAOYSA-N	8.7	7.42		7.31	0	Yes	8.7						7.8900000000000015	7.2			7.42
AZD8055	AZD8055	1	COc1ccc(-c2ccc3c(N4CCOC[C@@H]4C)nc(N4CCOC[C@@H]4C)nc3n2)cc1CO	KVLFRAWTRWDEDF-IRXDYDNUSA-N	8.55284	5.44	Yes	5.44	4.52		8.4	8.332773124424534	8.55284			5.253599355508438	5.44																				4.52
AZD2014	AZD2014	1	CNC(=O)c1cccc(-c2ccc3c(N4CCOC[C@@H]4C)nc(N4CCOC[C@@H]4C)nc3n2)c1	JUSFANSTBFGBAF-IRXDYDNUSA-N	8.55	4.32	Yes	#NUM!	4.32		8.55	6.698970004336019				5.420216403383192																					4.32
Zotarolimus(ABT-578)	Zotarolimus	0	CO[C@H]1C[C@@H]2CC[C@@H](C)[C@@](O)(O2)C(=O)C(=O)N2CCCC[C@H]2C(=O)O[C@H]([C@H](C)C[C@@H]2CC[C@H](n3cnnn3)[C@H](OC)C2)CC(=O)[C@H](C)/C=C(\C)[C@@H](O)[C@@H](OC)C(=O)[C@H](C)C[C@H](C)/C=C/C=C/C=C/1C	CGTADGCBEXYWNE-JUKNQOCSSA-N	8.48	0	Yes	#NUM!	0		8.48
OSI-027	OSI-027	1	COc1cccc2cc(-c3nc([C@H]4CC[C@H](C(=O)O)CC4)n4ncnc(N)c34)[nH]c12	JROFGZPOBKIAEW-HAQNSBGRSA-N	8.397	0	Yes	#NUM!	0
WYE-687	WYE-687	1	COC(=O)Nc1ccc(-c2nc(N3CCOCC3)c3cnn(C4CCN(Cc5cccnc5)CC4)c3n2)cc1	VDOCQQKGPJENHJ-UHFFFAOYSA-N	8.34	6.1		6.1	0	Yes	8.34						6.1
WYE-354	WYE-354	1	COC(=O)Nc1ccc(-c2nc(N3CCOCC3)c3cnn(C4CCN(C(=O)OC)CC4)c3n2)cc1	IMXHGCRIEAKIBU-UHFFFAOYSA-N	8.335	5.99	Yes	5.595	0		8.335	8.301029995663981	8.301029995663981				5.99				5.2
Everolimus	Everolimus	1	CO[C@H]1C[C@@H]2CC[C@@H](C)[C@@](O)(O2)C(=O)C(=O)N2CCCC[C@H]2C(=O)O[C@H]([C@H](C)C[C@@H]2CC[C@@H](OCCO)[C@H](OC)C2)CC(=O)[C@H](C)/C=C(\C)[C@@H](O)[C@@H](OC)C(=O)[C@H](C)C[C@H](C)/C=C/C=C/C=C/1C	HKVAMNSJSFKALM-GKUWKFKPSA-N	8.3	5.7	Yes	#NUM!	5.7		8.3
PP242	PP242	1	CC(C)n1nc(-c2cc3cc(O)ccc3[nH]2)c2c(N)ncnc21	MFAQYJIYDMLAIM-UHFFFAOYSA-N	8.1	7		5.795	6.39		8.1	8.096910013008056	7.096910013008058		7		5.7	5.66			5.89								5.36									5.85	5.82	5.915
PF-04691502	PF-04691502	1	COc1ccc(-c2cc3c(C)nc(N)nc3n([C@H]3CC[C@H](OCCO)CC3)c2=O)cn1	XDLYKKIQACFMJG-WKILWMFISA-N	8.1	8.195		8.195	7.89		8.1						8.195
WAY-600	WAY-600	0	c1cncc(CN2CCC(n3ncc4c(N5CCOCC5)nc(-c5ccc6[nH]ccc6c5)nc43)CC2)c1	FPEIJQLXFHKLJV-UHFFFAOYSA-N	8.05	5.71	Yes	5.71	0		8.05						5.71
XL388	XL388	1	Cc1c(C(=O)N2CCOc3ccc(-c4ccc(N)nc4)cc3C2)ccc(S(C)(=O)=O)c1F	LNFBAYSBVQBKFR-UHFFFAOYSA-N	8.004	5.05	Yes	#NUM!	5.05
PP-121	PP-121	1	Nc1ncnc2c1c(-c1cnc3[nH]ccc3c1)nn2C1CCCC1	NVRXTLZYXZNATH-UHFFFAOYSA-N	8	8.1		6.39	8.1		8				6.82		7.28	5.85			5.96								6.58									7.85	7.92	7.75
KU-0063794	KU-0063794	1	COc1ccc(-c2ccc3c(N4CCOCC4)nc(N4C[C@H](C)O[C@H](C)C4)nc3n2)cc1CO	RFSMUFRPPYDYRD-CALCHBBNSA-N	8	5.28	Yes	5.165	5.08		8	7.090228032229066	8		5.28		5.05																				5.08
GDC-0349	GDC-0349	1	CCNC(=O)Nc1ccc(-c2nc3c(c(N4CCOC[C@@H]4C)n2)CCN(C2COC2)C3)cc1	RGJOJUGRHPQXGF-INIZCTEOSA-N	7.915	5.38	Yes	5.38	0		7.915						5.38
CC-223	CC-223	1	CO[C@H]1CC[C@H](N2C(=O)CNc3ncc(-c4ccc(C(C)(C)O)nc4)nc32)CC1	UFKLYTOEMRFKAD-SHTZXODSSA-N	7.9	7.55		5.4	7.55		7.9	7.522878745280337					5.4														6.19	7.55					4.48
BEZ235 (NVP-BEZ235)	BEZ235	1	Cn1c(=O)n(-c2ccc(C(C)(C)C#N)cc2)c2c3cc(-c4cnc5ccccc5c4)ccc3ncc21	JOGKUKXHTYWRGZ-UHFFFAOYSA-N	7.765	8.7		7.365	8.7		7.765	7.356547323513813			7.425	7.4260073396580975	7.7349999999999985	7.12	7.095557066320094	6.375717904164333	7.37		7.47	7.36	6.957390399477529	6.35															8.7
PI-103	PI-103	0	Oc1cccc(-c2nc(N3CCOCC3)c3oc4ncccc4c3n2)c1	TUVCWJQQGGETHL-UHFFFAOYSA-N	7.72	8.52		8.015	7.85		7.72	7.698970004336019	7.080921907623925		8.03	8.356547323513812	8.44	8.52	7.9586073148417755	7.9215431819467055	7.245		6	8
CC-115 (hydrochloride)	CC-115	1	CCN1C(=O)CN=C2NC=C(c3ccc(-c4nnc[nH]4)nc3C)N=C21	GMYLVKUGJMYTFB-UHFFFAOYSA-N	7.68	7.82		6.07	7.82		7.68	7.638272163982407					6.07															5.7
Wortmannin	Wortmannin	0	COC[C@H]1OC(=O)c2coc3c2[C@@]1(C)C1=C(C3=O)[C@@H]2CCC(=O)[C@@]2(C)C[C@H]1OC(C)=O	QDLHCMPXEPAAMD-QAIWCSMKSA-N	7.4	8.05		7.885	7.62		7.4				8.05	7.960065832412412	7.92	7.85			7.72							7.62
Bimiralisib (PQR309)	Bimiralisib	1	Nc1cc(C(F)(F)F)c(-c2nc(N3CCOCC3)nc(N3CCOCC3)n2)cn1	ADGGYDAFIHSYFI-UHFFFAOYSA-N	6.87	7.32		6.18	5.07	Yes	6.87	6.688246138944246	6.856985199745905		6.35		7.32	6.18			6.15					5.07
Voxtalisib	Voxtalisib	1	CCn1c(=O)c(-c2cc[nH]n2)cc2c(C)nc(N)nc21	RGHYDLZMTYDBDT-UHFFFAOYSA-N	6.8	8.05		7.39	0	Yes	6.8				7.37		7.41	6.95			8.05
SAR245409 (XL765)	SAR245409	0	COc1cc(Nc2nc3ccccc3nc2NS(=O)(=O)c2ccc(NC(=O)c3ccc(C)c(OC)c3)cc2)cc(OC)c1	HJSSPYJVWLTYHG-UHFFFAOYSA-N	6.721246399047171	8.05		7.39	6.82		6.72	6.721246399047171			7.37		7.41	6.95			8.05
CUDC-907	CUDC-907	0	COc1ccc(-c2nc(N3CCOCC3)c3sc(CN(C)c4ncc(C(=O)NO)cn4)cc3n2)cn1	JOWXJLIFIIOYMS-UHFFFAOYSA-N	6.5500000000000025	8.77		7.5975	8.77		6.5500000000000025				7.805	7.721246399047171	7.72	7.475	7.4089353929735005	7.267606240177032	6.51																4.1				7.57	8.619788758288394	8.77	8.719999999999999		8.3	8.55	8.27	6.39
ZSTK474	ZSTK474	1	FC(F)c1nc2ccccc2n1-c1nc(N2CCOCC2)nc(N2CCOCC2)n1	HGVNLRPZOWWDKD-UHFFFAOYSA-N	6.43	8.3		7.36	0	Yes	6.43				8.3	7.301029995663981	7.8	7.36	8.315392071294928		7.31			6.75			8.337242168318426
GDC-0941	GDC-0941	0	CS(=O)(=O)N1CCN(Cc2cc3nc(-c4cccc5[nH]ncc45)nc(N4CCOCC4)c3s2)CC1	LHNIIDJUOCFXAP-UHFFFAOYSA-N	6.39	8.52		7.12	7.43		6.39				8.52	7.7281583934635005	8.52	7.48	7.4089353929735005	7.117091242345039	7.12		5.22	6.2	6.931814138253838	5.55				5.54							4.19
AZ20	AZ20	0	C[C@@H]1COCCN1c1cc(C2(S(C)(=O)=O)CC2)nc(-c2cccc3[nH]ccc23)n1	SCGCBAAYLFTIJU-CQSZACIVSA-N	6.14	8.3		4.89	8.3		6.14						4.89																				4.3
[truncated: 40 more columns]

## Sheet: PI3K
Compound	Compound_Name	Confirmed_Hit	SMILES	InchIkey	PI3K_median	best_activity_other_than_PI3Ks	Selective_PI3K_1uM	mTOR_combined	best_activity_other_than_mTOR_PI3K	selective_mTOR&PI3K_1uM	PIK3C2A	PIK3C2B	PIK3C3	PIK3CA	PIK3CB	PIK3CD	PIK3CG	PIK3CG, PIK3R5	PIK3R1, PIK3CA	PIK3R1, PIK3CB	PIK3R1, PIK3CD	PIK3R1, PIK3CG	PIK3CB, PIK3R2	MTOR	MTOR, RPTOR, MLST8	MTOR, RICTOR, MLST8, MAPKAP1	AURKA	AURKB	FLT3	DDR2	IGF1R	PDGFRA	LCK	CHEK2	PLK1	EGFR	NTRK1	FLT4	CSF1R	AXL	RAF1	CYP2D6	CYP3A4	CYP2C9	FLT1	SIK1	FGFR1	CYP2C19	KCNH2
GSK2126458 (GSK458)	GSK2126458	0	COc1ncc(-c2ccc3nccc(-c4ccnnc4)c3c2)cc1NS(=O)(=O)c1ccc(F)cc1F	CGBJSGAELGCMKE-UHFFFAOYSA-N	9.215	9.47		9.47	0	Yes				9.23	8.92	8.855	9.215		10.7212					9.47
SAR405	SAR405	0	C[C@@H]1COCCN1c1cc(=O)n2c(n1)N(Cc1cncc(Cl)c1)[C@H](C(F)(F)F)CC2	SPDQRCUBFSRAFI-DOMZBBRYSA-N	8.92	0	Yes	0	0				8.92
Gedatolisib (PF-05212384, PKI-587)	Gedatolisib	1	CN(C)C1CCN(C(=O)c2ccc(NC(=O)Nc3ccc(-c4nc(N5CCOCC5)nc(N5CCOCC5)n4)cc3)cc2)CC1	DWZAEMINVBZMHQ-UHFFFAOYSA-N	8.22	8.8		8.8	0	Yes				9.31	8.22	8.1	8.22							8.8
PF-04691502	PF-04691502	1	COc1ccc(-c2cc3c(C)nc(N)nc3n([C@H]3CC[C@H](OCCO)CC3)c2=O)cn1	XDLYKKIQACFMJG-WKILWMFISA-N	8.195	8.1		8.1	7.89					8.195										8.1
PKI-402	PKI-402	1	CCn1nnc2c(N3CCOCC3)nc(-c3ccc(NC(=O)Nc4ccc(C(=O)N5CCN(C)CC5)cc4)cc3)nc21	ZAXFYGBKZSQBIV-UHFFFAOYSA-N	8.095	8.7		8.7	0	Yes				8.85	8.15	7.825	8.04							8.7
PI-103	PI-103	0	Oc1cccc(-c2nc(N3CCOCC3)c3oc4ncccc4c3n2)c1	TUVCWJQQGGETHL-UHFFFAOYSA-N	8	7.85		7.72	7.85		6	8		8.44	8.52	8.03	7.245		8.35655	7.92154	7.95861			7.72	7.69897	7.08092
Wortmannin	Wortmannin	0	COC[C@H]1OC(=O)c2coc3c2[C@@]1(C)C1=C(C3=O)[C@@H]2CCC(=O)[C@@]2(C)C[C@H]1OC(C)=O	QDLHCMPXEPAAMD-QAIWCSMKSA-N	7.92	7.62		7.4	7.62					7.92	7.85	8.05	7.72		7.96007					7.4											7.62
KU-60019	KU-60019	0	C[C@H]1CN(CC(=O)Nc2ccc3c(c2)Cc2cccc(-c4cc(=O)cc(N5CCOCC5)o4)c2S3)C[C@@H](C)O1	SCELLOWTHJGVIC-BGYRXZFFSA-N	7.77	7.96		0	7.96				7.77
Torin 2	Torin 2	1	Nc1ccc(-c2ccc3ncc4ccc(=O)n(-c5cccc(C(F)(F)F)c5)c4c3c2)cn1	GUXXEUUYCAYESJ-UHFFFAOYSA-N	7.75696	9.60206		9.60206	8.115		7.55	7.61	8.07	6.7			8.25		8.32975		7.75696			9.6	9.60206
Duvelisib (IPI-145, INK1197)	Duvelisib	0	C[C@H](Nc1ncnc2[nH]cnc12)c1cc2cccc(Cl)c2c(=O)n1-c1ccccc1	SJVQHLPISAIATJ-ZDUSSCGKSA-N	7.70336	0	Yes	0	0					5.79	7.07	7.85	8.23		6.39794	7.70336	8.81914
VS-5584	VS-5584	1	Cc1nc2c(-c3cnc(N)nc3)nc(N3CCOCC3)nc2n1C(C)C	QYBGBLQCOOISAR-UHFFFAOYSA-N	7.6	0	Yes	0	0					7.8	7.17	7.43	7.6		8.10791
ZSTK474	ZSTK474	1	FC(F)c1nc2ccccc2n1-c1nc(N2CCOCC2)nc(N2CCOCC2)n1	HGVNLRPZOWWDKD-UHFFFAOYSA-N	7.58	6.43		6.43	0	Yes		6.75		7.8	7.36	8.3	7.31		7.30103		8.31539	8.33724		6.43
GDC-0980 (RG7422)	GDC-0980	1	Cc1c(CN2CCN(C(=O)[C@H](C)O)CC2)sc2c(N3CCOCC3)nc(-c3cnc(N)nc3)nc12	YOVVNQKCSKSHKT-HNNXBMFYSA-N	7.57	6.87		0	6.87		5.89	6.1	5.7	8.3	7.57	8.16	7.85
Tenalisib (RP6530)	Tenalisib	0	CC[C@H](Nc1ncnc2[nH]cnc12)c1oc2ccccc2c(=O)c1-c1cccc(F)c1	HDXDQPRPFRKGKZ-INIZCTEOSA-N	7.5425	0	Yes	0	0							7.605	7.48
GSK2636771	GSK2636771	0	Cc1c(Cn2c(C)nc3c(C(=O)O)cc(N4CCOCC4)cc32)cccc1C(F)(F)F	XTKLTGBKIDQGQL-UHFFFAOYSA-N	7.475	0	Yes	0	0						7.475					7.60206	6.52288
CUDC-907	CUDC-907	0	COc1ccc(-c2nc(N3CCOCC3)c3sc(CN(C)c4ncc(C(=O)NO)cn4)cc3n2)cn1	JOWXJLIFIIOYMS-UHFFFAOYSA-N	7.475	8.77		6.55	8.77					7.72	7.475	7.805	6.51		7.72125	7.26761	7.40894			6.55																									4.1
AZD8186	AZD8186	0	C[C@@H](Nc1cc(F)cc(F)c1)c1cc(C(=O)N(C)C)cc2c(=O)cc(N3CCOCC3)oc12	LMJFJIDLEAWOQJ-CQSZACIVSA-N	7.4437	0	Yes	0	0					6.79	8.46	7.845	5.695		6.34679	8.52288	7.4437
XL147	XL147	0	Cc1ccc(S(=O)(=O)Nc2nc3ccccc3nc2Nc2ccc3nsnc3c2)cc1	MQMKRQLTIWPEDM-UHFFFAOYSA-N	7.425	0	Yes	0	0					7.41	6.42	7.44	7.64
BGT226 (NVP-BGT226)	BGT226	0	COc1ccc(-c2ccc3ncc4c(c3c2)n(-c2ccc(N3CCNCC3)c(C(F)(F)F)c2)c(=O)n4C)cn1	BMMXYEBLEBULND-UHFFFAOYSA-N	7.42	8.7		8.7	0	Yes				7.89	7.2		7.42							8.7
Pilaralisib	Pilaralisib	0	COc1ccc(Cl)c(Nc2nc3ccccc3nc2NS(=O)(=O)c2cccc(NC(=O)C(C)(C)N)c2)c1	QINPEPAQOBZPOF-UHFFFAOYSA-N	7.41	5.32	Yes	0	5.32				5.16	7.41	6.93	7.64	7.44
Voxtalisib	Voxtalisib	1	CCn1c(=O)c(-c2cc[nH]n2)cc2c(C)nc(N)nc21	RGHYDLZMTYDBDT-UHFFFAOYSA-N	7.39	6.8		6.8	0	Yes				7.41	6.95	7.37	8.05							6.8
BEZ235 (NVP-BEZ235, Dactolisib)	BEZ235	0	Cn1c(=O)n(-c2ccc(C(C)(C)C#N)cc2)c2c3cc(-c4cnc5ccccc5c4)ccc3ncc21	JOGKUKXHTYWRGZ-UHFFFAOYSA-N	7.36	8.7		7.765	8.7		7.47	7.36	6.35	7.735	7.12	7.425	7.37	6.95739	7.42601	6.37572	7.09556			7.765	7.35655
PIK-90	PIK-90	0	COc1ccc2c(c1OC)N=C(NC(=O)c1cccnc1)N1CCN=C21	ZJAVHOMVDCMAMF-UHFFFAOYSA-N	7.245	7.89		0	7.89		7.33	7.19	6.08	7.96	6.46	7.24	7.25		7.95861
Seletalisib (UCB-5857)	Seletalisib	0	[O-][n+]1cccc(-c2nc3c(Cl)cccc3cc2[C@@H](Nc2ncnc3cccnc23)C(F)(F)F)c1	LNLJHGXOFYUARS-OAQYLSRUSA-N	7.235	0	Yes	0	0							7.92	6.55
NU7441 (KU-57788)	NU7441	0	O=c1cc(N2CCOCC2)oc2c(-c3cccc4c3sc3ccccc34)cccc12	JAMULYFATHSZJM-UHFFFAOYSA-N	7.205	7.55		5.695	7.55					6.89	7.8	7.52	6.66							5.695																									4.85
AZD-8835	AZD-8835	0	CCn1nc(C2CCN(C(=O)CCO)CC2)nc1-c1cnc(N)c(-c2nnc(C(C)(C)C)o2)n1	ZGRDYKFVDCFJCZ-UHFFFAOYSA-N	7.195	0	Yes	0	0					8.15	6.24
GDC-0941	GDC-0941	0	CS(=O)(=O)N1CCN(Cc2cc3nc(-c4cccc5[nH]ncc45)nc(N4CCOCC4)c3s2)CC1	LHNIIDJUOCFXAP-UHFFFAOYSA-N	7.12	7.43		6.39	7.43		5.22	6.2	5.55	8.52	7.48	8.52	7.12	6.93181	7.72816	7.11709	7.40894			6.39													5.54												4.19
Sonolisib	Sonolisib	0	C=CCN(/C=C1/C(=O)O[C@H](COC)[C@@]2(C)C1=C(O)C(=O)C1=C2[C@H](OC(C)=O)C[C@]2(C)C(=O)CC[C@@H]12)CC=C	QIUASFSNWYMDFS-NILGECQDSA-N	7.06	5.51	Yes	5.51	0					7.06										5.51
PIK-75	PIK-75	0	Cc1ccc([N+](=O)[O-])cc1S(=O)(=O)N(C)/N=C/c1cnc2ccc(Br)cn12	QTHCAAFKVUWAFI-DJKKODMXSA-N	7	8.86328		0	8.86328			7		9.3	6.47	6.04	7.4												8.29
CH5132799	CH5132799	0	CS(=O)(=O)N1CCc2c(-c3cnc(N)nc3)nc(N3CCOCC3)nc21	JEGHXKRHKHPBJD-UHFFFAOYSA-N	6.92	5.8	Yes	5.8	0			5.28		7.85	6.92	6.3	7.44							5.8
Buparlisib (BKM120, NVP-BKM120)	Buparlisib	1	Nc1cc(C(F)(F)F)c(-c2cc(N3CCOCC3)nc(N3CCOCC3)n2)cn1	CWHUFRVAEUJCEF-UHFFFAOYSA-N	6.88941	5.7	Yes	5.7	5.16				5.605	7.28	6.78	6.94	6.58	6.88941	7.5376	6.63078	6.90309			5.7
AS-605240	AS-605240	0	O=C1NC(=O)/C(=C/c2ccc3nccnc3c2)S1	SQWZFLMPDUSYGV-POHAHGRESA-N	6.87	7.16		0	7.16					7.22	6.07	6.52	8.1
ON123300	ON123300	0	CN1CCN(c2ccc(Nc3ncc4cc(C#N)c(=O)n(C5CCCC5)c4n3)cc2)CC1	VADOZMZXXRBXNY-UHFFFAOYSA-N	6.84	8.41229		0	8.41229							6.84													7.91										8								7.58
Umbralisib	Umbralisib	0	CC(C)Oc1ccc(-c2nn([C@@H](C)c3oc4ccc(F)cc4c(=O)c3-c3cccc(F)c3)c3ncnc(N)c23)cc1F	IUVCFHHAEHNCFT-INIZCTEOSA-N	6.8	0	Yes	0	0							7.75	5.85
TG100713	TG100713	0	Nc1nc(N)c2nc(-c3cccc(O)c3)cnc2n1	UOORQSPLBHUQDQ-UHFFFAOYSA-N	6.78	0	Yes	0	0					6.78	6.67		7.15
KU-55933 (ATM Kinase Inhibitor)	KU-55933	0	O=c1cc(-c2cccc3c2Sc2ccccc2S3)oc(N2CCOCC2)c1	XRKYMMUGXMWDAO-UHFFFAOYSA-N	6.61	7.89		5.14	7.89					6.34	6.88									5.14
BYL719	BYL719	1	Cc1nc(NC(=O)N2CCC[C@H]2C(N)=O)sc1-c1ccnc(C(C)(C)C(F)(F)F)c1	STUWGJZDJHPWGZ-LBPRGKRZSA-N	6.6	5.675	Yes	5.675	0					8.3	5.92	6.29	6.6		8.40894	5.77415	6.77985			5.675
Taselisib	Taselisib	0	Cc1nc(-c2cn3c(n2)-c2ccc(-c4cnn(C(C)(C)C(N)=O)c4)cc2OCC3)n(C(C)C)n1	BEUQXVWXFDOSAQ-UHFFFAOYSA-N	6.54	0	Yes	0	0			6.54	6.43	7.955
PIK-93	PIK-93	1	CC(=O)Nc1nc(C)c(-c2ccc(Cl)c(S(=O)(=O)NCCO)c2)s1	JFVNFXCESCXMBC-UHFFFAOYSA-N	6.505	7.635		0	7.635		4.8	5.85	6.505	7.41	6.23	7.015	7.8
Resveratrol	Resveratrol	0	Oc1ccc(/C=C/c2cc(O)cc(O)c2)cc1	LUKBXSAWLPMMSZ-OWOJBTEDSA-N	6.45	9.22		0	9.22					6.6	6.3																												6.22	5.16				5.52
PIK-294	PIK-294	0	Cc1ccccc1-n1c(Cn2nc(-c3cccc(O)c3)c3c(N)ncnc32)nc2cccc(C)c2c1=O	WFSLJOPRIJSOJR-UHFFFAOYSA-N	6.435	4.77	Yes	4.3	4.77					5.02	6.17	8	6.7							4.3
PP-121	PP-121	1	Nc1ncnc2c1c(-c1cnc3[nH]ccc3c1)nn2C1CCCC1	NVRXTLZYXZNATH-UHFFFAOYSA-N	6.39	8.1		8	8.1					7.28	5.85	6.82	5.96							8												6.58
TGX-221	TGX-221	0	Cc1cc(C(C)Nc2ccccc2)c2nc(N3CCOCC3)cc(=O)n2c1	CPRAGQJXBLMUEL-UHFFFAOYSA-N	6.30103	0	Yes	0	0					5.24	7.59	6.335	5		5.11919	7.20066	6.30103
leniolisib(CDZ 173)	leniolisib	0	CCC(=O)N1CC[C@H](Nc2ncnc3c2CN(c2cnc(OC)c(C(F)(F)F)c2)CC3)C1	MWKYMZXCGYXLPL-ZDUSSCGKSA-N	6.295	6.06		0	6.06					6.58	6.01	7.02	5.65
AZD6482	AZD6482	0	Cc1cc([C@@H](C)Nc2ccccc2C(=O)O)c2nc(N3CCOCC3)cc(=O)n2c1	IRTDIKMSKMREGO-OAHLLOKOSA-N	6.295	0	Yes	0	0					6.06	8	6.53	6.01
TG100-115	TG100-115	0	Nc1nc(N)c2nc(-c3cccc(O)c3)c(-c3cccc(O)c3)nc2n1	UJIAQDJKSXQLIT-UHFFFAOYSA-N	6.275	0	Yes	0	0					5.89	5.92	6.63	7.08
Torin 1	Torin 1	1	CCC(=O)N1CCN(c2ccc(-n3c(=O)ccc4cnc5ccc(-c6cnc7ccccc7c6)cc5c43)cc2C(F)(F)F)CC1	AKCRNFFTGXBONI-UHFFFAOYSA-N	6.27	8.955		8.955	8.2		6.75	6.26	6.27	5.75			6.77		6.60206		6.24872			8.955	8.69897	8
Idelalisib (CAL-101, GS-1101)	Idelalisib	0	CC[C@H](Nc1ncnc2[nH]cnc12)c1nc2cccc(F)c2c(=O)n1-c1ccccc1	IFSDAJWBUCMOAH-HNNXBMFYSA-N	6.23732	5.17	Yes	0	5.17				5.685	6.09	6.25	8.57	7.045		5.69897	5.82682	8.46852		6.23732
Bimiralisib (PQR309)	Bimiralisib	1	Nc1cc(C(F)(F)F)c(-c2nc(N3CCOCC3)nc(N3CCOCC3)n2)cn1	ADGGYDAFIHSYFI-UHFFFAOYSA-N	6.18	6.87		6.87	5.07	Yes			5.07	7.32	6.18	6.35	6.15							6.87	6.68825	6.85699
spautin-1	spautin-1	0	Fc1ccc(CNc2ncnc3ccc(F)cc23)cc1	AWIVHRPYFSSVOG-UHFFFAOYSA-N	6.13	6.22		0	6.22				6.13
AZD7648	AZD7648	0	Cc1cc2ncnn2cc1Nc1ncc2c(n1)n(C1CCOCC1)c(=O)n2C	XISVSTPEXYIKJL-UHFFFAOYSA-N	6.11919	8.1		0	8.1					4.85			7.28		7	5.92082	6.11919																		5.5
WYE-687	WYE-687	1	COC(=O)Nc1ccc(-c2nc(N3CCOCC3)c3cnn(C4CCN(Cc5cccnc5)CC4)c3n2)cc1	VDOCQQKGPJENHJ-UHFFFAOYSA-N	6.1	8.34		8.34	0	Yes				6.1										8.34
CC-115 (hydrochloride)	CC-115	1	CCN1C(=O)CN=C2NC=C(c3ccc(-c4nnc[nH]4)nc3C)N=C21	GMYLVKUGJMYTFB-UHFFFAOYSA-N	6.07	7.82		7.68	7.82					6.07										7.68	7.63827														5.7
[truncated: 215 more columns]

## Sheet: mTOR_PI3K
Compound	Compound_Name	Confirmed_Hit	SMILES	InchIkey	mTOR_combined	PI3K_median	best_activity_other_than_mTOR_PI3K	selective_mTOR&PI3K_1uM	MTOR	MTOR, RPTOR, MLST8	MTOR, RICTOR, MLST8, MAPKAP1	FKBP1A	PIK3CD	PIK3R1, PIK3CA	PIK3CA	PIK3CB	PIK3R1, PIK3CD	PIK3R1, PIK3CB	PIK3CG	PIK3R1	PIK3C2A	PIK3C2B	PIK3CG, PIK3R5	PIK3C3	PIK3R1, PIK3CG	PLK1	EGFR	NTRK1	FLT4	CSF1R	CYP2D6	CYP3A4	CYP2C9	CYP2C19	KCNH2	SRC	KDR	ABL1	HDAC6	HDAC3, NCOR2	HDAC1	HDAC3	BRD4	HDAC2	HDAC10	HDAC11	HDAC4	HDAC8	HDAC5
GSK2126458 (GSK458)	GSK2126458	0	COc1ncc(-c2ccc3nccc(-c4ccnnc4)c3c2)cc1NS(=O)(=O)c1ccc(F)cc1F	CGBJSGAELGCMKE-UHFFFAOYSA-N	9.47	9.0675	0	Yes	9.47				8.855	10.721246399047173	9.23	8.92			9.215
Gedatolisib (PF-05212384, PKI-587)	Gedatolisib	1	CN(C)C1CCN(C(=O)c2ccc(NC(=O)Nc3ccc(-c4nc(N5CCOCC5)nc(N5CCOCC5)n4)cc3)cc2)CC1	DWZAEMINVBZMHQ-UHFFFAOYSA-N	8.8	8.22	0	Yes	8.8				8.1		9.31	8.22			8.22
PF-04691502	PF-04691502	1	COc1ccc(-c2cc3c(C)nc(N)nc3n([C@H]3CC[C@H](OCCO)CC3)c2=O)cn1	XDLYKKIQACFMJG-WKILWMFISA-N	8.1	8.195	7.89		8.1						8.195
PKI-402	PKI-402	1	CCn1nnc2c(N3CCOCC3)nc(-c3ccc(NC(=O)Nc4ccc(C(=O)N5CCN(C)CC5)cc4)cc3)nc21	ZAXFYGBKZSQBIV-UHFFFAOYSA-N	8.7	8.15	0	Yes	8.7				7.824999999999997		8.85	8.15			8.04
PI-103	PI-103	0	Oc1cccc(-c2nc(N3CCOCC3)c3oc4ncccc4c3n2)c1	TUVCWJQQGGETHL-UHFFFAOYSA-N	7.72	8.015	7.85		7.72	7.698970004336019	7.080921907623925		8.03	8.356547323513812	8.44	8.52	7.9586073148417755	7.9215431819467055	7.245		6	8
Wortmannin	Wortmannin	0	COC[C@H]1OC(=O)c2coc3c2[C@@]1(C)C1=C(C3=O)[C@@H]2CCC(=O)[C@@]2(C)C[C@H]1OC(C)=O	QDLHCMPXEPAAMD-QAIWCSMKSA-N	7.4	7.885	7.62		7.4				8.05	7.960065832412412	7.92	7.85			7.72							7.62
Torin 2	Torin 2	1	Nc1ccc(-c2ccc3ncc4ccc(=O)n(-c5cccc(C(F)(F)F)c5)c4c3c2)cn1	GUXXEUUYCAYESJ-UHFFFAOYSA-N	9.602059991327963	7.61	8.115		9.6	9.602059991327963				8.329754146925875	6.7		7.7569619513137065		8.25		7.55	7.61		8.07
CUDC-907	CUDC-907	0	COc1ccc(-c2nc(N3CCOCC3)c3sc(CN(C)c4ncc(C(=O)NO)cn4)cc3n2)cn1	JOWXJLIFIIOYMS-UHFFFAOYSA-N	6.5500000000000025	7.5975	8.77		6.5500000000000025				7.805	7.721246399047171	7.72	7.475	7.4089353929735005	7.267606240177032	6.51																4.1				7.57	8.619788758288394	8.77	8.719999999999999		8.3	8.55	8.27	6.39	6.72	6.205
Voxtalisib	Voxtalisib	1	CCn1c(=O)c(-c2cc[nH]n2)cc2c(C)nc(N)nc21	RGHYDLZMTYDBDT-UHFFFAOYSA-N	6.8	7.39	0	Yes	6.8				7.37		7.41	6.95			8.05
SAR245409 (XL765)	SAR245409	0	COc1cc(Nc2nc3ccccc3nc2NS(=O)(=O)c2ccc(NC(=O)c3ccc(C)c(OC)c3)cc2)cc(OC)c1	HJSSPYJVWLTYHG-UHFFFAOYSA-N	6.721246399047171	7.39	6.82		6.72	6.721246399047171			7.37		7.41	6.95			8.05
BEZ235 (NVP-BEZ235)	BEZ235	1	Cn1c(=O)n(-c2ccc(C(C)(C)C#N)cc2)c2c3cc(-c4cnc5ccccc5c4)ccc3ncc21	JOGKUKXHTYWRGZ-UHFFFAOYSA-N	7.765	7.365	8.7		7.765	7.356547323513813			7.425	7.4260073396580975	7.7349999999999985	7.12	7.095557066320094	6.375717904164333	7.37		7.47	7.36	6.957390399477529	6.35															8.7
ZSTK474	ZSTK474	1	FC(F)c1nc2ccccc2n1-c1nc(N2CCOCC2)nc(N2CCOCC2)n1	HGVNLRPZOWWDKD-UHFFFAOYSA-N	6.43	7.36	0	Yes	6.43				8.3	7.301029995663981	7.8	7.36	8.315392071294928		7.31			6.75			8.337242168318426
BGT226 (NVP-BGT226)	BGT226	0	COc1ccc(-c2ccc3ncc4c(c3c2)n(-c2ccc(N3CCNCC3)c(C(F)(F)F)c2)c(=O)n4C)cn1	BMMXYEBLEBULND-UHFFFAOYSA-N	8.7	7.31	0	Yes	8.7						7.8900000000000015	7.2			7.42
GDC-0941	GDC-0941	0	CS(=O)(=O)N1CCN(Cc2cc3nc(-c4cccc5[nH]ncc45)nc(N4CCOCC4)c3s2)CC1	LHNIIDJUOCFXAP-UHFFFAOYSA-N	6.39	7.12	7.43		6.39				8.52	7.7281583934635005	8.52	7.48	7.4089353929735005	7.117091242345039	7.12		5.22	6.2	6.931814138253838	5.55				5.54							4.19
PP-121	PP-121	1	Nc1ncnc2c1c(-c1cnc3[nH]ccc3c1)nn2C1CCCC1	NVRXTLZYXZNATH-UHFFFAOYSA-N	8	6.39	8.1		8				6.82		7.28	5.85			5.96								6.58									7.85	7.92	7.75
Torin 1	Torin 1	1	CCC(=O)N1CCN(c2ccc(-n3c(=O)ccc4cnc5ccc(-c6cnc7ccccc7c6)cc5c43)cc2C(F)(F)F)CC1	AKCRNFFTGXBONI-UHFFFAOYSA-N	8.954999999999998	6.27	8.2		8.954999999999998	8.698970004336019	8			6.6020599913279625	5.75		6.248720896016657		6.77		6.75	6.26		6.27
Bimiralisib (PQR309)	Bimiralisib	1	Nc1cc(C(F)(F)F)c(-c2nc(N3CCOCC3)nc(N3CCOCC3)n2)cn1	ADGGYDAFIHSYFI-UHFFFAOYSA-N	6.87	6.18	5.07	Yes	6.87	6.688246138944246	6.856985199745905		6.35		7.32	6.18			6.15					5.07
WYE-687	WYE-687	1	COC(=O)Nc1ccc(-c2nc(N3CCOCC3)c3cnn(C4CCN(Cc5cccnc5)CC4)c3n2)cc1	VDOCQQKGPJENHJ-UHFFFAOYSA-N	8.34	6.1	0	Yes	8.34						6.1
CC-115 (hydrochloride)	CC-115	1	CCN1C(=O)CN=C2NC=C(c3ccc(-c4nnc[nH]4)nc3C)N=C21	GMYLVKUGJMYTFB-UHFFFAOYSA-N	7.68	6.07	7.82		7.68	7.638272163982407					6.07															5.7
[truncated: 38 more columns]

## Sheet: BETs
Compound	Compound_Name	Confirmed_Hit	SMILES	InchIkey	BET_median	best_activity_other_than_BETs	Selective_BETs_1uM	BRD4	BRD3	BRD2	BRD1	BRDT	BRD4, CRBN	FLT3	PLK1	EGFR	CYP2D6	CYP3A4	CYP2C9	CYP2C19	KCNH2	RET	HDAC6	HDAC3, NCOR2	HDAC3, NCOR1	HDAC1	HDAC3	HDAC2	HDAC10	HDAC11	HDAC4	NR0B1	HDAC8	HDAC5	HDAC9	LTA4H	PAX8	HDAC7	KDM4E	NR1I2	CDK2	CDK1	CDK5	CDK4, CCND1	JAK2	PDE4B	CECR2	BRPF1	BRD9
ARV-825	ARV-825	1	Cc1sc2c(c1C)C(c1ccc(Cl)cc1)=N[C@@H](CC(=O)Nc1ccc(OCCOCCOCCOCCNc3cccc4c3C(=O)N(C3CCC(=O)NC3=O)C4=O)cc1)c1nnc(C)n1-2	RWLOGRLTDKDANT-TYIYNAFKSA-N	9.244125144327509	0	Yes						9.244125144327509
Panobinostat (LBH589)	Panobinostat	0	Cc1[nH]c2ccccc2c1CCNCc1ccc(/C=C/C(=O)NO)cc1	FPOHNWQLNRZRFC-ZHACJKMWSA-N	8.3	8.68		8.3															7.98	8.682372611458312		8.67	8.68	7.88	8.4	6.92	6.47		6.56	6.72	6.05			5.915
Alobresib	Alobresib	1	Cc1noc(C)c1-c1cc(C(O)(c2ccccn2)c2ccccn2)c2[nH]c(C3CC3)nc2c1	CMSUJGUHYXQSOK-UHFFFAOYSA-N	8.035	0	Yes	8.035
Belinostat (PXD101)	Belinostat	0	O=C(/C=C/c1cccc(S(=O)(=O)Nc2ccccc2)c1)NO	NCNRHFGMJRPRSK-MDZDMXLPSA-N	7.57	7.74		7.57															7.435			7.7	7.74	7.305			7.62		6.7
OTX015	OTX015	1	Cc1sc2c(c1C)C(c1ccc(Cl)cc1)=N[C@@H](CC(=O)Nc1ccc(O)cc1)c1nnc(C)n1-2	GNMUEVRJHCWKTO-FQEVSTJZSA-N	7.48	0	Yes	7.59	7.42	7.48
Romidepsin	Romidepsin	0	C/C=C1\NC(=O)[C@H]2CSSCC/C=C/[C@H](CC(=O)N[C@H](C(C)C)C(=O)N2)OC(=O)[C@H](C(C)C)NC1=O	OHRURASPPZQGQM-GCCNXGTGSA-N	7.44	9.52		7.44															6.135	7.5539526986547605		8.4	8.05	8.165	8.505	9.52	6.29		7.4
(+)-JQ1	(+)-JQ1	1	Cc1sc2c(c1C)C(c1ccc(Cl)cc1)=N[C@@H](CC(=O)OC(C)(C)C)c1nnc(C)n1-2	DNVXATUJJDPFDM-KRWDZBQOSA-N	7.11	5.02	Yes	7.12	7.1750000000000025	7.11	4.35	6.73
Vorinostat	Vorinostat	0	O=C(CCCCCCC(=O)Nc1ccccc1)NO	WAEXFXRVDQXREF-UHFFFAOYSA-N	7.065	7.48		7.065								6.05		4.92			6.49		7.48	7.366531544420414	7.292429823902062	7.285	7.24	6.83	6.7	6.44	6.27	6.13	6.11	5.59	5.45	5.45	5.34	5.21	4.85	4.525
CPI-203	CPI-203	0	Cc1sc2c(c1C)C(c1ccc(Cl)cc1)=N[C@@H](CC(N)=O)c1nnc(C)n1-2	QECMENZMDBOLDR-AWEZNQCLSA-N	7.04	0	Yes	7.04
I-BET-762	I-BET-762	0	CCNC(=O)C[C@@H]1N=C(c2ccc(Cl)cc2)c2cc(OC)ccc2-n2c(C)nnc21	AAAQFGUYHFJNHI-SFHVURJKSA-N	6.82	0	Yes	6.9	6.8	6.82
BI 2536	BI 2536	0	CC[C@@H]1C(=O)N(C)c2cnc(Nc3ccc(C(=O)NC4CCN(C)CC4)cc3OC)nc2N1C1CCCC1	XQVVPGYIWAGRNI-JOCHJYFZSA-N	6.815	9.08		7.415				6.215			9.08
TG101209	TG101209	0	Cc1cnc(Nc2ccc(N3CCN(C)CC3)cc2)nc1Nc1cccc(S(=O)(=O)NC(C)(C)C)c1	JVDOKQYTTYUYDV-UHFFFAOYSA-N	6.765	8.22		6.89				6.64		7.6																															8.22
Bromosporine	Bromosporine	1	CCOC(=O)Nc1cc(-c2ccc(C)c(NS(C)(=O)=O)c2)nn2c(C)nnc12	UYBRROMMFMPJAN-UHFFFAOYSA-N	6.72	7.32		6.72																																							7.32	6.85	6.66
PFI-1	PFI-1	0	COc1ccccc1S(=O)(=O)Nc1ccc2c(c1)CN(C)C(=O)N2	TXZPMHLMPKIUGK-UHFFFAOYSA-N	6.66	0	Yes	6.66
I-BET151 (GSK1210151A)	I-BET151	0	COc1cc2c(cc1-c1c(C)noc1C)ncc1nc(O)n([C@H](C)c3ccccn3)c12	VUVUVNZRUGEAHB-CYBMUJFWSA-N	6.6475	5.4	Yes	6.795	6.85	6.5		6.35						5.01	5																											5.4
Fedratinib (SAR302503, TG101348)	Fedratinib	0	Cc1cnc(Nc2ccc(OCCN3CCCC3)cc2)nc1Nc1cccc(S(=O)(=O)NC(C)(C)C)c1	JOOXLOJCABQBSG-UHFFFAOYSA-N	6.505	8.52		6.54				6.47		7.82								7.32																							8.52
ERK5-IN-1	ERK5-IN-1	0	COc1cc(N2CCN(C)CC2)ccc1Nc1ncc2c(n1)N(C)c1ccccc1C(=O)N2C	DDTPGANIPBKTNU-UHFFFAOYSA-N	6.05	7.96		6.05
Nitroxoline	Nitroxoline	0	O=[N+]([O-])c1ccc(O)c2ncccc12	RJIWZDNTCBHXAL-UHFFFAOYSA-N	6.01	7.26		6.01
[truncated: 65 more columns]

## Sheet: Fig3h_details
Perturbation	Timepoint	Compound	FinalConc_uM	Category	Targets	Pathway	MOA	Compound_name	MTOR_targeting	MTOR_Selective	BETs_targeting	BETs_selective	PI3K_targeting	PI3K_selective	n_Sample	PS6_Mean	pS6_Std	pS6_Mean_Background_deduction	pS6_Mean_Relative_to_N	pS6_Std_Relative_to_N	pAkt_Mean	pAkt_Std	pAkt_Mean_Background_deduction	pAkt_Mean_Relative_to_N	pAkt_Std_Relative_to_N	pPol_Mean	pPol_Std	pPol_Mean_Background_deduction	pPol_Mean_Relative_to_N	pPol_Std_Relative_to_N	pS6_ttest_p_to_AH	pAkt_ttest_p_to_AH	pPol_ttest_p_to_AH	pS6_ttest_padj_to_AH	pAkt_ttest_padj_to_AH	pPol_ttest_padj_to_AH
Hypoxia_6d_DMSO_0.0	Hypoxia_6d	DMSO	0	DMSO	-	-	-								8	883.816	41.68306466836741	179.81630809437502	0.0760269	0.0176237	3441.3	75.91414302130694	745.3042016549998	0.3918737018395823	0.0399149	2749.77	148.5406272116177	2026.77	0.6182332683275479	0.0453098	7.067611245155103e-09	6.133709198193444e-07	0.0427385	3.357115341448674e-07	1.7138305112599329e-06	0.0483352
N_DMSO_0.0	N	DMSO	0	DMSO	-	-	-								8	3069.166640673749	155.4195640726657	2365.166640673749	1	0.0657119	4597.899101043749	349.6076873916754	1901.8991010437492	1.000000053127821	0.18382	4001.33	148.2459652392326	3278.33	0.9999999413783084	0.04522	3.2627200143106646e-13	3.422643843651263e-06	1.8095169274829213e-06	3.0995840135951314e-11	6.773982607226458e-06	0.000171904
Hypoxia_24h_DMSO_0.0	Hypoxia_24h	DMSO	0	DMSO	-	-	-								9	1445.553498187778	131.0867493162439	741.5534981877779	0.313531	0.0554239	3747.209858285556	77.13117297683803	1051.209858285556	0.552716	0.0405548	3034.303493311112	334.4423050349728	2311.303493311112	0.705025	0.1020160584916627	1	1	1	1	1	1
Hypoxia_24h_(+)-JQ1_10.0	Hypoxia_24h	(+)-JQ1	10	Epigenetic Reader Domain	Epigenetic Reader Domain	Epigenetic Reader Domain	(+)-JQ1 is a BET bromodomain inhibitor, with IC50 of 77 nM/33 nM for BRD4(1/2), binding to all bromodomains of the BET family, but not to bromodomains outside the BET family.	(+)-JQ1			Yes	Yes			3	999.8930558763336	18.11375456662299	295.8930558763335	0.125105	0.00765855	3107.690894993334	179.6973407024215	411.6908949933341	0.2164630692761992	0.0944831	2044.708541223334	12.14127207999242	1321.708541223334	0.4031651911867731	0.00370349	0.000201616	3.908719348551133e-06	0.000568787	0.000319225	7.328375756385216e-06	0.00153649
Hypoxia_24h_6-Mercaptopurine (6-MP) Monohydrate_10.0	Hypoxia_24h	6-Mercaptopurine (6-MP) Monohydrate	10	DNA Damage	DNA/RNA Synthesis	DNA Damage	6-Mercaptopurine Monohydrate is a widely used antileukemic agent and immunosuppressive drug that inhibits de novo purine synthesis through incorporation of thiopurine methyltransferase metabolites into DNA and RNA.	Mercaptopurine							3	1113.08	16.44906770512693	409.076	0.1729585693991164	0.00695472	3169.54	46.91806645806982	473.541	0.2489831740223849	0.0246691	2083.31	53.48047182425979	1360.31	0.4149405220310341	0.0163133	0.00170241	2.883530142455099e-07	0.000776066	0.00218552	8.836624630104335e-07	0.0017982
Hypoxia_24h_Alobresib_10.0	Hypoxia_24h	Alobresib	10	Epigenetics	Epigenetic Reader Domain	Epigenetics	Alobresib (GS-5829) is a BET bromodomain inhibitor, which represents a highly effective therapeutics agent against recurrent/chemotherapy resistant uterine serous carcinoma (USC) overexpressing c-Myc[1].	Alobresib			Yes	Yes			3	1164.103549866667	56.6664	460.104	0.1945332189509945	0.0239587	3343.288253493333	148.7317479655026	647.2882534933328	0.3403378694101699	0.0782017	2178.134897076667	74.9363	1455.1348970766671	0.4438646802111646	0.0228581	0.00554358	8.654276883665553e-05	0.00164596	0.00666633	0.000112624	0.00319114
Hypoxia_24h_Alpelisib (BYL719)_2.0	Hypoxia_24h	Alpelisib (BYL719)	2	PI3K/Akt/mTOR	PI3K	PI3K/Akt/mTOR	Alpelisib (BYL719) is a potent and selective PI3K├Ä┬▒ inhibitor with IC50 of 5 nM in a cell-free assay, and minimal effect on PI3K├Ä┬▓/├Ä┬│/├Ä┬┤. Phase 2.	BYL719					Yes	Yes	3	783.6663957693335	18.2901	79.66639576933346	0.0336832	0.0077331	3258.71	22.76971625955033	562.7119124400001	0.2958684517106324	0.0119721	2039.917121933334	104.8053184991901	1316.917121933334	0.4017036484836286	0.0319691	7.288891761051822e-06	1.0079427577736571e-06	0.000599301	2.1255509475473662e-05	2.4230299571064916e-06	0.00153649
Hypoxia_24h_AMG-458_10.0	Hypoxia_24h	AMG-458	10	Protein Tyrosine Kinase	c-Met	Protein Tyrosine Kinase	AMG 458 is a potent c-Met inhibitor with Ki of 1.2 nM, ~350-fold selectivity for c-Met than VEGFR2 in cells.	AMG-458							3	1101.753477613333	78.96119558504043	397.75347761333296	0.1681714135252745	0.033385	3483.671815846667	12.20820785951535	787.672	0.4141501813958927	0.00641896	2666.401517633334	60.66853867096632	1943.4015176333344	0.592802	0.0185059	0.00179559	0.00019501	0.0960234	0.00227441	0.000243763	0.1013580614079001
Hypoxia_24h_AP26113_10.0	Hypoxia_24h	AP26113	10	Protein Tyrosine Kinase	ALK	Protein Tyrosine Kinase	AP26113 is a potent ALK inhibitor with IC50 of 0.62 nM, demonstrated ability overcome Crizotinib resistance mediated by a L1196M mutation. Phase 1/2.	AP26113							3	900.5092825223334	35.72217176234522	196.50928252233336	0.0830847	0.0151034	3246.159174296667	52.11654904037878	550.1591742966671	0.2892683440585789	0.0274024	2185.99	85.61189700071314	1462.99	0.4462612192457745	0.0261145	4.1479084490604096e-05	1.188831868926772e-06	0.00177327	7.57790966655267e-05	2.6890244654296034e-06	0.00331809
Hypoxia_24h_Aprepitant_10.0	Hypoxia_24h	Aprepitant	10	Others	Substance P	Others	Aprepitant is a potent and selective neurokinin-1 receptor antagonist.	aprepitant							3	1364.92	99.32642116784562	660.9207926199999	0.2794393768473854	0.0419955	3555.451688233334	52.3643	859.4516882333342	0.4518913403042612	0.0275327	2171.7	70.82603422135816	1448.6957687099998	0.4419005312796454	0.0216043	0.3574633038467435	0.00273868	0.00155782	0.36126610495149614	0.00309731	0.00308319
Hypoxia_24h_AR-A014418_10.0	Hypoxia_24h	AR-A014418	10	PI3K/Akt/mTOR	GSK-3	PI3K/Akt/mTOR	AR-A014418 is an ATP-competitive, and selective GSK3├Ä┬▓ inhibitor with IC50 and Ki of 104 nM and 38 nM, without significant inhibition on 26 other kinases tested.	AR-A014418							3	771.521	12.42312513196592	67.52074528100002	0.028548	0.00525254	3105.65	26.05105326888663	409.64606601000014	0.2153879180808235	0.0136974	1904.886765536667	81.56219502529677	1181.886765536667	0.3605148857914447	0.0248792	6.129266601126673e-06	8.017566023984944e-08	0.000220911	2.1255509475473662e-05	4.4804045428151155e-07	0.000953899
Hypoxia_24h_Arteether_2.0	Hypoxia_24h	Arteether	2	Others	Others	Others	Arteether is a well-known antimalarial drug which acts by producing free radicals within the malarial parasite.	Arteether							3	809.8780142743334	4.520146574740835	105.8780142743334	0.0447656	0.00191113	3331.35	51.8389	635.3495666200001	0.3340606239448047	0.0272564	1811.658510283333	125.8059397236869	1088.658510283333	0.3320771582736738	0.038375	1.0207595792496868e-05	6.4056039724497395e-06	0.000127737	2.3651746348468353e-05	1.1064225043322278e-05	0.000953899
Hypoxia_24h_ARV-825_0.4	Hypoxia_24h	ARV-825	0.4	Epigenetics; PROTAC	Epigenetic Reader Domain; PROTAC	Epigenetics; PROTAC	ARV-825 is a BRD4 degrader based on PROTAC technology. ARV-825 binds to BD1 and BD2 of BRD4 with Kds of 90 and 28 nM, respectively.	ARV-825			Yes	Yes			3	922.942	24.31235947832826	218.942	0.0925692	0.0102793	3350.51	87.46871657422632	654.5061954399998	0.344133	0.0459902	1805.316759226667	168.646	1082.316759226667	0.3301427126697639	0.0514428	5.65654522975272e-05	2.055155216495069e-05	0.000136464	9.770396305936516e-05	3.003688393338947e-05	0.000953899
Hypoxia_24h_Azacitidine_10.0	Hypoxia_24h	Azacitidine	10	DNA Damage	DNA Methyltransferase	DNA Damage	Azacitidine is a nucleoside analogue of cytidine that specifically inhibits DNA methylation by trapping DNA methyltransferases.	Azacitidine							3	1658.297790133333	81.0713	954.2977901333328	0.4034800883545783	0.0342772	3710.406307063333	25.21756965532424	1014.4063070633327	0.5333649720954335	0.0132592	2253.47	134.4572277997466	1530.47	0.466844	0.0410139	0.026480151786697496	0.4480056530170634	0.00327215	0.0295955	0.45764018318947336	0.00545358
Hypoxia_24h_Azaguanine-8_10.0	Hypoxia_24h	Azaguanine-8	10	Others	Others	Others	Azaguanine-8 is a purine analogs showing antineoplastic activity by competing with guanine in the metabolism.	Azaguanine-8							3	1043.84	24.71923006003502	339.843	0.1436868056970184	0.0104514	3466.53	101.0789137852512	770.531	0.4051375706070617	0.0531463	3092.15	154.8859070427635	2369.15	0.7226690733910253	0.0472454	0.000452951	0.000460947	0.7832606122380075	0.000642244	0.000554303	0.7915931719426671
Hypoxia_24h_Azathioprine_10.0	Hypoxia_24h	Azathioprine	10	Others	Others	Others	Azathioprine(Azasan, Imuran) is a drug that suppresses the immune system and is used in organ transplantation and autoimmune disease.	Azathioprine							3	1176.112346256667	47.45789702138241	472.112	0.1996105755985378	0.0200653	3290.82	29.6523	594.816	0.3127482186540926	0.0155909	2395.521810806667	70.26662480723735	1672.521810806667	0.5101749399257143	0.0214337	0.00686323	2.013304143941516e-06	0.00972616	0.00815009	4.15791073205313e-06	0.0128331
Hypoxia_24h_AZD2014_2.0	Hypoxia_24h	AZD2014	2	PI3K/Akt/mTOR	mTOR	PI3K/Akt/mTOR	AZD2014 is a novel mTOR inhibitor with IC50 of 2.8 nM; highly selective against multiple PI3K isoforms (?/?/?/?). Phase 2.	AZD2014	Yes	Yes			Yes		3	694.262	20.57979283396879	-9.73763	-0.0041171	0.0087012	2808.008728696666	22.59998566090452	112.00872869666593	0.0588931	0.0118829	1735.553326733333	16.89705056462333	1012.553326733333	0.3088625387722813	0.00515416	2.3473359647724174e-06	1.942175693411443e-09	6.804558580733878e-05	2.1255509475473662e-05	1.8450669087408709e-07	0.000953899
Hypoxia_24h_AZD8055_2.0	Hypoxia_24h	AZD8055	2	PI3K/Akt/mTOR	mTOR	PI3K/Akt/mTOR	AZD8055 is a novel ATP-competitive mTOR inhibitor with IC50 of 0.8 nM with excellent selectivity (├ó╦å┬╝1,000-fold) against PI3K isoforms and ATM/DNA-PK. Phase 1.	AZD8055	Yes	Yes			Yes		3	766.7740081986667	4.192350185350036	62.77400819866671	0.026541	0.00177254	3097.188905786667	70.59433697497514	401.18890578666696	0.2109412254734173	0.0371178	1872.604939416667	119.5166938590525	1149.604939416667	0.3506678520517053	0.0364566	5.706680140471999e-06	1.529319520265545e-07	0.000189143	2.1255509475473662e-05	6.053556434384449e-07	0.000953899
Hypoxia_24h_Belotecan (CKD-602) hydrochloride_0.4	Hypoxia_24h	Belotecan (CKD-602) hydrochloride	0.4	DNA Damage	Topoisomerase	DNA Damage	Belotecan (CKD-602) is a potent <b>DNA topoisomerase I</b> inhibitor that exerts a clinical anticancer effect on various types of tumor.	Belotecan							3	1084.39	13.48779100571839	380.3897318899999	0.1608299675625441	0.00570268	3341.646162806667	83.18193660114454	645.6461628066668	0.3394744740949266	0.0437363	1904.377692363333	120.562	1181.377692363333	0.3603596014932398	0.0367754	0.000958721	1.5332014611298416e-05	0.000235372	0.00126498	2.3119704572592852e-05	0.000953899
Hypoxia_24h_BEZ235 (NVP-BEZ235)_2.0	Hypoxia_24h	BEZ235 (NVP-BEZ235)	2	kinase inhibitor	mTOR, PI3K	-	BEZ235 (NVP-BEZ235) is a dual ATP-competitive phosphatidylinositol 3-kinase (PI3K) and mammalian target of rapamycin (mTOR) inhibitor with an IC50 of 4, 5, 7 and 75 nM for p110├Ä┬▒, p110├Ä┬│, p110├Ä┬┤ and p110├Ä┬▓, respectively.	BEZ235	Yes				Yes		3	758.0857783123333	27.93020124469197	54.08577831233333	0.0228676	0.011809	3052.762611036667	89.24005614215253	356.76261103666684	0.1875823116982904	0.0469216	1954.896733903333	130.5468298400297	1231.896733903333	0.3757695942456473	0.0398211	5.351068613250059e-06	1.3035003074318134e-07	0.000341425	2.1255509475473662e-05	5.628751327546467e-07	0.00108118
Hypoxia_24h_Bimiralisib (PQR309)_10.0	Hypoxia_24h	Bimiralisib (PQR309)	10	PI3K/Akt/mTOR	PI3K	PI3K/Akt/mTOR	Bimiralisib (PQR309) is a novel brain-penetrant dual <b>PI3K/mTOR</b> inhibitor with in vitro and in vivo antilymphoma activity. It displays excellent selectivity versus PI3K-related lipid kinases, protein kinases and unrelated targets.	Bimiralisib	Yes				Yes		3	767.5618467009999	5.760254779769998	63.56184670099992	0.0268741	0.00243545	3132.650297093333	54.60602066237765	436.65029709333294	0.2295864801933924	0.0287113	1973.24	93.29206472076228	1250.24	0.3813646966138247	0.0284572	5.771970143793844e-06	1.8490284979746138e-07	0.000362985	2.1255509475473662e-05	7.026308292303533e-07	0.00109
Hypoxia_24h_Bromocriptine Mesylate_10.0	Hypoxia_24h	Bromocriptine Mesylate	10	Others	Others	Others	Bromocriptine, an ergoline derivative, is a dopamine agonist that is used in the treatment of pituitary tumors, Parkinson's disease (PD), hyperprolactinaemia, neuroleptic malignant syndrome, and type 2 diabetes.	Bromocriptine							3	1045.71	31.44043350898923	341.70920264000006	0.1444757188984964	0.0132931	3680.56	88.90202288575975	984.5587710599998	0.517671	0.0467438	2721.775903426666	60.99697645798631	1998.775903426666	0.6096933205097309	0.0186061	0.000478489	0.23780648492453194	0.14965978486646073	0.000668477	0.24556104421554928	0.15453999524254097
Hypoxia_24h_Bromosporine_10.0	Hypoxia_24h	Bromosporine	10	Epigenetic Reader Domain	Epigenetic Reader Domain	Epigenetic Reader Domain	Bromosporine is a broad spectrum inhibitor for bromodomains with IC50 of 0.41 ├â┼╜├é┬╝M, 0.29 ├â┼╜├é┬╝M, 0.122 ├â┼╜├é┬╝M and 0.017 ├â┼╜├é┬╝M for BRD2, BRD4, BRD9 and CECR2, respectively.	Bromosporine			Yes				3	1333.441770666667	73.42851264922467	629.442	0.2661299479768942	0.0310458	3582.135982763333	125.384	886.1359827633328	0.4659216828881727	0.0659257	2505.744807663334	32.08801982390005	1782.744807663334	0.543797	0.00978792	0.1973143954032287	0.019277732239959173	0.024421916839882627	0.20155771573448092	0.020811188213592288	0.029001
Hypoxia_24h_Buparlisib (BKM120, NVP-BKM120)_2.0	Hypoxia_24h	Buparlisib (BKM120, NVP-BKM120)	2	PI3K/Akt/mTOR	PI3K	PI3K/Akt/mTOR	Buparlisib (BKM120, NVP-BKM120) is a selective PI3K inhibitor of p110?/?/?/? with IC50 of 52 nM/166 nM/116 nM/262 nM in cell-free assays, respectively. Reduced potency against VPS34, mTOR, DNAPK, with little activity to PI4K?. Phase 2.	Buparlisib	Yes				Yes	Yes	3	827.241	15.22888541960194	123.241	0.0521068	0.00643882	2903.71	59.8527	207.71	0.1092118734117847	0.03147	1954.667849713333	34.21055572676962	1231.667849713333	0.3756997769331742	0.0104354	1.318740407643328e-05	9.877138025755857e-09	0.000298559	2.847280425593549e-05	3.127760374822688e-07	0.0010376
Hypoxia_24h_CC-115 (hydrochloride)_2.0	Hypoxia_24h	CC-115 (hydrochloride)	2	Cell Cycle/DNA Damage; PI3K/Akt/mTOR	DNA-PK; mTOR	Cell Cycle/DNA Damage; PI3K/Akt/mTOR	CC-115 hydrochloride is a potent and dual DNA-PK and mTOR kinase inhibitor with IC50s of 13 nM and 21 nM, respectively. CC-115 blocks both mTORC1 and mTORC2 signaling.	CC-115	Yes				Yes		3	786.9908241070001	2.469080660741972	82.9908	0.0350888	0.00104393	3083.45	64.93103169333331	387.451	0.2037181936159596	0.0341401	1999.61	128.5633378954271	1276.61	0.3894091204546217	0.0392161	7.4623662103941184e-06	1.1029531424966799e-07	0.000467311	2.1255509475473662e-05	5.135810851288381e-07	0.00134529
Hypoxia_24h_CC-223_2.0	Hypoxia_24h	CC-223	2	Apoptosis; PI3K/Akt/mTOR	Apoptosis; mTOR	Apoptosis; PI3K/Akt/mTOR	CC-223 is a potent, selective, and orally bioavailable inhibitor of mTOR kinase, with an IC50 value for mTOR kinase of 16 nM. CC-223 inhibits both mTORC1 and mTORC2.	CC-223	Yes	Yes			Yes		3	824.5633794470001	3.514886692905166	120.5633794470001	0.0509746	0.0014861	3283.04	19.9849	587.04	0.3086596639358872	0.0105078	2063.512750266667	99.79075598793538	1340.512750266667	0.4089011021668554	0.0304395	1.2523067214790332e-05	1.5768726716726839e-06	0.000707818	2.7667241521048408e-05	3.328953417975666e-06	0.00168107
Hypoxia_24h_COTI-2_2.0	Hypoxia_24h	COTI-2	2	Apoptosis	p53	Apoptosis	COTI-2 is an orally available third generation thiosemicarbazone and activator of mutant forms of the p53 protein, with potential antineoplastic activity.	COTI-2							3	1163.395902786667	22.68813768594944	459.39590278666697	0.1942340235537985	0.00959262	3638.23	25.68510946069709	942.2332494900002	0.4954170802392768	0.013505	2489.56	147.2042435943056	1766.5629183699998	0.5388606145110467	0.0449022	0.00487757	0.041531387481145744	0.0235836	0.00594063	0.0443313	0.028360036962414195
Hypoxia_24h_Crizotinib (PF-02341066)_0.4	Hypoxia_24h	Crizotinib (PF-02341066)	0.4	Protein Tyrosine Kinase	c-Met,ALK	Protein Tyrosine Kinase	PF-2341066 (Crizotinib) is a potent inhibitor of c-Met and ALK with IC50 of 11 nM and 24 nM, respectivley.	Crizotinib							3	1651.747071093333	82.70255336352787	947.747	0.4007104238699986	0.0349669	3402.755028596666	35.51895994505412	706.7550285966659	0.3716049215003877	0.0186755	2489.418302366666	19.59722430135479	1766.418302366666	0.5388165018063057	0.00597781	0.030610759628986288	2.6059723596687654e-05	0.021152029704846455	0.0338142	3.7510208207353436e-05	0.026096660025459913
Hypoxia_24h_Defactinib (VS-6063, PF-04554878)_2.0	Hypoxia_24h	Defactinib (VS-6063, PF-04554878)	2	Angiogenesis	FAK	Angiogenesis	Defactinib (VS-6063, PF-04554878) is a selective, and orally active FAK inhibitor. Phase 2.	Defactinib							3	1036.02	15.00979900689167	332.01979458999995	0.1403790068904225	0.00634619	3290.588623786667	107.1315095870875	594.5886237866671	0.3126289165653208	0.0563287	2300.858025866667	78.99598737076491	1577.858025866667	0.481299	0.0240964	0.000383862	9.953119022848327e-06	0.0044442	0.000554745	1.5759105119509854e-05	0.00703665
Hypoxia_24h_Dichlorophene_10.0	Hypoxia_24h	Dichlorophene	10	Others	VDR	Others	an antagonist of the vitamin D receptor (VDR) signaling pathway	Dichlorophene							3	1144.354595783333	30.46081071535926	440.355	0.1861832994386159	0.0128789	3655.102738336667	181.338	959.1027383366668	0.5042868934347549	0.0953459	2633.9	188.2734571650486	1910.9	0.5828878996196235	0.0574297	0.00333178	0.22354632729816967	0.082065	0.00416472	0.2333725394871002	0.0875974
Hypoxia_24h_Epetraborole (hydrochloride)_10.0	Hypoxia_24h	Epetraborole (hydrochloride)	10	Anti-infection	Bacterial	Anti-infection	Epetraborole hydrochloride is a novel leucyl-tRNA synthetase (LeuRS) inhibitor, which inhibits protein synthesis by binding "to the terminal adenosine ribose (A76) of leucyl-tRNA synthetase". It is intended for the treatment of infections caused by Gram-negative bacteria. Epetraborole hydrochloride is a bacteriostatic compound that can against a wide range of anaerobic and Gram-negative bacteria,…	Epetraborole							3	1017.65	35.3699	313.65	0.132612	0.0149545	3571.923927003334	130.4142453851077	875.924	0.4605522832723158	0.0685705	2374.758641396667	114.7359313400683	1651.758641396667	0.503841	0.0349983	0.000290856	0.015551338417700223	0.00857907	0.000431739	0.016981346548063464	0.011811760564301615
Hypoxia_24h_Erastin_10.0	Hypoxia_24h	Erastin	10	Metabolism	Ferroptosis	Metabolism	Erastin is a ferroptosis activator by acting on mitochondrial VDAC, exhibiting selectivity for tumor cells bearing oncogenic RAS.	Erastin							3	924.2504161306666	11.29784052931159	220.25041613066665	0.0931226	0.00477676	3314.123368933333	37.45081615949907	618.123	0.3250032567099163	0.0196913	2033.83	94.75677732515918	1310.83	0.3998482083225301	0.028904	5.6169176018082587e-05	3.5631585696952654e-06	0.00056397	9.770396305936516e-05	6.9081645738989835e-06	0.00153649
Hypoxia_24h_Eravacycline (dihydrochloride)_10.0	Hypoxia_24h	Eravacycline (dihydrochloride)	10	Anti-infection	Bacterial	Anti-infection	Eravacycline dihydrochloride (TP-434 dihydrochloride) is a potent and broad-spectrum antibacterial agent.	Eravacycline							3	1210.162619916667	19.64533816139632	506.1626199166669	0.2140071377271317	0.00830611	3663.285919523334	133.993	967.286	0.5085895305288736	0.0704521	2417.495825266667	113.8730947335997	1694.495825266667	0.5168777472879994	0.0347351	0.013274500646658657	0.1983678975145784	0.012270672501777404	0.0150128	0.20938833626538833	0.0159687
Hypoxia_24h_ETP-46464_2.0	Hypoxia_24h	ETP-46464	2	PI3K/Akt/mTOR	mTOR,ATM/ATR	PI3K/Akt/mTOR	ETP-46464 is a potent and selective inhibitor of ATR with IC50 of 25 nM.	ETP-46464	Yes						3	1157.184577703333	24.31953757958536	453.1845777033329	0.191608	0.0102824	3351.26	30.3228	655.2597003300002	0.3445291786419785	0.0159434	2321.742214786667	6.062335222171643	1598.7422147866669	0.48767	0.00184921	0.0042925	7.287767160570819e-06	0.00507063	0.00529594	1.2146278600951366e-05	0.00776951
Hypoxia_24h_Everolimus (RAD001)_2.0	Hypoxia_24h	Everolimus (RAD001)	2	PI3K/Akt/mTOR	mTOR	PI3K/Akt/mTOR	Everolimus (RAD001) is an mTOR inhibitor of FKBP12 with IC50 of 1.6-2.4 nM.	Everolimus	Yes	Yes					3	776.5296972896667	9.710095393530718	72.52969728966673	0.0306658	0.00410546	3223.710380826667	70.41900354272475	527.71	0.2774649867457036	0.0370256	2355.280107953333	101.2876655092601	1632.2801079533328	0.4978998782774562	0.0308961	6.524730509761609e-06	1.1539866973860577e-06	0.00716274	2.1255509475473662e-05	2.673871615894524e-06	0.0101561
Hypoxia_24h_Fluorouracil (5-Fluoracil, 5-FU)_10.0	Hypoxia_24h	Fluorouracil (5-Fluoracil, 5-FU)	10	DNA Damage	DNA/RNA Synthesis	DNA Damage	Fluorouracil (5-Fluoracil, 5-FU) is an DNA/RNA synthesis inhibitor, which interrupts nucleotide synthetic by inhibiting thymidylate synthase (TS).	Fluorouracil							3	1297.610169953333	81.99816865706086	593.6101699533331	0.2509802352025599	0.0346691	3244.37	67.55871754493138	548.368	0.2883263383754869	0.0355217	2167.62	206.41	1444.6185663699998	0.440657	0.062962	0.10099122076495616	1.5679969145788277e-06	0.00197141	0.10660184414078706	3.328953417975666e-06	0.00346822
Hypoxia_24h_Fosaprepitant dimeglumine salt_2.0	Hypoxia_24h	Fosaprepitant dimeglumine salt	2	Others	Others	Others	Fosaprepitant is a water-soluble phosphoryl prodrug for Aprepitant which is a NK1 antagonist.	Fosaprepitant							3	742.625	7.347192637935724	38.62498929900005	0.0163308	0.00310642	3047.303977103333	45.16222907423342	351.3039771033332	0.1847122150562849	0.0237459	1884.465484633334	78.41435418728564	1161.465484633334	0.3542857139559879	0.023919	4.18234364823852e-06	4.517391665810559e-08	0.000191194	2.1255509475473662e-05	3.741421014377977e-07	0.000953899
Hypoxia_24h_GDC-0084_10.0	Hypoxia_24h	GDC-0084	10	PI3K/Akt/mTOR	PI3K,mTOR	PI3K/Akt/mTOR	GDC-0084 is a brain penetrant inhibitor of PI3K and mTOR with Kiapp values of 2 nM, 46 nM, 3 nM, 10 nM and 70 nM for PI3K?, PI3K?, PI3K?, PI3K? and mTOR.	GDC-0084	Yes						3	1196.856387433333	72.96028220743126	492.8563874333331	0.2083812210441517	0.0308478	3414.565321193333	65.02487199221022	718.5653211933331	0.3778146585035973	0.0341894	2654.124232023334	239.0535717988481	1931.124232023334	0.5890573041833294	0.0729193	0.011937880819450271	5.6053069081529587e-05	0.10285417288686761	0.013830471681070437	7.500058539077903e-05	0.10737523543134532
Hypoxia_24h_GDC-0349_2.0	Hypoxia_24h	GDC-0349	2	PI3K/Akt/mTOR	mTOR	PI3K/Akt/mTOR	GDC-0349 is a potent and selective ATP-competitive inhibitor of mTOR with Ki of 3.8 nM, 790-fold inhibitory effect against PI3K? and other 266 kinases. Phase 1.	GDC-0349	Yes	Yes			Yes		3	734.9037364066667	18.45061912829254	30.903736406666667	0.0130662	0.00780098	2960.318240413333	85.55756011950155	264.3182404133331	0.1389759605601207	0.0449853	1805.913107883333	114.7935591959839	1082.913107883333	0.3303246189014934	0.0350159	3.862353875532716e-06	3.5823245218420605e-08	0.00012022	2.1255509475473662e-05	3.741421014377977e-07	0.000953899
Hypoxia_24h_GDC-0980 (RG7422)_2.0	Hypoxia_24h	GDC-0980 (RG7422)	2	PI3K/Akt/mTOR	mTOR,PI3K	PI3K/Akt/mTOR	GDC-0980 (RG7422) is a potent, class I PI3K inhibitor for PI3K?/?/?/? with IC50 of 5 nM/27 nM/7 nM/14 nM, respectively. Also a mTOR inhibitor with Ki of 17 nM, and highly selective versus others PIKK family kinases. Phase 2.	GDC-0980	Yes				Yes	Yes	3	762.936	14.32560152777548	58.93555770700005	0.0249181	0.00605691	2845.858151093333	132.7874352970476	149.85815109333316	0.078794	0.0698183	2198.02	150.8024190816157	1475.02	0.4499298513297929	0.0459998	5.492895315760598e-06	3.8430180825405376e-08	0.00217623	2.1255509475473662e-05	3.741421014377977e-07	0.00375894
Hypoxia_24h_Gedatolisib (PF-05212384, PKI-587)_2.0	Hypoxia_24h	Gedatolisib (PF-05212384, PKI-587)	2	PI3K/Akt/mTOR	mTOR,PI3K	PI3K/Akt/mTOR	Gedatolisib (PF-05212384, PKI-587) is a highly potent dual inhibitor of PI3K?, PI3K? and mTOR with IC50 of 0.4 nM, 5.4 nM and 1.6 nM in cell-free assays, respectively. Phase 2.	Gedatolisib	Yes				Yes		3	746.8633613733333	17.29402492261199	42.863361373333305	0.0181228	0.00731197	3018.87	75.16867732590873	322.8680520500002	0.1697608821761829	0.039523	1851.976353986666	79.10701372283243	1128.976353986666	0.3443754454208899	0.0241303	4.486923230466521e-06	5.7717475219551286e-08	0.00015358	2.1255509475473662e-05	3.741421014377977e-07	0.000953899
Hypoxia_24h_Go 6983_2.0	Hypoxia_24h	Go 6983	2	TGF-beta/Smad	PKC	TGF-beta/Smad	Go 6983 is a pan-PKC inhibitor against for PKC├Ä┬▒, PKC├Ä┬▓, PKC├Ä┬│ and PKC├Ä┬┤ with IC50 of 7 nM, 7 nM, 6 nM and 10 nM, respectively; less potent to PKC├Ä┬╢ and inactive to PKC├Ä┬╝.	Go 6983							3	755.6829278983333	2.766687975358853	51.68292789833333	0.0218517	0.00116976	3199.921537253333	199.3264799171842	503.9215372533331	0.2649570441192372	0.104804	1981.84	51.91804232547675	1258.84	0.383989	0.0158367	4.933713488932593e-06	2.6536364129930284e-05	0.000367159	2.1255509475473662e-05	3.7626187945423536e-05	0.00109
Hypoxia_24h_GSK J4 HCl_10.0	Hypoxia_24h	GSK J4 HCl	10	Histone demethylases	Histone demethylases	Histone demethylases	GSK J4 HCl is a cell permeable prodrug of GSK J1, which is the first selective inhibitor of the H3K27 histone demethylase JMJD3 and UTX with IC50 of 60 nM and inactive against a panel of demethylases of the JMJ family.	GSK J4 HCl							3	753.8145749553333	10.40499181631246	49.81457495533334	0.0210618	0.00439926	3046.14	55.08427950989672	350.13969112999985	0.1841000448131051	0.0289628	1750.837541276667	57.86335444632884	1027.837541276667	0.3135247340190484	0.0176503	4.847271897413105e-06	5.328115751502368e-08	7.713563331795426e-05	2.1255509475473662e-05	3.741421014377977e-07	0.000953899
Hypoxia_24h_Hexachlorophene_10.0	Hypoxia_24h	Hexachlorophene	10	Transmembrane Transporters	Potassium Channel	Transmembrane Transporters	Hexachlorophene is a potent KCNQ1/KCNE1 potassium channel activator with EC50 of 4.61 ├é┬▒ 1.29 ├Ä┬╝M It can also attenuate Wnt/beta-catenin signaling through the Siah-1-mediated beta-catenin degradation.	Hexachlorophene							3	893.0696775016668	3.351533742469816	189.0696775016668	0.0799393	0.00141704	3341.602066293333	46.14546934944314	645.6020662933329	0.3394512885770132	0.0242628	2086.710330123333	113.3419609427297	1363.7103301233328	0.4159771377876336	0.0345731	3.425628674723182e-05	7.274706920805932e-06	0.000861086	6.508694481974046e-05	1.2146278600951366e-05	0.0019477
Hypoxia_24h_Hydroxy Camptothecine_2.0	Hypoxia_24h	Hydroxy Camptothecine	2	DNA Damage	Topoisomerase	DNA Damage	10-Hydroxycamptothecin is a cell-permeable powerful DNA topoisomerase I inhibitor. It has selective inhibitory effect on the phosphorylation of histone H1 and H3, but less effect on other histones.	Hydroxy Camptothecine							3	806.8615397963334	10.94251121170975	102.86153979633345	0.0434902	0.00462653	3329.194365826667	42.46144346895768	633.1943658266669	0.3329274403249946	0.0223258	1923.298729323333	29.17720223757414	1200.298729323333	0.3661311488847471	0.00890002	9.853546026261796e-06	5.257083504109875e-06	0.000238779	2.3651746348468353e-05	9.604287170969963e-06	0.000953899
Hypoxia_24h_ICG-001_10.0	Hypoxia_24h	ICG-001	10	Stem Cells & Wnt	Wnt/beta-catenin	Stem Cells & Wnt	ICG-001 antagonizes Wnt/?-catenin/TCF-mediated transcription and specifically binds to element-binding protein (CBP) with IC50 of 3 ?M, but is not the related transcriptional coactivator p300.	ICG-001							3	1036.681665993333	8.69928	332.6816659933329	0.1406588481884505	0.00367808	3396.040604036667	27.98895415678004	700.041	0.3680745423582782	0.0147163	2466.422716896667	79.1689	1743.4227168966672	0.531802	0.0241491	0.000385402	2.0328043853017845e-05	0.017916856359469043	0.000554745	3.003688393338947e-05	0.0223961
Hypoxia_24h_IMD 0354_10.0	Hypoxia_24h	IMD 0354	10	kinase inhibitor	IKK	-	IMD-0354 is an IKK? inhibitor and blocks I?B? phosphorylation in NF?? pathway.	IMD 0354							3	1050.108442799333	95.59997344391832	346.10844279933303	0.1463357313878187	0.04042	3410.453179406667	79.9953	714.453	0.375653	0.0420608	2346.599878906667	82.3498	1623.599878906667	0.4952521188857336	0.0251194	0.000776741	6.89494854730173e-05	0.00651862	0.00105415	9.09750155546756e-05	0.00952721
Hypoxia_24h_KU-0063794_2.0	Hypoxia_24h	KU-0063794	2	PI3K/Akt/mTOR	mTOR	PI3K/Akt/mTOR	KU-0063794 is a potent and highly specific dual-mTOR inhibitor of mTORC1 and mTORC2 with IC50 of ~10 nM; no effect on PI3Ks.	KU-0063794	Yes	Yes			Yes		3	781.654	4.116273077218475	77.65438859699998	0.0328325	0.00174037	3176.57	16.15891081374874	480.5742744899999	0.2526812803887062	0.0084962	1944.55	111.7784694014071	1221.55	0.3726146178847157	0.0340962	6.951476347687277e-06	2.245880679025124e-07	0.000305819	2.1255509475473662e-05	7.619952303835243e-07	0.0010376
Hypoxia_24h_Lorlatinib?(PF-6463922)_2.0	Hypoxia_24h	Lorlatinib?(PF-6463922)	2	Protein Tyrosine Kinase	ALK	Protein Tyrosine Kinase	PF-06463922 is a potent, dual ALK/ROS1 inhibitor with Ki of <0.02 nM, <0.07 nM, and 0.7 nM for ROS1, ALK (WT), and ALK (L1196M), respectively. Phase 1.	PF-06463922							3	1278.76	61.2506	574.76	0.2430104820378434	0.0258969	3478.816933906667	28.00547725737071	782.8169339066671	0.4115975316810552	0.014725	2365.234182313333	147.439	1642.234182313333	0.5009362029793624	0.0449739	0.0644239	0.000187264	0.00833988	0.0695485	0.000237201	0.011651299823420192
Hypoxia_24h_LY3023414_2.0	Hypoxia_24h	LY3023414	2	Autophagy; Cell Cycle/DNA Damage; PI3K/Akt/mTOR	Autophagy; DNA-PK; mTOR; PI3K	Autophagy; Cell Cycle/DNA Damage; PI3K/Akt/mTOR	LY3023414 potently and selectively inhibits class I PI3K isoforms, DNA-PK, and mTORC1/2 with IC50s of 6.07 nM, 77.6 nM, 38 nM, 23.8 nM, 4.24 nM and 165 nM for PI3K├Ä┬▒, PI3K├Ä┬▓, PI3K├Ä┬┤, PI3K├Ä┬│, DNA-PK and mTOR, respectively. LY3023414 potently inhibits mTORC1/2 at low nanomolar concentrations.	LY3023414							3	783.356	15.79809487228155	79.35622290499998	0.0335521	0.00667948	3175.258977786667	30.94816130655317	479.25897778666695	0.2519897101721316	0.0162722	1901.515368996667	65.06778256522277	1178.515368996667	0.3594864973924733	0.0198478	7.219135556941149e-06	2.5142256162892433e-07	0.000211387	2.1255509475473662e-05	8.236256329223383e-07	0.000953899
Hypoxia_24h_Malotilate_2.0	Hypoxia_24h	Malotilate	2	Others	Others	Others	Malotilate is a liver protein metabolism improved compound.	Malotilate							3	796.9094637896666	2.036367413657957	92.90946378966656	0.0392824	0.000860983	3475.037247326667	100.5867601948591	779.037	0.40961	0.0528875	2369.36	193.3102322277359	1646.3642579799998	0.5021960138180109	0.0589661	8.534068152375202e-06	0.000572485	0.00943985	2.1335170380938004e-05	0.000671433	0.012811225673306868
Hypoxia_24h_NH125_2.0	Hypoxia_24h	NH125	2	Others	ELF2	Others	NH125 is a selective eEF-2 kinase inhibitor with IC50 of 60 nM, >125-fold selectivity over PKC, PKA, and CaMKII, and also a potent histidine kinase inhibitor.	NH125							3	1004.395061803667	48.85417854660607	300.395	0.1270079710243154	0.0206557	3212.34	61.82819967901223	516.344	0.2714885559801019	0.0325087	2142.351147103333	123.55	1419.351147103333	0.4329494428880964	0.0376868	0.000244637	7.852503055767199e-07	0.00133868	0.000368898	2.037900876022925e-06	0.00276467
Hypoxia_24h_Obatoclax Mesylate (GX15-070)_0.08	Hypoxia_24h	Obatoclax Mesylate (GX15-070)	0.08	Apoptosis	Bcl-2,Autophagy	Apoptosis	Obatoclax (GX15-070) is an antagonist of Bcl-2 with Ki of 0.22 ├Ä┬╝M, can assist in overcoming MCL-1 mediated resistance to apoptosis. Phase 1/2.	Obatoclax							3	1102.542245956667	33.93100168331561	398.5422459566671	0.1685049072461552	0.0143461	4011.47	51.93976086639267	1315.47	0.6916637831136144	0.0273094	2743.240951983333	55.52186649186437	2020.2409519833327	0.6162408762947394	0.016936	0.00143906	0.000282649	0.1764591525194455	0.00187276	0.000344252	0.18025397300373464
Hypoxia_24h_Octenidine Dihydrochloride_2.0	Hypoxia_24h	Octenidine Dihydrochloride	2	Microbiology	Anti-infection	Microbiology	Octenidine, a cationic surfactant, is active against gram-positive and gram-negative bacteria.	Octenidine							3	969.5590368066668	42.93773648975709	265.5590368066668	0.1122791907745485	0.0181542	3383.843971833333	88.41995705169165	687.844	0.3616616717466768	0.0464904	2133.671247306666	152.7091637712812	1410.671247306666	0.4303017839286057	0.0465814	0.000130439	4.4341309162807566e-05	0.00132904	0.000210028	6.104962855748867e-05	0.00276467
Hypoxia_24h_Oligomycin A_0.08	Hypoxia_24h	Oligomycin A	0.08	Transmembrane Transporters	ATPase	Transmembrane Transporters	Oligomycin A is an inhibitor of ATP synthase, inhibits oxidative phosphorylation and all the ATP-dependent processes occurring on the coupling membrane of mitochondria.	Oligomycin A							3	1184.68	11.44705252106333	480.67574850000005	0.2032312088321882	0.00483985	3286.9	102.1177554146529	590.904	0.3106915926713248	0.0536925	2058.423303163333	7.744176526110493	1335.423303163333	0.4073486510398078	0.00236223	0.00756222	8.115415638942829e-06	0.000629462	0.00886927	1.3292491132751185e-05	0.00153649
Hypoxia_24h_OSI-027_2.0	Hypoxia_24h	OSI-027	2	PI3K/Akt/mTOR	mTOR	PI3K/Akt/mTOR	OSI-027 is a selective and potent dual inhibitor of mTORC1 and mTORC2 with IC50 of 22 nM and 65 nM, and more than 100-fold selectivity observed for mTOR than PI3K?, PI3K?, PI3K? or DNA-PK.	OSI-027	Yes	Yes					3	701.4243857903333	12.1423	-2.57561	-0.00108898	0.0051338	2805.529831143334	69.21304221953358	109.52983114333392	0.0575897	0.0363915	1756.400298093334	27.82516650037902	1033.400298093334	0.3152215603960961	0.0084876	2.5147876757515667e-06	4.1775707068086815e-09	7.807758242178862e-05	2.1255509475473662e-05	1.9843460857341237e-07	0.000953899
Hypoxia_24h_OTX015_2.0	Hypoxia_24h	OTX015	2	BET	BET	BET	OTX015 is a potent BET bromodomain inhibitor with EC50 ranging from 10 to 19 nM for BRD2, BRD3, and BRD4. Phase 1.	OTX015			Yes	Yes			3	1206.22	32.23420932864072	502.221	0.2123405858613789	0.0136287	3423.085743466667	92.95795303409292	727.0857434666668	0.382295	0.0488764	2120.953448723334	109.1151395850715	1397.953448723334	0.4264224311534635	0.0332838	0.0124838	0.000125902	0.00110798	0.014288667218538683	0.000161631	0.00239222
Hypoxia_24h_Pentamidine isethionate_2.0	Hypoxia_24h	Pentamidine isethionate	2	Others	phosphatase	Others	Pentamidine is an inhibitor of PRL Phosphatases and also inhibits synthesis of DNA, RNA and protein.	Pentamidine	Yes						3	1073.992160083333	21.74107883692234	369.9921600833329	0.1564338417047645	0.0091922	3363.241935143333	39.73272197049193	667.2419351433332	0.3508293211907326	0.0208911	2288.68	141.4764441207189	1565.68	0.4775859009038138	0.043155	0.000795363	1.073615267725861e-05	0.00440393	0.00106422	1.672023777605849e-05	0.00703665
Hypoxia_24h_PF-04691502_0.4	Hypoxia_24h	PF-04691502	0.4	PI3K/Akt/mTOR	Akt,mTOR,PI3K	PI3K/Akt/mTOR	PF-04691502 is an ATP-competitive PI3K(├Ä┬▒/├Ä┬▓/├Ä┬┤/├Ä┬│)/mTOR dual inhibitor with Ki of 1.8 nM/2.1 nM/1.6 nM/1.9 nM and 16 nM, little activity against either Vps34, AKT, PDK1, p70S6K, MEK, ERK, p38, or JNK. Phase 2.	PF-04691502	Yes				Yes		3	842.5808116659999	7.730923713787249	138.58081166599993	0.0585924	0.00326866	3404.682212636666	283.0177966283974	708.682	0.3726182161285463	0.1488080053821982	2326.62	101.4917147709122	1603.62	0.4891578408518972	0.0309584	1.6233151193303535e-05	0.00514442	0.00564582	3.281168858220927e-05	0.00568279	0.00838051
Hypoxia_24h_PF-05212384 (PKI-587)_2.0	Hypoxia_24h	PF-05212384 (PKI-587)	2	PI3K/Akt/mTOR	mTOR,PI3K	PI3K/Akt/mTOR	PKI-587 is a highly potent dual inhibitor of PI3K├â┼╜├é┬▒, PI3K├â┼╜├é┬│ and mTOR with IC50 of 0.4 nM, 5.4 nM and 1.6 nM, respectively. Phase 2.	PF-05212384	Yes				Yes		3	849.5661134256667	13.14406422012211	145.56611342566669	0.0615458	0.00555735	3053.69	54.9663	357.68651622000016	0.1880680920595679	0.0289008	1922.366463023333	79.45309166146576	1199.366463023333	0.3658467765671341	0.0242358	1.8085578972817924e-05	5.895984909371091e-08	0.000248625	3.579437505036881e-05	3.741421014377977e-07	0.000953899
Hypoxia_24h_PHA-767491_2.0	Hypoxia_24h	PHA-767491	2	Cell Cycle	CDK	Cell Cycle	PHA-767491 is a potent ATP-competitive dual Cdc7/CDK9 inhibitor with IC50 of 10 nM and 34 nM, respectively.It displays ~20-fold selectivity against CDK1/2 and GSK3-├Ä┬▓, 50-fold selectivity against MK2 and CDK5, 100-fold selectivity against PLK1 and CHK2.	PHA-767491							3	782.8637513023333	11.9503	78.8638	0.0333438	0.00505261	3303.856267516667	21.30793029879756	607.8562675166668	0.3196049146230514	0.0112035	2190.37	124.6253863939899	1467.3713466600002	0.4475972054857199	0.0380149	7.1225353919207165e-06	2.422212386336977e-06	0.00194787	2.1255509475473662e-05	4.895961206425805e-06	0.00346822
Hypoxia_24h_PIK-93_10.0	Hypoxia_24h	PIK-93	10	PI3K/Akt/mTOR	PI3K	PI3K/Akt/mTOR	PIK-93 is the first potent, synthetic PI4K (PI4KIII├Ä┬▓) inhibitor with IC50 of 19 nM; shown to inhibit PI3K├Ä┬▒ with IC50 of 39 nM.	PIK-93					Yes	Yes	3	808.8325665643333	9.063385518207362	104.83256656433332	0.0443235	0.00383203	3376.597819036666	36.45352676879924	680.5978190366659	0.3578517150682901	0.0191669	2609.035804616666	181.0353846433507	1886.0358046166664	0.5753038298818808	0.0552218	1.0100904566653854e-05	1.4014208753380111e-05	0.0665619	2.3651746348468353e-05	2.14733843801792e-05	0.0718566
Hypoxia_24h_PKI-402_2.0	Hypoxia_24h	PKI-402	2	kinase inhibitor	PI3K	-	PKI-402 is a potent dual PI3K/mTOR inhibitor targeting PI3K?, PI3K?, PI3K?, PI3K? and mTOR with IC50 of 2 nM, 7 nM, 16 nM, 14 nM, and 3 nM, respectively.	PKI-402	Yes				Yes		3	734.3115264273333	7.616173168909097	30.31152642733332	0.0128158	0.00322014	2969.997029403333	58.83583255390789	273.9970294033328	0.1440649736938359	0.0309353	1963.3	77.95453571708542	1240.3	0.3783333226490317	0.0237787	3.7633971144183036e-06	2.1337759310323214e-08	0.000330876	2.1255509475473662e-05	3.741421014377977e-07	0.00108118
Hypoxia_24h_PLX-4720_10.0	Hypoxia_24h	PLX-4720	10	MAPK	Raf	MAPK	PLX4720 is a potent and selective inhibitor of B-RafV600E with IC50 of 13 nM, equally potent to c-Raf-1(Y340D and Y341D mutations), 10-fold selectivity for B-RafV600E than wild-type B-Raf.	PLX-4720							3	1051.4	46.10903936043145	347.4002920800001	0.1468819293013982	0.019495	3204.475901006666	31.21743489103146	508.47590100666594	0.2673516842937853	0.0164138	2097.849686006667	161.9654263017895	1374.849686006667	0.419375	0.0494049	0.000564699	4.127261672600457e-07	0.00103588	0.000777483	1.2252808090532607e-06	0.00228856
Hypoxia_24h_PP121_2.0	Hypoxia_24h	PP121	2	Protein Tyrosine Kinase	DNA-PK,PDGFR,mTOR	Protein Tyrosine Kinase	PP-121 is a multi-targeted inhibitor of PDGFR, Hck, mTOR, VEGFR2, Src and Abl with IC50 of 2 nM, 8 nM, 10 nM, 12 nM, 14 nM and 18 nM, also inhibits DNA-PK with IC50 of 60 nM.	PP-121	Yes				Yes		3	795.2011970056666	9.37716	91.2012	0.0385602	0.00396469	3261.939424946666	50.50019188944376	565.9394249466659	0.2975654464020781	0.0265525	1941.34	43.38257008322736	1218.34	0.3716342772722697	0.0132331	8.382988894562817e-06	1.5500108842736101e-06	0.000273386	2.1335170380938004e-05	3.328953417975666e-06	0.00099891
Hypoxia_24h_PP242_0.4	Hypoxia_24h	PP242	0.4	PI3K/Akt/mTOR	mTOR,Autophagy	PI3K/Akt/mTOR	PP242 is a selective mTOR inhibitor with IC50 of 8 nM; targets both mTOR complexes with >10- and 100-fold selectivity for mTOR than PI3K? or PI3K?/?/?, respectively.	PP242	Yes	Yes			Yes		3	742.4737567933335	10.43350401498322	38.47375679333345	0.0162668	0.00441132	2883.792996466667	85.38111533549711	187.7929964666669	0.0987397	0.0448926	1912.765552926667	123.8156391649566	1189.765552926667	0.3629181787454792	0.0377679	4.189251626022365e-06	1.4573047819316973e-08	0.000251026	2.1255509475473662e-05	3.4610988570877814e-07	0.000953899
Hypoxia_24h_Prexasertib_2.0	Hypoxia_24h	Prexasertib	2	Apoptosis; Cell Cycle/DNA Damage	Apoptosis; Checkpoint Kinase (Chk)	Apoptosis; Cell Cycle/DNA Damage	Prexasertib (LY2606368) is a selective, ATP-competitive second-generation checkpoint kinase 1 (CHK1) inhibitor with a Ki of 0.9 nM and an IC50 of <1 nM. Prexasertib inhibits CHK2 (IC50=8 nM) and RSK1 (IC50=9 nM). Prexasertib causes double-stranded DNA breakage and replication catastrophe resulting in apoptosis. Prexasertib shows potent anti-tumor activity[1][2].	Prexasertib							3	878.0814953290001	64.67070431135683	174.08149532900006	0.0736022	0.027343	3377.44	157.3998583955606	681.4354427100002	0.3582921294506176	0.0827593	1815.933721816667	83.07304223654491	1092.933721816667	0.3333812403927204	0.02534	3.5043636052873283e-05	0.000219144	0.000121512	6.527736127496004e-05	0.000270373	0.000953899
Hypoxia_24h_PRT062607 (P505-15, BIIB057) HCl_2.0	Hypoxia_24h	PRT062607 (P505-15, BIIB057) HCl	2	Angiogenesis	Syk	Angiogenesis	PRT062607 (P505-15) HCl is a novel, highly selective Syk inhibitor with IC50 of 1 nM, >80-fold selective for Syk than Fgr, Lyn, FAK, Pyk2 and Zap70.	PRT062607							3	1003.657574549333	15.15504889245507	299.65757454933305	0.1266961591081446	0.0064076	3216.391625336666	23.53152649303782	520.392	0.2736168562771556	0.0123726	1824.485979586667	54.48175411215631	1101.485979586667	0.3359899642765271	0.0166188	0.000214238	4.688598903958006e-07	0.000124172	0.000333649	1.3497481693212441e-06	0.000953899
Hypoxia_24h_Rapamycin (Sirolimus)_0.4	Hypoxia_24h	Rapamycin (Sirolimus)	0.4	PI3K/Akt/mTOR	Autophagy,mTOR	PI3K/Akt/mTOR	Rapamycin (Sirolimus, AY-22989, WY-090217) is a specific mTOR inhibitor with IC50 of ~0.1 nM.	Rapamycin	Yes	Yes					3	717.447	10.72805017633227	13.446886403999995	0.00568539	0.00453585	3107.7	125.6118853564119	411.701	0.2164686052045876	0.0660455	2423.42	117.6173453136093	1700.42	0.5186837337882397	0.0358772	3.057039838679646e-06	7.937087622405077e-07	0.012961984882791662	2.1255509475473662e-05	2.037900876022925e-06	0.0164841
Hypoxia_24h_Resminostat_2.0	Hypoxia_24h	Resminostat	2	HDAC	HDAC	HDAC	Resminostat dose-dependently and selectively inhibits HDAC1/3/6 with IC50 of 42.5 nM/50.1 nM/71.8 nM, less potent to HDAC8 with IC50 of 877 nM.	Resminostat							3	939.5051010426664	10.66265124037485	235.50510104266647	0.0995723	0.0045082	3546.902691343334	12.73460415771936	850.903	0.4473963608705478	0.00669573	2578.698132616666	82.7595	1855.698132616666	0.5660498279967746	0.0252444	7.174503257817311e-05	0.00146527	0.0467823	0.00012171	0.00167711	0.0522861
Hypoxia_24h_RG-7112_2.0	Hypoxia_24h	RG-7112	2	Apoptosis	p53, MDM2	Apoptosis	RG7112 (RO5045337) is an orally bioavailable and selective p53-MDM2 inhibitor with HTRF IC50 of 18 nM.	RG7112							3	774.075	3.127737074017533	70.07501977100003	0.0296279	0.00132242	3087.26	22.30580704141479	391.2596269400001	0.2057205072088476	0.0117282	1869.16	25.40816420805527	1146.16	0.3496156666809016	0.00775034	6.281053574191808e-06	5.907506864807332e-08	0.000164171	2.1255509475473662e-05	3.741421014377977e-07	0.000953899
Hypoxia_24h_Ridaforolimus (Deforolimus, MK-8669)_2.0	Hypoxia_24h	Ridaforolimus (Deforolimus, MK-8669)	2	PI3K/Akt/mTOR	mTOR	PI3K/Akt/mTOR	Ridaforolimus (Deforolimus) is a selective mTOR inhibitor with IC50 of 0.2 nM; while not classified as a prodrug, mTOR inhibition and FKBP12 binding is similar to rapamycin.	Deforolimus	Yes	Yes					3	718.7738936783335	13.28029631337513	14.77389367833348	0.00624645	0.00561495	2898.498459373333	98.1197	202.4984593733329	0.1064717208291991	0.0515904	2287.210719503333	72.88025274448985	1564.2107195033332	0.4771364443187029	0.0222309	3.1204499652902673e-06	2.4410581275966046e-08	0.00394766	2.1255509475473662e-05	3.741421014377977e-07	0.00646599
Hypoxia_24h_Sapanisertib (INK 128, MLN0128)_2.0	Hypoxia_24h	Sapanisertib (INK 128, MLN0128)	2	PI3K/Akt/mTOR	mTOR	PI3K/Akt/mTOR	Sapanisertib (INK 128, MLN0128) is a potent and selective mTOR inhibitor with IC50 of 1 nM in cell-free assays >200-fold less potent to class I PI3K isoforms, superior in blocking mTORC1/2 and sensitive to pro-invasion genes (vs Rapamycin). Phase 1.	INK 128	Yes	Yes					3	790.3070491626667	7.756460639762095	86.30704916266666	0.0364909	0.00327946	3247.07	29.9555	551.072	0.2897482851718204	0.0157503	1809.044809176667	49.43872489502674	1086.044809176667	0.3312798922551015	0.0150805	7.830977175174507e-06	8.707628211435938e-07	0.000111603	2.1255509475473662e-05	2.176907052858984e-06	0.000953899
Hypoxia_24h_SB415286_10.0	Hypoxia_24h	SB415286	10	PI3K/Akt/mTOR	GSK-3	PI3K/Akt/mTOR	SB415286 is a potent GSK3├Ä┬▒ inhibitor with IC50/Ki of 78 nM/31 nM with equally effective inhibition of GSK-3├Ä┬▓.	SB415286							3	914.3110222086668	15.32524479183562	210.3110222086667	0.0889202	0.00647956	3507.888628903333	67.5762	811.889	0.4268831462150898	0.0355309	2509.33	250.4951673814987	1786.33	0.5448907694893437	0.0764094	4.829949943907088e-05	0.000761321	0.033375	8.657457446625914e-05	0.000882018	0.038200355205478695
Hypoxia_24h_SB505124_10.0	Hypoxia_24h	SB505124	10	TGF-beta/Smad	TGF-beta/Smad	TGF-beta/Smad	SB505124 is a selective inhibitor of TGF?R for ALK4, ALK5 with IC50 of 129 nM and 47 nM, respectively, also inhibits ALK7, but does not inhibit ALK1, 2, 3, or 6.	SB505124							3	1317.493935016667	67.81107915234745	613.4939350166669	0.2593871532186382	0.0286707	3284.821399576667	92.86904121555357	588.8213995766669	0.3095965661565976	0.0488296	2569.8	173.5865866423785	1846.8	0.5633348281747109	0.0529497	0.14379403085094047	6.131148037866888e-06	0.0478075	0.1484829666395581	1.0786278955506563e-05	0.0528106
Hypoxia_24h_Tannic acid_2.0	Hypoxia_24h	Tannic acid	2	Immunology & Inflammation	CXCR	Immunology & Inflammation	Tannic acid, a polyphenolic compound, is a CXCL12/CXCR4 inhibitor with antiangiogenic, anti-inflammatory and antitumor activity.	Tannic acid							3	788.4780027363335	1.042647328998078	84.47800273633345	0.0357176	0.000440835	3234.571137246667	22.66522473733124	538.5711372466671	0.2831754668605784	0.0119172	2041.08	127.951	1318.08	0.4020579356196599	0.0390294	7.610957779957489e-06	6.43919573851183e-07	0.00063077	2.1255509475473662e-05	1.7477817004532112e-06	0.00153649
Hypoxia_24h_TCS-2210_10.0	Hypoxia_24h	TCS-2210	10	-		-	neural stem cell inducer	TCS-2210							3	827.524	38.27189523710737	123.52366712100002	0.0522262	0.0161815	3463.139009203334	106.4482080584172	767.1390092033339	0.403354	0.0559694	2312.157271273334	66.66858677702169	1589.157271273334	0.4847459747107015	0.0203361	1.4303455732422408e-05	0.000475243	0.00482121	3.0196184324002862e-05	0.000564351	0.00750844
Hypoxia_24h_Telotristat Etiprate (LX 1606 Hippurate)_2.0	Hypoxia_24h	Telotristat Etiprate (LX 1606 Hippurate)	2	Metabolism	Hydroxylase	Metabolism	Telotristat Etiprate (LX 1606 Hippurate) is an orally bioavailable, tryptophan hydroxylase (TPH) inhibitor with potential antiserotonergic activity. Phase 3.	Telotristat							3	972.4540217673332	13.09943142874146	268.4540217673333	0.1135031994642802	0.00553848	3327.694595686666	19.32879112271802	631.6945956866662	0.3321388757692528	0.0101629	2489.060546076667	145.3706259307428	1766.060546076667	0.5387073742047527	0.0443429	0.000124426	3.934180669217326e-06	0.0234227	0.000203802	7.328375756385216e-06	0.028360036962414195
Hypoxia_24h_Temsirolimus (CCI-779, NSC 683864)_2.0	Hypoxia_24h	Temsirolimus (CCI-779, NSC 683864)	2	PI3K/Akt/mTOR	mTOR	PI3K/Akt/mTOR	Temsirolimus (CCI-779) is a specific mTOR inhibitor with IC50 of 1.76 ?M.	Temsirolimus	Yes	Yes					3	724.625	10.63674068185846	20.62479646400004	0.00872023	0.00449725	2929.078155056667	96.08563166529906	233.07815505666716	0.1225502274603788	0.0505209	2232.809420116666	158.6190077663643	1509.809420116666	0.4605422334288085	0.0483841	3.3430911109346013e-06	3.2819512734285585e-08	0.00291037	2.1255509475473662e-05	3.741421014377977e-07	0.00493724
Hypoxia_24h_Tenovin-1_2.0	Hypoxia_24h	Tenovin-1	2	Apoptosis	p53,E3 Ligase	Apoptosis	Tenovin-1 protects against MDM2-mediated p53 degradation, which involves ubiquitination, and acts through inhibition of protein-deacetylating activities of SirT1 and SirT2.	Tenovin-1							3	2204.757775463333	136.0783522973508	1500.757775463333	0.6345250781290848	0.0575344	3718.256452693333	96.47512922136448	1022.2564526933328	0.5374925023323178	0.0507257	3547.1	186.2977051583149	2824.1	0.8614446365375055	0.056827	6.0835239056654275e-06	0.6051784850484752	0.032703887650166054	2.1255509475473662e-05	0.6116165540383526	0.0378887
Hypoxia_24h_Thioguanine_2.0	Hypoxia_24h	Thioguanine	2	Epigenetics	DNA Methyltransferase	Epigenetics	Thioguanine, a purine antimetabolite, inhibits DNMT1 activity through ubiquitin-targeted degradation, used in the treatment of acute lymphoblastic leukemia, autoimmune disorders (e.g., Crohn's disease, rheumatoid arthritis) and organ transplant recipients.	Thioguanine							3	1313.012261633333	59.25153568747657	609.0122616333331	0.2574922877045608	0.0250517	3433.313940903333	11.9226	737.3139409033329	0.3876725004342149	0.00626877	2352.57	88.25956537230715	1629.5665661399998	0.497072	0.0269221	0.12914193193258458	4.71332056541802e-05	0.00689542	0.13481850036918172	6.396649338781599e-05	0.00992523
Hypoxia_24h_Tivantinib (ARQ 197)_0.4	Hypoxia_24h	Tivantinib (ARQ 197)	0.4	kinase inhibitor	c-Met	-	ARQ-197 is a novel and selective human c-Met inhibitor with IC50 of 0.1 ├Ä┬╝M.	ARQ 197							3	1599.19	78.41634018256839	895.1904266700001	0.3784893103404538	0.0331547	3577.21	15.56912018246807	881.212	0.4633325588477622	0.00818609	2196.909853493333	53.89951325098755	1473.9098534933328	0.4495916681643803	0.0164411	0.0890658	0.00426353	0.00187123	0.0950702	0.00476512	0.00341859
Hypoxia_24h_Torin 1_0.4	Hypoxia_24h	Torin 1	0.4	PI3K/Akt/mTOR	Autophagy,mTOR	PI3K/Akt/mTOR	Torin 1 is a potent inhibitor of mTORC1/2 with IC50 of 2 nM/10 nM; exhibits 1000-fold selectivity for mTOR than PI3K.	Torin 1	Yes	Yes			Yes		3	744.021	20.6449	40.021023068999966	0.016921	0.00872875	2969.52	85.31115865309593	273.52103810000017	0.1438147020951166	0.0448558	1842.011685893333	116.3758993402245	1119.011685893333	0.3413358892769589	0.0354985	4.362205626635217e-06	3.9848041984417685e-08	0.00015306	2.1255509475473662e-05	3.741421014377977e-07	0.000953899
Hypoxia_24h_Torin 2_0.4	Hypoxia_24h	Torin 2	0.4	PI3K/Akt/mTOR	ATM/ATR,mTOR	PI3K/Akt/mTOR	Torin 2 is a potent and selective mTOR inhibitor with IC50 of 0.25 nM; 800-fold greater selectivity for mTOR than PI3K and improved pharmacokinetic properties. Inhibition of ATM/ATR/DNA-PK with EC50 of 28 nM/35 nM/118 nM, respectively.	Torin 2	Yes	Yes			Yes		3	769.3010839073332	7.954929893368566	65.30108390733324	0.0276095	0.00336337	3111.052251883333	45.73439666184376	415.0522518833332	0.2182304380428893	0.0240467	1868.403243756667	75.67658721056259	1145.403243756667	0.3493861947261767	0.0230839	5.9172766713001426e-06	1.1352845039690106e-07	0.000170782	2.1255509475473662e-05	5.135810851288381e-07	0.000953899
Hypoxia_24h_Triclocarban_2.0	Hypoxia_24h	Triclocarban	2	Microbiology	Anti-infection	Microbiology	Triclocarban is an antibacterial agent common used in personal care products.	Triclocarban							3	796.0400073586667	12.61647023707795	92.04000735866668	0.0389148	0.00533428	3263.143570196666	11.91513002077894	567.1435701966661	0.2981985742653349	0.00626486	2046.76	53.97939815529409	1323.76	0.4037918208539103	0.0164655	8.518011567442053e-06	1.0202231398343122e-06	0.00059071	2.1335170380938004e-05	2.4230299571064916e-06	0.00153649
Hypoxia_24h_Tubastatin A HCl_10.0	Hypoxia_24h	Tubastatin A HCl	10	Epigenetics	HDAC	Epigenetics	Tubastatin A is a potent and selective HDAC6 inhibitor with IC50 of 15 nM. It is selective (1000-fold more) against all other isozymes except HDAC8 (57-fold more).	Tubastatin A							3	969.3633844313334	32.17885972391831	265.36338443133343	0.1121964683387403	0.0136053	3399.967314763333	50.68793992665901	703.967	0.3701391686747472	0.0266512	2392.364403636667	84.85484483499395	1669.3644036366668	0.5092118254222933	0.0258836	0.000124145	3.022080364921013e-05	0.00959875	0.000203802	4.2220240392278856e-05	0.0128331
Hypoxia_24h_Valnemulin HCl_2.0	Hypoxia_24h	Valnemulin HCl	2	Others	Others	Others	Valnemulin HCl is a broad-spectrum bacteriostatic agent inhibiting protein synthesis in bacteria by binding to the peptidyl transferase component of the 50S subunit of ribosomes.	Valnemulin							3	755.591	8.404010556660628	51.59136786199997	0.021813	0.00355324	3110.2	57.80650623168459	414.1968664699998	0.2177806847103867	0.0303941	1804.005712946667	40.37007978286531	1081.005712946667	0.3297427998238942	0.0123142	4.948098636877456e-06	1.4021467368763505e-07	0.000107178	2.1255509475473662e-05	5.791475652315361e-07	0.000953899
Hypoxia_24h_Vemurafenib (PLX4032, RG7204)_10.0	Hypoxia_24h	Vemurafenib (PLX4032, RG7204)	10	MAPK	Raf	MAPK	Vemurafenib (PLX4032, RG7204) is a novel and potent inhibitor of B-RafV600E with IC50 of 31 nM.	Vemurafenib							3	1633.315632303333	24.25436839610061	929.3156323033328	0.3929175539415749	0.0102548	3342.89	20.54091653494917	646.894	0.3401306760348473	0.0108002	2167.372324926666	49.82800393585838	1444.372324926666	0.4405817367155429	0.0151992	0.037834935698687316	5.526584346587694e-06	0.00147748	0.041314	9.906141753317565e-06	0.00298639
Hypoxia_24h_Voxtalisib_10.0	Hypoxia_24h	Voxtalisib	10	PI3K/Akt/mTOR	mTOR; PI3K	PI3K/Akt/mTOR	Voxtalisib (XL765) is a potent PI3K inhibitor, which has a similar activity toward class I PI3K (IC50s=39, 113, 9 and 43?nM for p110├Ä┬▒, p110├Ä┬▓, p110├Ä┬│ and p110├Ä┬┤, respectively), also inhibits DNA-PK (IC50=150?nM) and mTOR (IC50=157?nM). Voxtalisib (XL765) inhibits mTORC1 and mTORC2 with IC50s of 160 and 910 nM, respectively.	Voxtalisib	Yes				Yes	Yes	3	777.7823749433334	14.70805201195477	73.78237494333337	0.0311954	0.00621861	3098.289558413333	42.22870270437431	402.29	0.2115199379216946	0.0222034	2394.22	244.4697017050076	1671.22	0.5097769787788295	0.0745714	6.686859333574527e-06	8.87616855753816e-08	0.013013793432145752	2.1255509475473662e-05	4.684644516478473e-07	0.0164841
Hypoxia_24h_VS-5584_2.0	Hypoxia_24h	VS-5584	2	PI3K/Akt/mTOR	mTOR; PI3K	PI3K/Akt/mTOR	VS-5584 is a pan-PI3K/mTOR kinase inhibitor with IC50s of 16 nM, 68 nM, 42 nM, 25 nM, and 37 nM for PI3K├Ä┬▒, PI3K├Ä┬▓, PI3K├Ä┬┤, PI3K├Ä┬│ and mTOR, respectively. VS-5584 simultaneously blocks mTORC2 as well as mTORC1.	VS-5584	Yes				Yes	Yes	3	841.6444078593335	10.56882574209666	137.64440785933346	0.0581965	0.00446853	3122.45	64.44816076882961	426.449	0.2242225599939849	0.0338862	2326.349048596667	52.23903609486421	1603.3490485966672	0.4890749401666907	0.0159346	1.6068523575298086e-05	1.9376030681793353e-07	0.00536355	3.281168858220927e-05	7.079703518347571e-07	0.00808789
Hypoxia_24h_WYE-125132 (WYE-132)_0.4	Hypoxia_24h	WYE-125132 (WYE-132)	0.4	PI3K/Akt/mTOR	mTOR	PI3K/Akt/mTOR	WYE-125132 is a highly potent, ATP-competitive mTOR inhibitor with IC50 of 0.19 nM; highly selective for mTOR versus PI3Ks or PI3K-related kinases hSMG1 and ATR.	WYE-125132	Yes	Yes			Yes		3	768.6549219716667	5.866868513301466	64.65492197166668	0.0273363	0.00248053	3116.300086233333	32.73502775742753	420.3000862333329	0.2209896983138078	0.0172118	1736.24	47.0465	1013.24	0.3090710756116681	0.0143508	5.8561241765052655e-06	1.0145951130209121e-07	6.956243925213913e-05	2.1255509475473662e-05	5.072975565104561e-07	0.000953899
Hypoxia_24h_WYE-354_2.0	Hypoxia_24h	WYE-354	2	PI3K/Akt/mTOR	mTOR	PI3K/Akt/mTOR	WYE-354 is a potent, specific and ATP-competitive inhibitor of mTOR with IC50 of 5 nM, blocks mTORC1/P-S6K(T389) and mTORC2/P-AKT(S473) not P-AKT(T308), selective for mTOR than PI3K├Ä┬▒ (>100-fold) and PI3K├Ä┬│ (>500-fold).	WYE-354	Yes	Yes			Yes		3	772.0957708679999	3.169804338030783	68.09577086799993	0.0287911	0.0013402	3173.25	36.23197523166753	477.25278144999993	0.2509348716467067	0.0190504	1885.32	62.65867456422921	1162.32	0.3545465332318589	0.019113	6.1186347269346815e-06	2.601372431454876e-07	0.00018864	2.1255509475473662e-05	8.237679366273774e-07	0.000953899
Hypoxia_24h_WYE-687_2.0	Hypoxia_24h	WYE-687	2	kinase inhibitor	mTOR	-	WYE-687 is a potent ATP-competitive mTOR inhibitor with an IC50 of 7 nM.	WYE-687	Yes	Yes			Yes		3	864.9513902336666	17.65588186164563	160.95139023366664	0.0680508	0.00746496	3146.604886276667	50.26255813527384	450.605	0.2369236674905802	0.0264276	2187.274382126666	81.04469511931673	1464.2743821266658	0.4466525280025701	0.0247213	2.2855059294459798e-05	2.1183378756678967e-07	0.00178129	4.431082924436083e-05	7.453411044016674e-07	0.00331809
Hypoxia_24h_XL388_2.0	Hypoxia_24h	XL388	2	PI3K/Akt/mTOR	mTOR	PI3K/Akt/mTOR	XL388 is a highly potent, selective, ATP-competitive inhibitor of mTOR with IC50 of 9.9 nM, 1000-fold selectivity over the closely related PI3K kinases.	XL388	Yes	Yes					3	815.989	37.07088037912714	111.98925520499996	0.0473494	0.0156737	3039.039106453334	67.65752937983497	343.03910645333417	0.1803666264367004	0.0355737	2497.750797526667	447.071	1774.7507975266672	0.5413581907637935	0.1363717135011573	1.2102543316521747e-05	6.322558250818314e-08	0.0492643	2.7374800358799193e-05	3.754018961423374e-07	0.053794335079704034
Hypoxia_24h_ZSTK474_2.0	Hypoxia_24h	ZSTK474	2	PI3K/Akt/mTOR	PI3K	PI3K/Akt/mTOR	ZSTK474 inhibits class I PI3Kisoforms with IC50 of 37 nM, mostly PI3K├Ä┬┤.	ZSTK474	Yes				Yes	Yes	3	1006.351239035333	8.432904774180537	302.35123903533304	0.1278350488719541	0.00356546	3337.110305973334	67.42341942005827	641.1103059733341	0.33709	0.0354506	2503.648753786667	97.2832	1780.648753786667	0.5431572641517685	0.0296746	0.000222688	9.785220821981853e-06	0.025022295610574622	0.000341216	1.575586403539451e-05	0.0293471
