# Supplementary material for: A phenopushing platform to identify compounds that alleviate acute hypoxic stress by fast-tracking cellular adaptation
Source: Nat Commun. 2025 Mar 18;16:2684. doi: 10.1038/s41467-025-57754-1 (PMC11920246; doi:10.1038/s41467-025-57754-1)
Supplement: Supplementary file 9 — Source Data [file 41467_2025_57754_MOESM9_ESM.xlsx]

## Sheet: Summary
Figure panel	Source data	Source code (https://doi.org/10.5281/zenodo.14837176)
Figure 1a	NA	NA
Figure 1b	Hypoxia_trajectory_KS_profiles.csv (https://doi.org/10.5281/zenodo.14837176)	Fig1b_Heatmap_for_hypoxia_state_phenotypic_profiles.ipynb
Figure 1c	Hypoxia_trajectory_KS_profiles.csv (https://doi.org/10.5281/zenodo.14837176)	Fig1c_Hypoxia_states_cluster_accuracy.ipynb
Figure 1d	sheet 'Fig 1d'	NA
Figure 1e	sheet 'Fig 1e'	NA
Figure 1f	sheet 'Fig 1f'	NA
Figure 2a	NA	NA
Figure 2b	Primary_phenopushing_calculation.csv (https://doi.org/10.5281/zenodo.14837176)	Fig2b_2d-visualization_of_hit-calling.ipynb
Figure 2c	NA	NA
Figure 2d	NA	NA
Figure 3a	Primary_Screen_well_target_profile.csv (https://doi.org/10.5281/zenodo.14837176)	Fig3a_Target_Overrepresentation_from_confimred_hits.ipynb
Figure 3b	sheet 'Fig 3b'	NA
Figure 3c	sheet 'Fig 3c'	NA
Figure 3d	sheet 'Fig 3d'	NA
Figure 3e	sheet 'Fig 3e'	NA
Figure 3f	sheet 'Fig 3f'	NA
Figure 3g	sheet 'Fig 3g'	NA
Figure 3h	Hits_mTOR_BETs_downstream_detection.csv (https://doi.org/10.5281/zenodo.14837176)	Fig3h_visualization_of_hits_effect_on_mTOR_BETs_downstream.ipynb
Figure 4a	NA	NA
Figure 4b	Ischema_assay_data_summary.csv (https://doi.org/10.5281/zenodo.14837176)	Ischemia_analysis.ipynb
Figure 4c	Ischema_assay_data_summary.csv (https://doi.org/10.5281/zenodo.14837176)	Ischemia_analysis.ipynb
Figure 4d	Ischema_assay_data_summary.csv (https://doi.org/10.5281/zenodo.14837176)	Ischemia_analysis.ipynb
Figure 5a	NA	NA
Figure 5b	IPCS-CM_Beating_Data.csv, Sarcomere_summary.csv, Compound_annotation.csv (https://doi.org/10.5281/zenodo.14837176)	iPSC-CM_signal_analysis.ipynb
Figure 5c	IPCS-CM_Beating_Data.csv, Sarcomere_summary.csv, Compound_annotation.csv (https://doi.org/10.5281/zenodo.14837176)	iPSC-CM_signal_analysis.ipynb
Figure 5d	NA	NA
Supplementary Figure 1	sheet 'Fig S1'	NA
Supplementary Figure 2a	GEO dataset (GSE283995): https://www.ncbi.nlm.nih.gov/geo/query/acc.cgi?acc=GSE283995	FigS2_HepG2_RNAseq_analysis.ipynb
Supplementary Figure 2b	DESeq2_HepG2-24h-Hypoxia.csv, DESeq2_HepG2-6d-Hypoxia.csv (https://doi.org/10.5281/zenodo.14837176)	FigS2_HepG2_RNAseq_analysis.ipynb
Supplementary Figure 3	sheet 'Fig S3'	NA
Supplementary Figure 4a	NA	NA
Supplementary Figure 4b	Primary_screening_meta_bioactivity_ks_profiles.csv (https://doi.org/10.5281/zenodo.14837176)	FigS4b_PrimaryScreening_QC_CellStates.ipynb
Supplementary Figure 4c	Primary_screening_meta_bioactivity_ks_profiles.csv (https://doi.org/10.5281/zenodo.14837176)	FigS4c_PrimaryScreening_QC_Reference_Classification.ipynb
Supplementary Figure 4d	Primary_screening_meta_bioactivity_ks_profiles.csv (https://doi.org/10.5281/zenodo.14837176)	FigS4d_PrimaryScreening_QC_BioactiveContol_Classification.ipynb
Supplementary Figure 4e	Primary_screening_meta_bioactivity_ks_profiles.csv (https://doi.org/10.5281/zenodo.14837176)	FigS4e_PrimaryScreening_QC_Plate_DMSO_control.ipynb
Supplementary Figure 4f	Confirmation_hit_calling_summary.xlsx, Primary_hit_calling_summary.xlsx, Confirmation_hit_calling_summary.xlsx, Primary_screening_meta_bioactivity_ks_profiles.csv, Confirmation_Screen_meta_bioactivity_ks_profiles.csv (https://doi.org/10.5281/zenodo.14837176)	FigS4f_PCA_visualization_of_confirmed hits.ipynb
Supplementary Figure 5a	sheet 'Fig S5a'	NA
Supplementary Figure 5b	sheet 'Fig S5b'	NA
Supplementary Figure 5c	mTOR_BETs_PI3K_screened_compounds_selectivity.xlsx (https://doi.org/10.5281/zenodo.14837176)	FigS5c_S5d_Selective_Hits_target_profile.ipynb
Supplementary Figure 5d	mTOR_BETs_PI3K_screened_compounds_selectivity.xlsx (https://doi.org/10.5281/zenodo.14837176)	FigS5c_S5d_Selective_Hits_target_profile.ipynb
Supplementary Figure 5e	Phenopushing_Screening_meta_bioactivity_ks_profiles.csv (https://doi.org/10.5281/zenodo.14837176)	FigS5e_S5f_S5g_selected_hit_PCA_dose_trajectory.ipynb
Supplementary Figure 5f	Phenopushing_Screening_meta_bioactivity_ks_profiles.csv (https://doi.org/10.5281/zenodo.14837176)	FigS5e_S5f_S5g_selected_hit_PCA_dose_trajectory.ipynb
Supplementary Figure 5g	Phenopushing_Screening_meta_bioactivity_ks_profiles.csv (https://doi.org/10.5281/zenodo.14837176)	FigS5e_S5f_S5g_selected_hit_PCA_dose_trajectory.ipynb
Supplementary Figure 6a	KS_profile_HepG2_short_timepoint_202411.csv, Hypoxia_trajectory_KS_profiles.csv (https://doi.org/10.5281/zenodo.14837176)	FigS6a_PCA_visualization_timepoint_shorter_timepoint.ipynb
Supplementary Figure 6b	KS_profile_HepG2_short_timepoint_202411.csv (https://doi.org/10.5281/zenodo.14837176)	FigS6b_KNN_prediction_shorter_timepoint.ipynb
Supplementary Figure 6c	KS_profile_HepG2_longer_timepoint_202409.csv (https://doi.org/10.5281/zenodo.14837176)	FigS6c_PCA_visualization_timepoint_Longer_treatment.ipynb
Supplementary Figure 6d	sheet 'Fig S6d'	NA
Supplementary Figure 6e	Primary_hit_calling_summary.xlsx, Primary_hit_calling_summary_by_H10d.xlsx, Primary_hit_calling_summary_by_H14d.xlsx (https://doi.org/10.5281/zenodo.14837176)	FigS6e_Comparision_of_Top-ranking_Phenopushing_compound_by both_Distance_and_Direction_6d_10d_14d.ipynb
Supplementary Figure 6f	Target_enrichment_Confirmed_hits.csv, Target_enrichment_by_10d_top200_hits.csv, Target_enrichment_by_14d_top200_hits.csv (https://doi.org/10.5281/zenodo.14837176)	FigS6f_S6g_Comparision_of_Enriched_Targets_H6d_H10d_H14d_Top25.ipynb
Supplementary Figure 6g	Target_enrichment_Confirmed_hits.csv, Target_enrichment_by_10d_top200_hits.csv, Target_enrichment_by_14d_top200_hits.csv (https://doi.org/10.5281/zenodo.14837176)	FigS6f_S6g_Comparision_of_Enriched_Targets_H6d_H10d_H14d_Top25.ipynb
Supplementary Figure 6h	sheet 'Fig S6h'	NA
Supplementary Figure 6i	KS_profile_Hypoxia_Degree_Comparision_202409.csv (https://doi.org/10.5281/zenodo.14837176)	FigS6i_PCA_visualization_timepoint_Hypoxia_degree_comparision.ipynb
Supplementary Figure 6j	Hit_comparision_Pretreatment_Cotreatments.csv (https://doi.org/10.5281/zenodo.14837176)	FigS6j_Comparision of cotreatment hit calling vs previous results.ipynb

## Sheet: Fig 1d
Figure 1d
These data are directly used to plot Fig 1d.
Normoxia	Hypoxia 24h	hHypoxia 6d
79.008	978.367	662.382
77.2041	911.62	630.211
64.1586	990.338	625.362
62.7167	968.317	588.563
59.145	990.94	580.097
64.6089	885.807	612.228

## Sheet: Fig 1e
Figure 1e
These data are directly used to plot Fig 1e.
Group	Well	glycoATP Production Rate	mitoATP Production Rate	Mean per group glyco	Mean per group mito
DMSO	B02	265.948	438.364	308.452	443.751
DMSO	B03	267.529	444.92
DMSO	B04	303.281	421.629
DMSO	G02	315.24	458.114
DMSO	G03	389.277	482.455
DMSO	G04	309.439	417.022
Hypoxia 24h DMSO	B02	342.863	135.477	351.159	125.5
Hypoxia 24h DMSO	B03	349.233	124.168
Hypoxia 24h DMSO	B04	364.16	128.35
Hypoxia 24h DMSO	G02	358.493	112.793
Hypoxia 24h DMSO	G03	365.227	124.547
Hypoxia 24h DMSO	G04	326.977	127.664
Hypoxia 6 days DMSO	B08	197.537	25.9794	210.823	39.424
Hypoxia 6 days DMSO	B09	228.462	45.7445
Hypoxia 6 days DMSO	B10	176.038	8.20959
Hypoxia 6 days DMSO	G08	193.557	81.7915
Hypoxia 6 days DMSO	G09	236.773	48.3158
Hypoxia 6 days DMSO	G10	232.57	26.5028

## Sheet: Fig 1f
Figure 1f
These data are directly used to plot Fig 1f.
Normoxia	Ischemia	Ischemia + 24h hypoxia pretreatment	Ischemia +6 days hypoxia pretreatment
8.71221	0.635968	1.35324	4.44709
5.94783	0.605319	1.84235	4.49115
8.14797	0.65257	1.52415	4.65951
8.48426	0.788575	1.32429	4.33344
9.78301	0.678962	1.3194	4.16167
10.566	0.688327	1.11635	4.28406
10.1751	0.693222	0.860089	4.2864
10.966	0.723445	0.876478	4.42049
7.08908	1.04505	1.43029	4.73294
6.02509	0.907765	0.934158	4.28895

## Sheet: Fig 3b
Figure 3b
The upper part of the data are used for directly ploting Fig 3b, and is generated by summarizing the bottom part of the data.
>1	0.1~1	0.01~0.1	<0.01
0.010637	0.428571	0.666667	0.76
Compound	Compound_Name	Confirmed_Hit	SMILES	InchIkey	mTOR_combined	best_activity_other_than_mTOR	Selective_mTOR_1uM	PI3K_median	best_activity_other_than_mTOR_PI3K	selective_mTOR&PI3K_1uM	MTOR	MTOR, RPTOR, MLST8	MTOR, RICTOR, MLST8, MAPKAP1	FKBP1A	PIK3CD	PIK3R1, PIK3CA	PIK3CA	PIK3CB	PIK3R1, PIK3CD	PIK3R1, PIK3CB	PIK3CG	PIK3R1	PIK3C2A	PIK3C2B	PIK3CG, PIK3R5	PIK3C3	PIK3R1, PIK3CG	PLK1	EGFR	NTRK1	FLT4	CSF1R	CYP2D6	CYP3A4	CYP2C9	CYP2C19	KCNH2	SRC	KDR	ABL1	HDAC6	HDAC3, NCOR2	HDAC1	HDAC3	BRD4	HDAC2	HDAC10	HDAC11	HDAC4
Deforolimus	Deforolimus	1	CO[C@H]1C[C@@H]2CC[C@@H](C)[C@@](O)(O2)C(=O)C(=O)N2CCCC[C@H]2C(=O)O[C@H]([C@H](C)C[C@@H]2CC[C@@H](OP(C)(C)=O)[C@H](OC)C2)CC(=O)[C@H](C)/C=C(\C)[C@@H](O)[C@@H](OC)C(=O)[C@H](C)C[C@H](C)/C=C/C=C/C=C/1C	BUROJSBIWGDYCN-GAUTUEMISA-N	9.698	0	Yes	#NUM!	0
WYE-125132 (WYE-132)	WYE-125132	1	CNC(=O)Nc1ccc(-c2nc(N3CC4CCC(C3)O4)c3cnn(C4CCC5(CC4)OCCO5)c3n2)cc1	QLHHRYZMBGPBJG-UHFFFAOYSA-N	9.68	5.93	Yes	5.93	0		9.68						5.93
Torin 2	Torin 2	1	Nc1ccc(-c2ccc3ncc4ccc(=O)n(-c5cccc(C(F)(F)F)c5)c4c3c2)cn1	GUXXEUUYCAYESJ-UHFFFAOYSA-N	9.602059991327963	8.25		7.61	8.115		9.6	9.602059991327963				8.329754146925875	6.7		7.7569619513137065		8.25		7.55	7.61		8.07
GSK2126458 (GSK458)	GSK2126458	0	COc1ncc(-c2ccc3nccc(-c4ccnnc4)c3c2)cc1NS(=O)(=O)c1ccc(F)cc1F	CGBJSGAELGCMKE-UHFFFAOYSA-N	9.47	9.23		9.0675	0	Yes	9.47				8.855	10.721246399047173	9.23	8.92			9.215
ETP-46464	ETP-46464	1	CC(C)(C#N)c1ccc(N2C(=O)OCc3cnc4ccc(-c5cnc6ccccc6c5)cc4c32)cc1	DPLMXAYKJZOTKO-UHFFFAOYSA-N	9.22	7.85		#NUM!	7.85		9.22
Sapanisertib (INK 128, MLN0128)	INK 128	1	CC(C)n1nc(-c2ccc3oc(N)nc3c2)c2c(N)ncnc21	GYLDXIAOMVERTK-UHFFFAOYSA-N	9.19	0	Yes	#NUM!	0		9.19	9	8.301029995663981
Rapamycin (Sirolimus)	Rapamycin	1	CO[C@H]1C[C@@H]2CC[C@@H](C)[C@@](O)(O2)C(=O)C(=O)N2CCCC[C@H]2C(=O)O[C@H]([C@H](C)C[C@@H]2CC[C@@H](O)[C@H](OC)C2)CC(=O)[C@H](C)/C=C(\C)[C@@H](O)[C@@H](OC)C(=O)[C@H](C)C[C@H](C)/C=C/C=C/C=C/1C	QFJCIRLUMZQUOT-HPLJOQBZSA-N	9.1	5.96	Yes	#NUM!	5.96		9.1			8.8																				5.7	5.7	5.4
Torin 1	Torin 1	1	CCC(=O)N1CCN(c2ccc(-n3c(=O)ccc4cnc5ccc(-c6cnc7ccccc7c6)cc5c43)cc2C(F)(F)F)CC1	AKCRNFFTGXBONI-UHFFFAOYSA-N	8.954999999999998	8.2		6.27	8.2		8.954999999999998	8.698970004336019	8			6.6020599913279625	5.75		6.248720896016657		6.77		6.75	6.26		6.27
Gedatolisib (PF-05212384, PKI-587)	Gedatolisib	1	CN(C)C1CCN(C(=O)c2ccc(NC(=O)Nc3ccc(-c4nc(N5CCOCC5)nc(N5CCOCC5)n4)cc3)cc2)CC1	DWZAEMINVBZMHQ-UHFFFAOYSA-N	8.8	9.31		8.22	0	Yes	8.8				8.1		9.31	8.22			8.22
Tacrolimus (FK506)	Tacrolimus	0	C=CC[C@@H]1/C=C(\C)C[C@H](C)C[C@H](OC)[C@H]2O[C@@](O)(C(=O)C(=O)N3CCCC[C@H]3C(=O)O[C@H](/C(C)=C/[C@@H]3CC[C@@H](O)[C@H](OC)C3)[C@H](C)[C@@H](O)CC1=O)[C@H](C)C[C@@H]2OC	QJJXYPPXXYFBGM-LFZNUXCKSA-N	8.76	7.91		#NUM!	7.91		8.76			8.225																				6.21
PKI-402	PKI-402	1	CCn1nnc2c(N3CCOCC3)nc(-c3ccc(NC(=O)Nc4ccc(C(=O)N5CCN(C)CC5)cc4)cc3)nc21	ZAXFYGBKZSQBIV-UHFFFAOYSA-N	8.7	8.85		8.15	0	Yes	8.7				7.824999999999997		8.85	8.15			8.04
BGT226 (NVP-BGT226)	BGT226	0	COc1ccc(-c2ccc3ncc4c(c3c2)n(-c2ccc(N3CCNCC3)c(C(F)(F)F)c2)c(=O)n4C)cn1	BMMXYEBLEBULND-UHFFFAOYSA-N	8.7	7.42		7.31	0	Yes	8.7						7.8900000000000015	7.2			7.42
AZD8055	AZD8055	1	COc1ccc(-c2ccc3c(N4CCOC[C@@H]4C)nc(N4CCOC[C@@H]4C)nc3n2)cc1CO	KVLFRAWTRWDEDF-IRXDYDNUSA-N	8.55284	5.44	Yes	5.44	4.52		8.4	8.332773124424534	8.55284			5.253599355508438	5.44																				4.52
AZD2014	AZD2014	1	CNC(=O)c1cccc(-c2ccc3c(N4CCOC[C@@H]4C)nc(N4CCOC[C@@H]4C)nc3n2)c1	JUSFANSTBFGBAF-IRXDYDNUSA-N	8.55	4.32	Yes	#NUM!	4.32		8.55	6.698970004336019				5.420216403383192																					4.32
Zotarolimus(ABT-578)	Zotarolimus	0	CO[C@H]1C[C@@H]2CC[C@@H](C)[C@@](O)(O2)C(=O)C(=O)N2CCCC[C@H]2C(=O)O[C@H]([C@H](C)C[C@@H]2CC[C@H](n3cnnn3)[C@H](OC)C2)CC(=O)[C@H](C)/C=C(\C)[C@@H](O)[C@@H](OC)C(=O)[C@H](C)C[C@H](C)/C=C/C=C/C=C/1C	CGTADGCBEXYWNE-JUKNQOCSSA-N	8.48	0	Yes	#NUM!	0		8.48
OSI-027	OSI-027	1	COc1cccc2cc(-c3nc([C@H]4CC[C@H](C(=O)O)CC4)n4ncnc(N)c34)[nH]c12	JROFGZPOBKIAEW-HAQNSBGRSA-N	8.397	0	Yes	#NUM!	0
WYE-687	WYE-687	1	COC(=O)Nc1ccc(-c2nc(N3CCOCC3)c3cnn(C4CCN(Cc5cccnc5)CC4)c3n2)cc1	VDOCQQKGPJENHJ-UHFFFAOYSA-N	8.34	6.1		6.1	0	Yes	8.34						6.1
WYE-354	WYE-354	1	COC(=O)Nc1ccc(-c2nc(N3CCOCC3)c3cnn(C4CCN(C(=O)OC)CC4)c3n2)cc1	IMXHGCRIEAKIBU-UHFFFAOYSA-N	8.335	5.99	Yes	5.595	0		8.335	8.301029995663981	8.301029995663981				5.99				5.2
Everolimus	Everolimus	1	CO[C@H]1C[C@@H]2CC[C@@H](C)[C@@](O)(O2)C(=O)C(=O)N2CCCC[C@H]2C(=O)O[C@H]([C@H](C)C[C@@H]2CC[C@@H](OCCO)[C@H](OC)C2)CC(=O)[C@H](C)/C=C(\C)[C@@H](O)[C@@H](OC)C(=O)[C@H](C)C[C@H](C)/C=C/C=C/C=C/1C	HKVAMNSJSFKALM-GKUWKFKPSA-N	8.3	5.7	Yes	#NUM!	5.7		8.3
PP242	PP242	1	CC(C)n1nc(-c2cc3cc(O)ccc3[nH]2)c2c(N)ncnc21	MFAQYJIYDMLAIM-UHFFFAOYSA-N	8.1	7		5.795	6.39		8.1	8.096910013008056	7.096910013008058		7		5.7	5.66			5.89								5.36									5.85	5.82	5.915
PF-04691502	PF-04691502	1	COc1ccc(-c2cc3c(C)nc(N)nc3n([C@H]3CC[C@H](OCCO)CC3)c2=O)cn1	XDLYKKIQACFMJG-WKILWMFISA-N	8.1	8.195		8.195	7.89		8.1						8.195
WAY-600	WAY-600	0	c1cncc(CN2CCC(n3ncc4c(N5CCOCC5)nc(-c5ccc6[nH]ccc6c5)nc43)CC2)c1	FPEIJQLXFHKLJV-UHFFFAOYSA-N	8.05	5.71	Yes	5.71	0		8.05						5.71
XL388	XL388	1	Cc1c(C(=O)N2CCOc3ccc(-c4ccc(N)nc4)cc3C2)ccc(S(C)(=O)=O)c1F	LNFBAYSBVQBKFR-UHFFFAOYSA-N	8.004	5.05	Yes	#NUM!	5.05
PP-121	PP-121	1	Nc1ncnc2c1c(-c1cnc3[nH]ccc3c1)nn2C1CCCC1	NVRXTLZYXZNATH-UHFFFAOYSA-N	8	8.1		6.39	8.1		8				6.82		7.28	5.85			5.96								6.58									7.85	7.92	7.75
KU-0063794	KU-0063794	1	COc1ccc(-c2ccc3c(N4CCOCC4)nc(N4C[C@H](C)O[C@H](C)C4)nc3n2)cc1CO	RFSMUFRPPYDYRD-CALCHBBNSA-N	8	5.28	Yes	5.165	5.08		8	7.090228032229066	8		5.28		5.05																				5.08
GDC-0349	GDC-0349	1	CCNC(=O)Nc1ccc(-c2nc3c(c(N4CCOC[C@@H]4C)n2)CCN(C2COC2)C3)cc1	RGJOJUGRHPQXGF-INIZCTEOSA-N	7.915	5.38	Yes	5.38	0		7.915						5.38
CC-223	CC-223	1	CO[C@H]1CC[C@H](N2C(=O)CNc3ncc(-c4ccc(C(C)(C)O)nc4)nc32)CC1	UFKLYTOEMRFKAD-SHTZXODSSA-N	7.9	7.55		5.4	7.55		7.9	7.522878745280337					5.4														6.19	7.55					4.48
BEZ235 (NVP-BEZ235)	BEZ235	1	Cn1c(=O)n(-c2ccc(C(C)(C)C#N)cc2)c2c3cc(-c4cnc5ccccc5c4)ccc3ncc21	JOGKUKXHTYWRGZ-UHFFFAOYSA-N	7.765	8.7		7.365	8.7		7.765	7.356547323513813			7.425	7.4260073396580975	7.7349999999999985	7.12	7.095557066320094	6.375717904164333	7.37		7.47	7.36	6.957390399477529	6.35															8.7
PI-103	PI-103	0	Oc1cccc(-c2nc(N3CCOCC3)c3oc4ncccc4c3n2)c1	TUVCWJQQGGETHL-UHFFFAOYSA-N	7.72	8.52		8.015	7.85		7.72	7.698970004336019	7.080921907623925		8.03	8.356547323513812	8.44	8.52	7.9586073148417755	7.9215431819467055	7.245		6	8
CC-115 (hydrochloride)	CC-115	1	CCN1C(=O)CN=C2NC=C(c3ccc(-c4nnc[nH]4)nc3C)N=C21	GMYLVKUGJMYTFB-UHFFFAOYSA-N	7.68	7.82		6.07	7.82		7.68	7.638272163982407					6.07															5.7
Wortmannin	Wortmannin	0	COC[C@H]1OC(=O)c2coc3c2[C@@]1(C)C1=C(C3=O)[C@@H]2CCC(=O)[C@@]2(C)C[C@H]1OC(C)=O	QDLHCMPXEPAAMD-QAIWCSMKSA-N	7.4	8.05		7.885	7.62		7.4				8.05	7.960065832412412	7.92	7.85			7.72							7.62
Bimiralisib (PQR309)	Bimiralisib	1	Nc1cc(C(F)(F)F)c(-c2nc(N3CCOCC3)nc(N3CCOCC3)n2)cn1	ADGGYDAFIHSYFI-UHFFFAOYSA-N	6.87	7.32		6.18	5.07	Yes	6.87	6.688246138944246	6.856985199745905		6.35		7.32	6.18			6.15					5.07
Voxtalisib	Voxtalisib	1	CCn1c(=O)c(-c2cc[nH]n2)cc2c(C)nc(N)nc21	RGHYDLZMTYDBDT-UHFFFAOYSA-N	6.8	8.05		7.39	0	Yes	6.8				7.37		7.41	6.95			8.05
SAR245409 (XL765)	SAR245409	0	COc1cc(Nc2nc3ccccc3nc2NS(=O)(=O)c2ccc(NC(=O)c3ccc(C)c(OC)c3)cc2)cc(OC)c1	HJSSPYJVWLTYHG-UHFFFAOYSA-N	6.721246399047171	8.05		7.39	6.82		6.72	6.721246399047171			7.37		7.41	6.95			8.05
CUDC-907	CUDC-907	0	COc1ccc(-c2nc(N3CCOCC3)c3sc(CN(C)c4ncc(C(=O)NO)cn4)cc3n2)cn1	JOWXJLIFIIOYMS-UHFFFAOYSA-N	6.5500000000000025	8.77		7.5975	8.77		6.5500000000000025				7.805	7.721246399047171	7.72	7.475	7.4089353929735005	7.267606240177032	6.51																4.1				7.57	8.619788758288394	8.77	8.719999999999999		8.3	8.55	8.27	6.39
ZSTK474	ZSTK474	1	FC(F)c1nc2ccccc2n1-c1nc(N2CCOCC2)nc(N2CCOCC2)n1	HGVNLRPZOWWDKD-UHFFFAOYSA-N	6.43	8.3		7.36	0	Yes	6.43				8.3	7.301029995663981	7.8	7.36	8.315392071294928		7.31			6.75			8.337242168318426
GDC-0941	GDC-0941	0	CS(=O)(=O)N1CCN(Cc2cc3nc(-c4cccc5[nH]ncc45)nc(N4CCOCC4)c3s2)CC1	LHNIIDJUOCFXAP-UHFFFAOYSA-N	6.39	8.52		7.12	7.43		6.39				8.52	7.7281583934635005	8.52	7.48	7.4089353929735005	7.117091242345039	7.12		5.22	6.2	6.931814138253838	5.55				5.54							4.19
AZ20	AZ20	0	C[C@@H]1COCCN1c1cc(C2(S(C)(=O)=O)CC2)nc(-c2cccc3[nH]ccc23)n1	SCGCBAAYLFTIJU-CQSZACIVSA-N	6.14	8.3		4.89	8.3		6.14						4.89																				4.3
[truncated: 40 more columns]

## Sheet: Fig 3c
Figure 3c
The upper part of the data are used for directly ploting Fig 3c, and is generated by summarizing the bottom part of the data.
>1	0.1~1	0.01~0.1	<0.01
0.012329	0.333333	0.208333	0.5
Compound	Compound_Name	Confirmed_Hit	SMILES	InchIkey	PI3K_median	best_activity_other_than_PI3Ks	Selective_PI3K_1uM	mTOR_combined	best_activity_other_than_mTOR_PI3K	selective_mTOR&PI3K_1uM	PIK3C2A	PIK3C2B	PIK3C3	PIK3CA	PIK3CB	PIK3CD	PIK3CG	PIK3CG, PIK3R5	PIK3R1, PIK3CA	PIK3R1, PIK3CB	PIK3R1, PIK3CD	PIK3R1, PIK3CG	PIK3CB, PIK3R2	MTOR	MTOR, RPTOR, MLST8	MTOR, RICTOR, MLST8, MAPKAP1	AURKA	AURKB	FLT3	DDR2	IGF1R	PDGFRA	LCK	CHEK2	PLK1	EGFR	NTRK1	FLT4	CSF1R	AXL	RAF1	CYP2D6	CYP3A4	CYP2C9	FLT1	SIK1	FGFR1	CYP2C19	KCNH2
GSK2126458 (GSK458)	GSK2126458	0	COc1ncc(-c2ccc3nccc(-c4ccnnc4)c3c2)cc1NS(=O)(=O)c1ccc(F)cc1F	CGBJSGAELGCMKE-UHFFFAOYSA-N	9.215	9.47		9.47	0	Yes				9.23	8.92	8.855	9.215		10.7212					9.47
SAR405	SAR405	0	C[C@@H]1COCCN1c1cc(=O)n2c(n1)N(Cc1cncc(Cl)c1)[C@H](C(F)(F)F)CC2	SPDQRCUBFSRAFI-DOMZBBRYSA-N	8.92	0	Yes	0	0				8.92
Gedatolisib (PF-05212384, PKI-587)	Gedatolisib	1	CN(C)C1CCN(C(=O)c2ccc(NC(=O)Nc3ccc(-c4nc(N5CCOCC5)nc(N5CCOCC5)n4)cc3)cc2)CC1	DWZAEMINVBZMHQ-UHFFFAOYSA-N	8.22	8.8		8.8	0	Yes				9.31	8.22	8.1	8.22							8.8
PF-04691502	PF-04691502	1	COc1ccc(-c2cc3c(C)nc(N)nc3n([C@H]3CC[C@H](OCCO)CC3)c2=O)cn1	XDLYKKIQACFMJG-WKILWMFISA-N	8.195	8.1		8.1	7.89					8.195										8.1
PKI-402	PKI-402	1	CCn1nnc2c(N3CCOCC3)nc(-c3ccc(NC(=O)Nc4ccc(C(=O)N5CCN(C)CC5)cc4)cc3)nc21	ZAXFYGBKZSQBIV-UHFFFAOYSA-N	8.095	8.7		8.7	0	Yes				8.85	8.15	7.825	8.04							8.7
PI-103	PI-103	0	Oc1cccc(-c2nc(N3CCOCC3)c3oc4ncccc4c3n2)c1	TUVCWJQQGGETHL-UHFFFAOYSA-N	8	7.85		7.72	7.85		6	8		8.44	8.52	8.03	7.245		8.35655	7.92154	7.95861			7.72	7.69897	7.08092
Wortmannin	Wortmannin	0	COC[C@H]1OC(=O)c2coc3c2[C@@]1(C)C1=C(C3=O)[C@@H]2CCC(=O)[C@@]2(C)C[C@H]1OC(C)=O	QDLHCMPXEPAAMD-QAIWCSMKSA-N	7.92	7.62		7.4	7.62					7.92	7.85	8.05	7.72		7.96007					7.4											7.62
KU-60019	KU-60019	0	C[C@H]1CN(CC(=O)Nc2ccc3c(c2)Cc2cccc(-c4cc(=O)cc(N5CCOCC5)o4)c2S3)C[C@@H](C)O1	SCELLOWTHJGVIC-BGYRXZFFSA-N	7.77	7.96		0	7.96				7.77
Torin 2	Torin 2	1	Nc1ccc(-c2ccc3ncc4ccc(=O)n(-c5cccc(C(F)(F)F)c5)c4c3c2)cn1	GUXXEUUYCAYESJ-UHFFFAOYSA-N	7.75696	9.60206		9.60206	8.115		7.55	7.61	8.07	6.7			8.25		8.32975		7.75696			9.6	9.60206
Duvelisib (IPI-145, INK1197)	Duvelisib	0	C[C@H](Nc1ncnc2[nH]cnc12)c1cc2cccc(Cl)c2c(=O)n1-c1ccccc1	SJVQHLPISAIATJ-ZDUSSCGKSA-N	7.70336	0	Yes	0	0					5.79	7.07	7.85	8.23		6.39794	7.70336	8.81914
VS-5584	VS-5584	1	Cc1nc2c(-c3cnc(N)nc3)nc(N3CCOCC3)nc2n1C(C)C	QYBGBLQCOOISAR-UHFFFAOYSA-N	7.6	0	Yes	0	0					7.8	7.17	7.43	7.6		8.10791
ZSTK474	ZSTK474	1	FC(F)c1nc2ccccc2n1-c1nc(N2CCOCC2)nc(N2CCOCC2)n1	HGVNLRPZOWWDKD-UHFFFAOYSA-N	7.58	6.43		6.43	0	Yes		6.75		7.8	7.36	8.3	7.31		7.30103		8.31539	8.33724		6.43
GDC-0980 (RG7422)	GDC-0980	1	Cc1c(CN2CCN(C(=O)[C@H](C)O)CC2)sc2c(N3CCOCC3)nc(-c3cnc(N)nc3)nc12	YOVVNQKCSKSHKT-HNNXBMFYSA-N	7.57	6.87		0	6.87		5.89	6.1	5.7	8.3	7.57	8.16	7.85
Tenalisib (RP6530)	Tenalisib	0	CC[C@H](Nc1ncnc2[nH]cnc12)c1oc2ccccc2c(=O)c1-c1cccc(F)c1	HDXDQPRPFRKGKZ-INIZCTEOSA-N	7.5425	0	Yes	0	0							7.605	7.48
GSK2636771	GSK2636771	0	Cc1c(Cn2c(C)nc3c(C(=O)O)cc(N4CCOCC4)cc32)cccc1C(F)(F)F	XTKLTGBKIDQGQL-UHFFFAOYSA-N	7.475	0	Yes	0	0						7.475					7.60206	6.52288
CUDC-907	CUDC-907	0	COc1ccc(-c2nc(N3CCOCC3)c3sc(CN(C)c4ncc(C(=O)NO)cn4)cc3n2)cn1	JOWXJLIFIIOYMS-UHFFFAOYSA-N	7.475	8.77		6.55	8.77					7.72	7.475	7.805	6.51		7.72125	7.26761	7.40894			6.55																									4.1
AZD8186	AZD8186	0	C[C@@H](Nc1cc(F)cc(F)c1)c1cc(C(=O)N(C)C)cc2c(=O)cc(N3CCOCC3)oc12	LMJFJIDLEAWOQJ-CQSZACIVSA-N	7.4437	0	Yes	0	0					6.79	8.46	7.845	5.695		6.34679	8.52288	7.4437
XL147	XL147	0	Cc1ccc(S(=O)(=O)Nc2nc3ccccc3nc2Nc2ccc3nsnc3c2)cc1	MQMKRQLTIWPEDM-UHFFFAOYSA-N	7.425	0	Yes	0	0					7.41	6.42	7.44	7.64
BGT226 (NVP-BGT226)	BGT226	0	COc1ccc(-c2ccc3ncc4c(c3c2)n(-c2ccc(N3CCNCC3)c(C(F)(F)F)c2)c(=O)n4C)cn1	BMMXYEBLEBULND-UHFFFAOYSA-N	7.42	8.7		8.7	0	Yes				7.89	7.2		7.42							8.7
Pilaralisib	Pilaralisib	0	COc1ccc(Cl)c(Nc2nc3ccccc3nc2NS(=O)(=O)c2cccc(NC(=O)C(C)(C)N)c2)c1	QINPEPAQOBZPOF-UHFFFAOYSA-N	7.41	5.32	Yes	0	5.32				5.16	7.41	6.93	7.64	7.44
Voxtalisib	Voxtalisib	1	CCn1c(=O)c(-c2cc[nH]n2)cc2c(C)nc(N)nc21	RGHYDLZMTYDBDT-UHFFFAOYSA-N	7.39	6.8		6.8	0	Yes				7.41	6.95	7.37	8.05							6.8
BEZ235 (NVP-BEZ235, Dactolisib)	BEZ235	0	Cn1c(=O)n(-c2ccc(C(C)(C)C#N)cc2)c2c3cc(-c4cnc5ccccc5c4)ccc3ncc21	JOGKUKXHTYWRGZ-UHFFFAOYSA-N	7.36	8.7		7.765	8.7		7.47	7.36	6.35	7.735	7.12	7.425	7.37	6.95739	7.42601	6.37572	7.09556			7.765	7.35655
PIK-90	PIK-90	0	COc1ccc2c(c1OC)N=C(NC(=O)c1cccnc1)N1CCN=C21	ZJAVHOMVDCMAMF-UHFFFAOYSA-N	7.245	7.89		0	7.89		7.33	7.19	6.08	7.96	6.46	7.24	7.25		7.95861
Seletalisib (UCB-5857)	Seletalisib	0	[O-][n+]1cccc(-c2nc3c(Cl)cccc3cc2[C@@H](Nc2ncnc3cccnc23)C(F)(F)F)c1	LNLJHGXOFYUARS-OAQYLSRUSA-N	7.235	0	Yes	0	0							7.92	6.55
NU7441 (KU-57788)	NU7441	0	O=c1cc(N2CCOCC2)oc2c(-c3cccc4c3sc3ccccc34)cccc12	JAMULYFATHSZJM-UHFFFAOYSA-N	7.205	7.55		5.695	7.55					6.89	7.8	7.52	6.66							5.695																									4.85
AZD-8835	AZD-8835	0	CCn1nc(C2CCN(C(=O)CCO)CC2)nc1-c1cnc(N)c(-c2nnc(C(C)(C)C)o2)n1	ZGRDYKFVDCFJCZ-UHFFFAOYSA-N	7.195	0	Yes	0	0					8.15	6.24
GDC-0941	GDC-0941	0	CS(=O)(=O)N1CCN(Cc2cc3nc(-c4cccc5[nH]ncc45)nc(N4CCOCC4)c3s2)CC1	LHNIIDJUOCFXAP-UHFFFAOYSA-N	7.12	7.43		6.39	7.43		5.22	6.2	5.55	8.52	7.48	8.52	7.12	6.93181	7.72816	7.11709	7.40894			6.39													5.54												4.19
Sonolisib	Sonolisib	0	C=CCN(/C=C1/C(=O)O[C@H](COC)[C@@]2(C)C1=C(O)C(=O)C1=C2[C@H](OC(C)=O)C[C@]2(C)C(=O)CC[C@@H]12)CC=C	QIUASFSNWYMDFS-NILGECQDSA-N	7.06	5.51	Yes	5.51	0					7.06										5.51
PIK-75	PIK-75	0	Cc1ccc([N+](=O)[O-])cc1S(=O)(=O)N(C)/N=C/c1cnc2ccc(Br)cn12	QTHCAAFKVUWAFI-DJKKODMXSA-N	7	8.86328		0	8.86328			7		9.3	6.47	6.04	7.4												8.29
CH5132799	CH5132799	0	CS(=O)(=O)N1CCc2c(-c3cnc(N)nc3)nc(N3CCOCC3)nc21	JEGHXKRHKHPBJD-UHFFFAOYSA-N	6.92	5.8	Yes	5.8	0			5.28		7.85	6.92	6.3	7.44							5.8
Buparlisib (BKM120, NVP-BKM120)	Buparlisib	1	Nc1cc(C(F)(F)F)c(-c2cc(N3CCOCC3)nc(N3CCOCC3)n2)cn1	CWHUFRVAEUJCEF-UHFFFAOYSA-N	6.88941	5.7	Yes	5.7	5.16				5.605	7.28	6.78	6.94	6.58	6.88941	7.5376	6.63078	6.90309			5.7
AS-605240	AS-605240	0	O=C1NC(=O)/C(=C/c2ccc3nccnc3c2)S1	SQWZFLMPDUSYGV-POHAHGRESA-N	6.87	7.16		0	7.16					7.22	6.07	6.52	8.1
ON123300	ON123300	0	CN1CCN(c2ccc(Nc3ncc4cc(C#N)c(=O)n(C5CCCC5)c4n3)cc2)CC1	VADOZMZXXRBXNY-UHFFFAOYSA-N	6.84	8.41229		0	8.41229							6.84													7.91										8								7.58
Umbralisib	Umbralisib	0	CC(C)Oc1ccc(-c2nn([C@@H](C)c3oc4ccc(F)cc4c(=O)c3-c3cccc(F)c3)c3ncnc(N)c23)cc1F	IUVCFHHAEHNCFT-INIZCTEOSA-N	6.8	0	Yes	0	0							7.75	5.85
TG100713	TG100713	0	Nc1nc(N)c2nc(-c3cccc(O)c3)cnc2n1	UOORQSPLBHUQDQ-UHFFFAOYSA-N	6.78	0	Yes	0	0					6.78	6.67		7.15
KU-55933 (ATM Kinase Inhibitor)	KU-55933	0	O=c1cc(-c2cccc3c2Sc2ccccc2S3)oc(N2CCOCC2)c1	XRKYMMUGXMWDAO-UHFFFAOYSA-N	6.61	7.89		5.14	7.89					6.34	6.88									5.14
BYL719	BYL719	1	Cc1nc(NC(=O)N2CCC[C@H]2C(N)=O)sc1-c1ccnc(C(C)(C)C(F)(F)F)c1	STUWGJZDJHPWGZ-LBPRGKRZSA-N	6.6	5.675	Yes	5.675	0					8.3	5.92	6.29	6.6		8.40894	5.77415	6.77985			5.675
Taselisib	Taselisib	0	Cc1nc(-c2cn3c(n2)-c2ccc(-c4cnn(C(C)(C)C(N)=O)c4)cc2OCC3)n(C(C)C)n1	BEUQXVWXFDOSAQ-UHFFFAOYSA-N	6.54	0	Yes	0	0			6.54	6.43	7.955
PIK-93	PIK-93	1	CC(=O)Nc1nc(C)c(-c2ccc(Cl)c(S(=O)(=O)NCCO)c2)s1	JFVNFXCESCXMBC-UHFFFAOYSA-N	6.505	7.635		0	7.635		4.8	5.85	6.505	7.41	6.23	7.015	7.8
Resveratrol	Resveratrol	0	Oc1ccc(/C=C/c2cc(O)cc(O)c2)cc1	LUKBXSAWLPMMSZ-OWOJBTEDSA-N	6.45	9.22		0	9.22					6.6	6.3																												6.22	5.16				5.52
PIK-294	PIK-294	0	Cc1ccccc1-n1c(Cn2nc(-c3cccc(O)c3)c3c(N)ncnc32)nc2cccc(C)c2c1=O	WFSLJOPRIJSOJR-UHFFFAOYSA-N	6.435	4.77	Yes	4.3	4.77					5.02	6.17	8	6.7							4.3
PP-121	PP-121	1	Nc1ncnc2c1c(-c1cnc3[nH]ccc3c1)nn2C1CCCC1	NVRXTLZYXZNATH-UHFFFAOYSA-N	6.39	8.1		8	8.1					7.28	5.85	6.82	5.96							8												6.58
TGX-221	TGX-221	0	Cc1cc(C(C)Nc2ccccc2)c2nc(N3CCOCC3)cc(=O)n2c1	CPRAGQJXBLMUEL-UHFFFAOYSA-N	6.30103	0	Yes	0	0					5.24	7.59	6.335	5		5.11919	7.20066	6.30103
leniolisib(CDZ 173)	leniolisib	0	CCC(=O)N1CC[C@H](Nc2ncnc3c2CN(c2cnc(OC)c(C(F)(F)F)c2)CC3)C1	MWKYMZXCGYXLPL-ZDUSSCGKSA-N	6.295	6.06		0	6.06					6.58	6.01	7.02	5.65
AZD6482	AZD6482	0	Cc1cc([C@@H](C)Nc2ccccc2C(=O)O)c2nc(N3CCOCC3)cc(=O)n2c1	IRTDIKMSKMREGO-OAHLLOKOSA-N	6.295	0	Yes	0	0					6.06	8	6.53	6.01
TG100-115	TG100-115	0	Nc1nc(N)c2nc(-c3cccc(O)c3)c(-c3cccc(O)c3)nc2n1	UJIAQDJKSXQLIT-UHFFFAOYSA-N	6.275	0	Yes	0	0					5.89	5.92	6.63	7.08
Torin 1	Torin 1	1	CCC(=O)N1CCN(c2ccc(-n3c(=O)ccc4cnc5ccc(-c6cnc7ccccc7c6)cc5c43)cc2C(F)(F)F)CC1	AKCRNFFTGXBONI-UHFFFAOYSA-N	6.27	8.955		8.955	8.2		6.75	6.26	6.27	5.75			6.77		6.60206		6.24872			8.955	8.69897	8
Idelalisib (CAL-101, GS-1101)	Idelalisib	0	CC[C@H](Nc1ncnc2[nH]cnc12)c1nc2cccc(F)c2c(=O)n1-c1ccccc1	IFSDAJWBUCMOAH-HNNXBMFYSA-N	6.23732	5.17	Yes	0	5.17				5.685	6.09	6.25	8.57	7.045		5.69897	5.82682	8.46852		6.23732
Bimiralisib (PQR309)	Bimiralisib	1	Nc1cc(C(F)(F)F)c(-c2nc(N3CCOCC3)nc(N3CCOCC3)n2)cn1	ADGGYDAFIHSYFI-UHFFFAOYSA-N	6.18	6.87		6.87	5.07	Yes			5.07	7.32	6.18	6.35	6.15							6.87	6.68825	6.85699
spautin-1	spautin-1	0	Fc1ccc(CNc2ncnc3ccc(F)cc23)cc1	AWIVHRPYFSSVOG-UHFFFAOYSA-N	6.13	6.22		0	6.22				6.13
AZD7648	AZD7648	0	Cc1cc2ncnn2cc1Nc1ncc2c(n1)n(C1CCOCC1)c(=O)n2C	XISVSTPEXYIKJL-UHFFFAOYSA-N	6.11919	8.1		0	8.1					4.85			7.28		7	5.92082	6.11919																		5.5
WYE-687	WYE-687	1	COC(=O)Nc1ccc(-c2nc(N3CCOCC3)c3cnn(C4CCN(Cc5cccnc5)CC4)c3n2)cc1	VDOCQQKGPJENHJ-UHFFFAOYSA-N	6.1	8.34		8.34	0	Yes				6.1										8.34
CC-115 (hydrochloride)	CC-115	1	CCN1C(=O)CN=C2NC=C(c3ccc(-c4nnc[nH]4)nc3C)N=C21	GMYLVKUGJMYTFB-UHFFFAOYSA-N	6.07	7.82		7.68	7.82					6.07										7.68	7.63827														5.7
[truncated: 215 more columns]

## Sheet: Fig 3d
Figure 3d
The upper part of the data are used for directly ploting Fig 3d, and is generated by summarizing the bottom part of the data.
>1	0.1~1	0.01~0.1	<0.01
0.014257	0.111111	0.333333	0.666667
Compound	Compound_Name	Confirmed_Hit	SMILES	InchIkey	BET_median	best_activity_other_than_BETs	Selective_BETs_1uM	BRD4	BRD3	BRD2	BRD1	BRDT	BRD4, CRBN	FLT3	PLK1	EGFR	CYP2D6	CYP3A4	CYP2C9	CYP2C19	KCNH2	RET	HDAC6	HDAC3, NCOR2	HDAC3, NCOR1	HDAC1	HDAC3	HDAC2	HDAC10	HDAC11	HDAC4	NR0B1	HDAC8	HDAC5	HDAC9	LTA4H	PAX8	HDAC7	KDM4E	NR1I2	CDK2	CDK1	CDK5	CDK4, CCND1	JAK2	PDE4B	CECR2	BRPF1	BRD9
ARV-825	ARV-825	1	Cc1sc2c(c1C)C(c1ccc(Cl)cc1)=N[C@@H](CC(=O)Nc1ccc(OCCOCCOCCOCCNc3cccc4c3C(=O)N(C3CCC(=O)NC3=O)C4=O)cc1)c1nnc(C)n1-2	RWLOGRLTDKDANT-TYIYNAFKSA-N	9.244125144327509	0	Yes						9.244125144327509
Panobinostat (LBH589)	Panobinostat	0	Cc1[nH]c2ccccc2c1CCNCc1ccc(/C=C/C(=O)NO)cc1	FPOHNWQLNRZRFC-ZHACJKMWSA-N	8.3	8.68		8.3															7.98	8.682372611458312		8.67	8.68	7.88	8.4	6.92	6.47		6.56	6.72	6.05			5.915
Alobresib	Alobresib	1	Cc1noc(C)c1-c1cc(C(O)(c2ccccn2)c2ccccn2)c2[nH]c(C3CC3)nc2c1	CMSUJGUHYXQSOK-UHFFFAOYSA-N	8.035	0	Yes	8.035
Belinostat (PXD101)	Belinostat	0	O=C(/C=C/c1cccc(S(=O)(=O)Nc2ccccc2)c1)NO	NCNRHFGMJRPRSK-MDZDMXLPSA-N	7.57	7.74		7.57															7.435			7.7	7.74	7.305			7.62		6.7
OTX015	OTX015	1	Cc1sc2c(c1C)C(c1ccc(Cl)cc1)=N[C@@H](CC(=O)Nc1ccc(O)cc1)c1nnc(C)n1-2	GNMUEVRJHCWKTO-FQEVSTJZSA-N	7.48	0	Yes	7.59	7.42	7.48
Romidepsin	Romidepsin	0	C/C=C1\NC(=O)[C@H]2CSSCC/C=C/[C@H](CC(=O)N[C@H](C(C)C)C(=O)N2)OC(=O)[C@H](C(C)C)NC1=O	OHRURASPPZQGQM-GCCNXGTGSA-N	7.44	9.52		7.44															6.135	7.5539526986547605		8.4	8.05	8.165	8.505	9.52	6.29		7.4
(+)-JQ1	(+)-JQ1	1	Cc1sc2c(c1C)C(c1ccc(Cl)cc1)=N[C@@H](CC(=O)OC(C)(C)C)c1nnc(C)n1-2	DNVXATUJJDPFDM-KRWDZBQOSA-N	7.11	5.02	Yes	7.12	7.1750000000000025	7.11	4.35	6.73
Vorinostat	Vorinostat	0	O=C(CCCCCCC(=O)Nc1ccccc1)NO	WAEXFXRVDQXREF-UHFFFAOYSA-N	7.065	7.48		7.065								6.05		4.92			6.49		7.48	7.366531544420414	7.292429823902062	7.285	7.24	6.83	6.7	6.44	6.27	6.13	6.11	5.59	5.45	5.45	5.34	5.21	4.85	4.525
CPI-203	CPI-203	0	Cc1sc2c(c1C)C(c1ccc(Cl)cc1)=N[C@@H](CC(N)=O)c1nnc(C)n1-2	QECMENZMDBOLDR-AWEZNQCLSA-N	7.04	0	Yes	7.04
I-BET-762	I-BET-762	0	CCNC(=O)C[C@@H]1N=C(c2ccc(Cl)cc2)c2cc(OC)ccc2-n2c(C)nnc21	AAAQFGUYHFJNHI-SFHVURJKSA-N	6.82	0	Yes	6.9	6.8	6.82
BI 2536	BI 2536	0	CC[C@@H]1C(=O)N(C)c2cnc(Nc3ccc(C(=O)NC4CCN(C)CC4)cc3OC)nc2N1C1CCCC1	XQVVPGYIWAGRNI-JOCHJYFZSA-N	6.815	9.08		7.415				6.215			9.08
TG101209	TG101209	0	Cc1cnc(Nc2ccc(N3CCN(C)CC3)cc2)nc1Nc1cccc(S(=O)(=O)NC(C)(C)C)c1	JVDOKQYTTYUYDV-UHFFFAOYSA-N	6.765	8.22		6.89				6.64		7.6																															8.22
Bromosporine	Bromosporine	1	CCOC(=O)Nc1cc(-c2ccc(C)c(NS(C)(=O)=O)c2)nn2c(C)nnc12	UYBRROMMFMPJAN-UHFFFAOYSA-N	6.72	7.32		6.72																																							7.32	6.85	6.66
PFI-1	PFI-1	0	COc1ccccc1S(=O)(=O)Nc1ccc2c(c1)CN(C)C(=O)N2	TXZPMHLMPKIUGK-UHFFFAOYSA-N	6.66	0	Yes	6.66
I-BET151 (GSK1210151A)	I-BET151	0	COc1cc2c(cc1-c1c(C)noc1C)ncc1nc(O)n([C@H](C)c3ccccn3)c12	VUVUVNZRUGEAHB-CYBMUJFWSA-N	6.6475	5.4	Yes	6.795	6.85	6.5		6.35						5.01	5																											5.4
Fedratinib (SAR302503, TG101348)	Fedratinib	0	Cc1cnc(Nc2ccc(OCCN3CCCC3)cc2)nc1Nc1cccc(S(=O)(=O)NC(C)(C)C)c1	JOOXLOJCABQBSG-UHFFFAOYSA-N	6.505	8.52		6.54				6.47		7.82								7.32																							8.52
ERK5-IN-1	ERK5-IN-1	0	COc1cc(N2CCN(C)CC2)ccc1Nc1ncc2c(n1)N(C)c1ccccc1C(=O)N2C	DDTPGANIPBKTNU-UHFFFAOYSA-N	6.05	7.96		6.05
Nitroxoline	Nitroxoline	0	O=[N+]([O-])c1ccc(O)c2ncccc12	RJIWZDNTCBHXAL-UHFFFAOYSA-N	6.01	7.26		6.01
[truncated: 65 more columns]

## Sheet: Fig 3e
Figure 3e
These data are directly used to plot Fig 3e.
N	AH	CH
1604.71	454.538	133.633
1750.49	440.761	203.939
1641.25	436.329	138.136
1738.51	374.16	143.194

## Sheet: Fig 3f
Figure 3f
These data are directly used to plot Fig 3f.
N	AH	CH
1882.82	905.567	577.164
1725.99	948.647	618.991
2071.47	1185.53	700.979
1598.03	1135.24	761.69

## Sheet: Fig 3g
Figure 3g
These data are directly used to plot Fig 3g.
N	AH	CH
3836.14	3504.6	2751.98
3829.58	3402.84	2890.45
3758.74	3428.57	3058.07
3866.85	3553.09	2808.33

[truncated: 6 more sheets: Fig S1, Fig S3, Fig S5a, Fig S5b, Fig S6d, Fig S6h]
